# Supplementary material for: Synthesis and crystal structure of 2-(benzo[d]thia­zol-2-yl)-N′-[(E)-1-(4-bromo­phen­yl)ethyl­idene]acetohydrazide
Source: Acta Crystallogr E Crystallogr Commun. 2026 Feb 24;82(Pt 3):293–6. doi: 10.1107/S2056989026001313 (PMC12961669; doi:10.1107/S2056989026001313)
Supplement: Supplementary file 1 [file e-82-00293-sup1.cif]

##############################################################################
#                                                                            #
# This CIF contains the data in a paper accepted for publication in          #
# Acta Crystallographica Section E. It conforms to the requirements of       #
# Notes for Authors for Acta Crystallographica Section E, and has been       #
# peer reviewed under the auspices of the IUCr Commission on Journals.       #
#                                                                            #
# Full details of the Crystallographic Information File format               #
# are given in the paper "The Crystallographic Information File (CIF):       #
# a New Standard Archive File for Crystallography" by S. R. Hall, F. H.      #
# Allen and I. D. Brown [Acta Cryst. (1991), A47, 655-685].                  #
#                                                                            #
# The current version of the core CIF dictionary is obtainable from          #
# ftp://ftp.iucr.org/pub/cif_core.dic.                                       #
#                                                                            #
# Software is freely available for graphical display of the structure(s)     #
# in this CIF. For information consult the CIF software page                 #
# http://www.iucr.org/resources/cif/software.                                #
#                                                                            #
# This file may be used for bona fide research purposes within the           #
# scientific community so long as proper attribution is given to the journal # 
# article from which it was obtained.                                        #
#                                                                            #
##############################################################################
data_I
_audit_creation_method     'SHELXL-2019/3'
_chemical_name_systematic
;\
2-(Benzo[<i>d</i>]thiazol-2-yl)-<i>N</i>'-[(<i>E</i>)-1-(4-bromophenyl)\
ethylidene]acetohydrazide
;
_chemical_name_common     ?
_chemical_formula_moiety     'C17 H14 Br N3 O S'
_chemical_formula_sum     'C17 H14 Br N3 O S'
_chemical_formula_iupac     'C17 H14 Br N3 O S'
_chemical_formula_weight     388.28
_chemical_melting_point     ?
_space_group_crystal_system     monoclinic
_space_group_name_H-M_alt     'P 21/c'
_space_group_name_Hall     '-P 2ybc'
loop_
    _space_group_symop_operation_xyz
    'x, y, z'
    '-x, y+1/2, -z+1/2'
    '-x, -y, -z'
    'x, -y-1/2, z-1/2'
_cell_length_a     13.4768(3)
_cell_length_b     6.73234(16)
_cell_length_c     17.8734(5)
_cell_angle_alpha     90
_cell_angle_beta     98.169(2)
_cell_angle_gamma     90
_cell_volume     1605.21(7)
_cell_formula_units_Z     4
_cell_measurement_reflns_used     56121
_cell_measurement_theta_min     2.2710
_cell_measurement_theta_max     43.5270
_cell_measurement_temperature     100(2)
_exptl_crystal_description     lath
_exptl_crystal_colour     colourless
_exptl_crystal_size_max     0.25
_exptl_crystal_size_mid     0.10
_exptl_crystal_size_min     0.04
_exptl_crystal_density_diffrn     1.607
_exptl_crystal_density_meas     ?
_exptl_crystal_density_method     ?
_exptl_crystal_F_000     784
_exptl_absorpt_coefficient_mu     2.698
_exptl_absorpt_correction_type     multi-scan
_exptl_absorpt_process_details
;
(CrysAlisPro; Rigaku OD, 2024)
;
_exptl_absorpt_correction_T_min     0.56279
_exptl_absorpt_correction_T_max     1.00000
_diffrn_ambient_temperature     99.97(18)
_diffrn_source     'micro-focus sealed X-ray tube'
_diffrn_radiation_type     'Mo K\a'
_diffrn_radiation_wavelength     0.71073
_diffrn_radiation_monochromator     mirror
_diffrn_measurement_device_type     'XtaLAB Synergy'
_diffrn_measurement_device     'four-circle diffractometer'
_diffrn_measurement_method     '\w scans'
_diffrn_detector     'Hybrid Pixel Array Detector'
_diffrn_detector_area_resol_mean     10.0000
_diffrn_reflns_number     143532
_diffrn_reflns_av_R_equivalents     0.0631
_diffrn_reflns_av_unetI/netI     0.0219
_diffrn_reflns_theta_min     2.302
_diffrn_reflns_theta_max     37.785
_diffrn_reflns_theta_full     37.500
_diffrn_measured_fraction_theta_max     1.000
_diffrn_measured_fraction_theta_full     1.000
_diffrn_reflns_limit_h_min     -23
_diffrn_reflns_limit_h_max     23
_diffrn_reflns_limit_k_min     -11
_diffrn_reflns_limit_k_max     11
_diffrn_reflns_limit_l_min     -30
_diffrn_reflns_limit_l_max     30
_diffrn_radiation_probe     x-ray
_refine_special_details     ?
_reflns_number_total     8606
_reflns_number_gt     7894
_reflns_threshold_expression     'I > 2\s(I)'
_refine_ls_structure_factor_coef     Fsqd
_refine_ls_matrix_type     full
_refine_ls_R_factor_all     0.0520
_refine_ls_R_factor_gt     0.0468
_refine_ls_wR_factor_gt     0.0831
_refine_ls_wR_factor_ref     0.0848
_refine_ls_goodness_of_fit_ref     1.184
_refine_ls_restrained_S_all     1.184
_refine_ls_number_reflns     8606
_refine_ls_number_parameters     213
_refine_ls_number_restraints     0
_refine_ls_hydrogen_treatment     mixed
_refine_ls_weighting_scheme     calc
_refine_ls_weighting_details
              'w=1/[\s^2^(Fo^2^)+(0.0311P)^2^+1.1712P] where P=(Fo^2^+2Fc^2^)/3'
_atom_sites_solution_hydrogens     mixed
_atom_sites_solution_primary     dual
_atom_sites_solution_secondary     ?
_refine_ls_shift/su_max     0.001
_refine_ls_shift/su_mean     0.000
_refine_diff_density_max     1.435
_refine_diff_density_min     -0.708
_refine_ls_extinction_method     none
_refine_ls_extinction_coef     .
loop_
    _atom_type_symbol
    _atom_type_description
    _atom_type_scat_dispersion_real
    _atom_type_scat_dispersion_imag
    _atom_type_scat_source
    'C' 'C' 0.0033 0.0016
                         'International Tables Vol C Tables 4.2.6.8 and 6.1.1.4'
    'H' 'H' 0.0000 0.0000
                         'International Tables Vol C Tables 4.2.6.8 and 6.1.1.4'
    'N' 'N' 0.0061 0.0033
                         'International Tables Vol C Tables 4.2.6.8 and 6.1.1.4'
    'O' 'O' 0.0106 0.0060
                         'International Tables Vol C Tables 4.2.6.8 and 6.1.1.4'
    'S' 'S' 0.1246 0.1234
                         'International Tables Vol C Tables 4.2.6.8 and 6.1.1.4'
    'Br' 'Br' -0.2901 2.4595
                         'International Tables Vol C Tables 4.2.6.8 and 6.1.1.4'
_computing_data_collection
;
CrysAlisPro, Version 1.171.43.123a (Rigaku OD, 2024)
;
_computing_cell_refinement
;
CrysAlisPro, Version 1.171.43.123a (Rigaku OD, 2024)
;
_computing_data_reduction
;
CrysAlisPro, Version 1.171.43.123a (Rigaku OD, 2024)
;
_computing_structure_solution
;
<i>SHELXT</i> (Sheldrick, 2015a)
;
_computing_structure_refinement
;
<i>SHELXL2019/3</i> (Sheldrick, 2015b)
;
_computing_molecular_graphics
;
XP, Version 5.1 (Bruker, 1998)
;
_computing_publication_material
;
publCIF (Westrip, 2010)
;
loop_
    _atom_site_type_symbol
    _atom_site_label
    _atom_site_fract_x
    _atom_site_fract_y
    _atom_site_fract_z
    _atom_site_U_iso_or_equiv
    _atom_site_adp_type
    _atom_site_calc_flag
    _atom_site_occupancy
    _atom_site_disorder_assembly
    _atom_site_disorder_group
    S S1 0.16962(2) 1.25918(5) 0.49911(2) 0.01614(6) Uani d 1 . .
    C C2 0.17813(8) 1.00142(18) 0.51133(7) 0.01334(18) Uani d 1 . .
    N N3 0.12596(8) 0.92656(15) 0.56014(6) 0.01357(16) Uani d 1 . .
    C C3A 0.07440(8) 1.07504(17) 0.59266(7) 0.01226(17) Uani d 1 . .
    C C4 0.01259(9) 1.0444(2) 0.64826(7) 0.0167(2) Uani d 1 . .
    H H4 0.003219 0.914827 0.667136 0.020 Uiso calc 1 . .
    C C5 -0.03465(10) 1.2067(2) 0.67519(8) 0.0185(2) Uani d 1 . .
    H H5 -0.076718 1.188063 0.712990 0.022 Uiso calc 1 . .
    C C6 -0.02120(9) 1.3985(2) 0.64740(8) 0.0176(2) Uani d 1 . .
    H H6 -0.055025 1.507238 0.666381 0.021 Uiso calc 1 . .
    C C7 0.04045(9) 1.43262(19) 0.59281(7) 0.0156(2) Uani d 1 . .
    H H7 0.049896 1.562658 0.574429 0.019 Uiso calc 1 . .
    C C7A 0.08812(8) 1.26853(17) 0.56588(7) 0.01244(17) Uani d 1 . .
    C C8 0.23962(9) 0.8749(2) 0.46650(8) 0.0168(2) Uani d 1 . .
    H H8A 0.217578 0.898276 0.411983 0.020 Uiso calc 1 . .
    H H8B 0.227229 0.733355 0.477020 0.020 Uiso calc 1 . .
    C C9 0.35099(8) 0.91582(18) 0.48404(7) 0.01371(18) Uani d 1 . .
    O O1 0.38489(7) 1.05873(16) 0.52236(7) 0.0214(2) Uani d 1 . .
    N N1 0.41315(8) 0.78849(16) 0.45479(7) 0.01472(17) Uani d 1 . .
    H H01 0.4799(18) 0.818(3) 0.4639(13) 0.028(6) Uiso d 1 . .
    N N2 0.37355(8) 0.62797(16) 0.41312(6) 0.01411(17) Uani d 1 . .
    C C10 0.43690(9) 0.51041(18) 0.38756(7) 0.01316(18) Uani d 1 . .
    C C11 0.39222(9) 0.33802(17) 0.34310(7) 0.01298(18) Uani d 1 . .
    C C12 0.44925(9) 0.17000(18) 0.33140(7) 0.01525(19) Uani d 1 . .
    H H13 0.517977 0.165244 0.352572 0.018 Uiso calc 1 . .
    C C13 0.40666(9) 0.00945(19) 0.28910(7) 0.0158(2) Uani d 1 . .
    H H14 0.445809 -0.104428 0.281831 0.019 Uiso calc 1 . .
    C C14 0.30657(9) 0.01796(18) 0.25778(7) 0.01412(18) Uani d 1 . .
    Br Br1 0.24979(2) -0.19335(2) 0.19566(2) 0.01864(4) Uani d 1 . .
    C C15 0.24758(9) 0.1824(2) 0.26853(8) 0.0181(2) Uani d 1 . .
    H H16 0.179047 0.186459 0.246826 0.022 Uiso calc 1 . .
    C C16 0.29056(9) 0.34051(19) 0.31154(8) 0.0171(2) Uani d 1 . .
    H H17 0.250470 0.452312 0.319744 0.021 Uiso calc 1 . .
    C C17 0.54844(9) 0.5433(2) 0.40014(8) 0.0166(2) Uani d 1 . .
    H H11A 0.564414 0.664090 0.373666 0.025 Uiso calc 1 . .
    H H11B 0.582002 0.429331 0.380591 0.025 Uiso calc 1 . .
    H H11C 0.571579 0.557948 0.454370 0.025 Uiso calc 1 . .
loop_
    _atom_site_aniso_label
    _atom_site_aniso_U_11
    _atom_site_aniso_U_22
    _atom_site_aniso_U_33
    _atom_site_aniso_U_12
    _atom_site_aniso_U_13
    _atom_site_aniso_U_23
    S1 0.01733(12) 0.01212(11) 0.02066(14) 0.00074(9) 0.00852(10) 0.00166(10)
    C2 0.0104(4) 0.0123(4) 0.0171(5) 0.0004(3) 0.0012(3) -0.0023(4)
    N3 0.0124(4) 0.0112(4) 0.0167(4) 0.0010(3) 0.0007(3) 0.0009(3)
    C3A 0.0112(4) 0.0119(4) 0.0133(4) 0.0005(3) 0.0005(3) 0.0013(3)
    C4 0.0156(4) 0.0188(5) 0.0161(5) -0.0014(4) 0.0032(4) 0.0030(4)
    C5 0.0149(4) 0.0250(6) 0.0162(5) -0.0006(4) 0.0048(4) -0.0010(5)
    C6 0.0142(4) 0.0208(5) 0.0178(5) 0.0029(4) 0.0025(4) -0.0036(4)
    C7 0.0155(4) 0.0131(4) 0.0181(5) 0.0030(4) 0.0022(4) -0.0011(4)
    C7A 0.0116(4) 0.0113(4) 0.0145(5) 0.0010(3) 0.0022(3) 0.0005(3)
    C8 0.0114(4) 0.0165(5) 0.0226(6) -0.0001(4) 0.0021(4) -0.0074(4)
    C9 0.0111(4) 0.0137(4) 0.0163(5) 0.0006(3) 0.0018(3) -0.0037(4)
    O1 0.0125(3) 0.0209(4) 0.0306(5) -0.0009(3) 0.0026(3) -0.0145(4)
    N1 0.0116(4) 0.0138(4) 0.0191(5) -0.0003(3) 0.0031(3) -0.0059(3)
    N2 0.0135(4) 0.0134(4) 0.0156(4) -0.0002(3) 0.0024(3) -0.0038(3)
    C10 0.0131(4) 0.0133(4) 0.0132(4) 0.0003(3) 0.0026(3) -0.0025(4)
    C11 0.0136(4) 0.0126(4) 0.0129(4) 0.0001(3) 0.0026(3) -0.0021(3)
    C12 0.0145(4) 0.0143(5) 0.0164(5) 0.0021(3) 0.0000(4) -0.0032(4)
    C13 0.0165(4) 0.0133(4) 0.0171(5) 0.0019(4) 0.0012(4) -0.0031(4)
    C14 0.0159(4) 0.0130(4) 0.0140(5) -0.0026(3) 0.0036(4) -0.0029(4)
    Br1 0.01679(5) 0.01735(6) 0.02281(7) -0.00640(4) 0.00638(4) -0.00819(5)
    C15 0.0133(4) 0.0176(5) 0.0228(6) -0.0006(4) 0.0006(4) -0.0050(4)
    C16 0.0134(4) 0.0151(5) 0.0225(6) 0.0013(4) 0.0015(4) -0.0053(4)
    C17 0.0126(4) 0.0186(5) 0.0187(5) -0.0004(4) 0.0027(4) -0.0068(4)
loop_
    _geom_bond_atom_site_label_1
    _geom_bond_atom_site_label_2
    _geom_bond_site_symmetry_2
    _geom_bond_distance
    _geom_bond_publ_flag
    S1 C7A . 1.7342(12) y
    S1 C2 . 1.7507(12) y
    C2 N3 . 1.2976(16) y
    C2 C8 . 1.4977(17) ?
    N3 C3A . 1.3909(16) y
    C3A C4 . 1.3998(17) ?
    C3A C7A . 1.4090(17) y
    C4 C5 . 1.385(2) ?
    C5 C6 . 1.405(2) ?
    C6 C7 . 1.3875(19) ?
    C7 C7A . 1.3973(17) ?
    C8 C9 . 1.5144(16) ?
    C9 O1 . 1.2307(15) y
    C9 N1 . 1.3543(15) y
    N1 N2 . 1.3764(15) y
    N2 C10 . 1.2942(15) y
    C10 C11 . 1.4849(17) ?
    C10 C17 . 1.5044(17) ?
    C11 C12 . 1.3999(17) ?
    C11 C16 . 1.4057(17) ?
    C12 C13 . 1.3950(17) ?
    C13 C14 . 1.3862(17) ?
    C14 C15 . 1.3919(18) ?
    C14 Br1 . 1.8975(12) ?
    C15 C16 . 1.3905(18) ?
    C4 H4 . 0.9500 ?
    C5 H5 . 0.9500 ?
    C6 H6 . 0.9500 ?
    C7 H7 . 0.9500 ?
    C8 H8A . 0.9900 ?
    C8 H8B . 0.9900 ?
    N1 H01 . 0.91(2) ?
    C12 H13 . 0.9500 ?
    C13 H14 . 0.9500 ?
    C15 H16 . 0.9500 ?
    C16 H17 . 0.9500 ?
    C17 H11A . 0.9800 ?
    C17 H11B . 0.9800 ?
    C17 H11C . 0.9800 ?
loop_
    _geom_angle_atom_site_label_1
    _geom_angle_atom_site_label_2
    _geom_angle_atom_site_label_3
    _geom_angle_site_symmetry_1
    _geom_angle_site_symmetry_3
    _geom_angle
    _geom_angle_publ_flag
    C7A S1 C2 . . 89.24(6) y
    N3 C2 C8 . . 122.18(11) ?
    N3 C2 S1 . . 115.90(9) y
    C8 C2 S1 . . 121.90(9) ?
    C2 N3 C3A . . 110.63(10) y
    N3 C3A C4 . . 125.01(11) y
    N3 C3A C7A . . 115.16(10) y
    C4 C3A C7A . . 119.84(11) ?
    C5 C4 C3A . . 118.66(12) ?
    C4 C5 C6 . . 120.91(12) ?
    C7 C6 C5 . . 121.40(12) ?
    C6 C7 C7A . . 117.51(12) ?
    C7 C7A C3A . . 121.67(11) ?
    C7 C7A S1 . . 129.27(10) y
    C3A C7A S1 . . 109.07(8) y
    C2 C8 C9 . . 113.15(10) ?
    O1 C9 N1 . . 120.57(11) ?
    O1 C9 C8 . . 122.41(11) ?
    N1 C9 C8 . . 117.01(10) ?
    C9 N1 N2 . . 119.49(10) y
    C10 N2 N1 . . 116.53(10) y
    N2 C10 C11 . . 115.41(10) ?
    N2 C10 C17 . . 123.54(11) ?
    C11 C10 C17 . . 121.04(10) ?
    C12 C11 C16 . . 118.30(11) ?
    C12 C11 C10 . . 121.47(10) ?
    C16 C11 C10 . . 120.23(10) ?
    C13 C12 C11 . . 120.98(11) ?
    C14 C13 C12 . . 119.25(11) ?
    C13 C14 C15 . . 121.28(11) ?
    C13 C14 Br1 . . 119.58(9) ?
    C15 C14 Br1 . . 119.09(9) ?
    C16 C15 C14 . . 118.95(11) ?
    C15 C16 C11 . . 121.23(11) ?
    C5 C4 H4 . . 120.7 ?
    C3A C4 H4 . . 120.7 ?
    C4 C5 H5 . . 119.5 ?
    C6 C5 H5 . . 119.5 ?
    C7 C6 H6 . . 119.3 ?
    C5 C6 H6 . . 119.3 ?
    C6 C7 H7 . . 121.2 ?
    C7A C7 H7 . . 121.2 ?
    C2 C8 H8A . . 108.9 ?
    C9 C8 H8A . . 108.9 ?
    C2 C8 H8B . . 108.9 ?
    C9 C8 H8B . . 108.9 ?
    H8A C8 H8B . . 107.8 ?
    C9 N1 H01 . . 116.1(15) ?
    N2 N1 H01 . . 124.4(15) ?
    C13 C12 H13 . . 119.5 ?
    C11 C12 H13 . . 119.5 ?
    C14 C13 H14 . . 120.4 ?
    C12 C13 H14 . . 120.4 ?
    C16 C15 H16 . . 120.5 ?
    C14 C15 H16 . . 120.5 ?
    C15 C16 H17 . . 119.4 ?
    C11 C16 H17 . . 119.4 ?
    C10 C17 H11A . . 109.5 ?
    C10 C17 H11B . . 109.5 ?
    H11A C17 H11B . . 109.5 ?
    C10 C17 H11C . . 109.5 ?
    H11A C17 H11C . . 109.5 ?
    H11B C17 H11C . . 109.5 ?
loop_
    _geom_torsion_atom_site_label_1
    _geom_torsion_atom_site_label_2
    _geom_torsion_atom_site_label_3
    _geom_torsion_atom_site_label_4
    _geom_torsion_site_symmetry_1
    _geom_torsion_site_symmetry_2
    _geom_torsion_site_symmetry_3
    _geom_torsion_site_symmetry_4
    _geom_torsion
    _geom_torsion_publ_flag
    C7A S1 C2 N3 . . . . -0.02(10) ?
    C7A S1 C2 C8 . . . . 178.31(10) ?
    C8 C2 N3 C3A . . . . -178.76(11) ?
    S1 C2 N3 C3A . . . . -0.44(13) ?
    C2 N3 C3A C4 . . . . -178.97(12) ?
    C2 N3 C3A C7A . . . . 0.82(14) ?
    N3 C3A C4 C5 . . . . -179.62(12) ?
    C7A C3A C4 C5 . . . . 0.60(18) ?
    C3A C4 C5 C6 . . . . 0.1(2) ?
    C4 C5 C6 C7 . . . . -0.7(2) ?
    C5 C6 C7 C7A . . . . 0.57(19) ?
    C6 C7 C7A C3A . . . . 0.15(18) ?
    C6 C7 C7A S1 . . . . -179.52(10) ?
    N3 C3A C7A C7 . . . . 179.45(11) ?
    C4 C3A C7A C7 . . . . -0.75(18) ?
    N3 C3A C7A S1 . . . . -0.82(13) ?
    C4 C3A C7A S1 . . . . 178.98(9) ?
    C2 S1 C7A C7 . . . . -179.84(12) ?
    C2 S1 C7A C3A . . . . 0.46(9) ?
    N3 C2 C8 C9 . . . . -115.73(13) y
    S1 C2 C8 C9 . . . . 66.05(14) ?
    C2 C8 C9 O1 . . . . -10.43(19) y
    C2 C8 C9 N1 . . . . 170.32(12) y
    O1 C9 N1 N2 . . . . 178.97(12) ?
    C8 C9 N1 N2 . . . . -1.76(18) y
    C9 N1 N2 C10 . . . . -179.12(12) y
    N1 N2 C10 C11 . . . . 179.74(11) y
    N1 N2 C10 C17 . . . . -1.04(19) ?
    N2 C10 C11 C12 . . . . -160.60(12) y
    C17 C10 C11 C12 . . . . 20.16(18) ?
    N2 C10 C11 C16 . . . . 19.43(18) ?
    C17 C10 C11 C16 . . . . -159.82(12) ?
    C16 C11 C12 C13 . . . . 0.41(19) ?
    C10 C11 C12 C13 . . . . -179.56(12) ?
    C11 C12 C13 C14 . . . . 0.6(2) ?
    C12 C13 C14 C15 . . . . -0.8(2) ?
    C12 C13 C14 Br1 . . . . 176.63(10) ?
    C13 C14 C15 C16 . . . . 0.1(2) ?
    Br1 C14 C15 C16 . . . . -177.39(11) ?
    C14 C15 C16 C11 . . . . 1.0(2) ?
    C12 C11 C16 C15 . . . . -1.2(2) ?
    C10 C11 C16 C15 . . . . 178.79(13) ?
loop_
    _geom_hbond_atom_site_label_D
    _geom_hbond_atom_site_label_H
    _geom_hbond_atom_site_label_A
    _geom_hbond_site_symmetry_A
    _geom_hbond_distance_DH
    _geom_hbond_distance_HA
    _geom_hbond_distance_DA
    _geom_hbond_angle_DHA
    _geom_hbond_publ_flag
    N1 H01 O1 3_676 0.91(2) 1.98(2) 2.8839(14) 168(2) yes
    C7 H7 N3 1_565 0.95 2.68 3.5942(17) 161.2 yes
    C17 H11B Br1 2_655 0.98 2.93 3.7666(12) 144.6 yes
    C17 H11C N2 3_666 0.98 2.69 3.5464(18) 146.5 yes
_shelx_space_group_comment
;
The symmetry employed for this shelxl refinement is uniquely defined
by the following loop, which should always be used as a source of
symmetry information in preference to the above space-group names.
They are only intended as comments.
;
_shelx_estimated_absorpt_T_min     0.552
_shelx_estimated_absorpt_T_max     0.900
_shelx_hkl_file
;
   0   0   2 145.416 5.79001  23
   0   0  -2 170.909 5.81927  16
   0   0  -2 159.728 5.80487  17
   0   0  -2 145.349 5.75718  14
   0   0  -2 142.041 5.77002  15
   0   0   2 158.839 5.79260  14
   0   0   2 162.073 5.81574  15
   0   0   2 138.129 5.83039  11
   0   0  -2 151.396 5.84222  11
   0   0  -3 0.37100 0.70323  25
   0   0  -3 0.26491 0.92316  23
   0   0  -3-0.28978 0.95876  20
   0   0  -3 0.31803 0.75545   9
   0   0  -3 0.34663 0.70625  19
   0   0  -3 0.14415 1.00810  17
   0   0  -3 0.57052 0.99268  16
   0   0  -3 0.16306 0.98555  14
   0   0  -3 0.13365 1.00300  15
   0   0   3-0.04623 1.03962  14
   0   0   3 0.09745 1.05451  15
   0   0  -3-0.52159 1.09205  11
   0   0   3 0.39716 1.14728  11
   0   0  -3 1.26351 0.76500  10
   0   0  -4 1987.38 69.5800  25
   0   0  -4 1979.07 69.7600  20
   0   0  -4 1933.33 69.7688  23
   0   0  -4 1847.02 69.6566   9
   0   0  -4 1890.50 69.8071  17
   0   0  -4 1776.84 69.7716  16
   0   0  -4 1948.84 69.6103  19
   0   0   4 1949.87 69.8346  14
   0   0   4 2061.44 69.8787  15
   0   0  -4 1938.59 69.8741  11
   0   0   4 1691.66 69.8633  11
   0   0  -4 2019.32 69.6895  10
   0   0   5 0.04675 1.18756  25
   0   0  -5-0.26097 1.12121  25
   0   0  -5 1.23950 1.43369  23
   0   0  -5-0.35217 1.45022  20
   0   0  -5-0.29207 1.26349   9
   0   0  -5 1.47461 1.50458  16
   0   0  -5-0.19523 1.09960  19
   0   0  -5 0.78364 1.55282  17
   0   0   5 4.36764 1.73913  15
   0   0   5 1.69446 1.76083  14
   0   0  -5-0.11599 1.24792  10
   0   0  -5-0.17001 1.60244  11
   0   0  -6 3467.00 131.864  25
   0   0   6 3664.05 131.922  25
   0   0  -6 3682.77 132.175  20
   0   0  -6 3753.26 132.233  23
   0   0  -6 3726.87 132.044   9
   0   0  -6 3638.06 131.946  19
   0   0  -6 3670.16 132.250  17
   0   0  -6 3689.58 132.251  16
   0   0   6 3664.35 132.309  14
   0   0   6 3772.15 132.347  15
   0   0  -6 3580.85 132.014  10
   0   0   7 0.73335 1.75610  25
   0   0  -7 0.78259 1.53614  25
   0   0  -7-0.30064 2.03525  20
   0   0  -7-0.32469 1.74203   9
   0   0  -7 0.13755 1.50929  19
   0   0   7-0.61017 2.27103  15
   0   0   7-0.23719 2.43125  14
   0   0  -7-0.40372 1.67763  10
   0   0  -8 1402.01 50.9021  20
   0   0   8 1446.60 51.0409  23
   0   0   8 1310.89 51.0632  15
   0   0   8 1460.70 51.1672  14
   0   0   8 1421.12 50.5328  25
   0   0  -8 1277.09 50.4121  25
   0   0  -8 1427.23 50.5577  19
   0   0  -9 1.84132 2.61838  20
   0   0   9 1.45053 2.69505  23
   0   0   9 3.59409 3.09027  15
   0   0   9 1.11936 3.14446  14
   0   0   9 1.91124 2.22952  25
   0   0  -9 0.75317 1.97664  25
   0   0  -9-0.35302 2.02130  19
   0   0  10 4048.07 152.245  23
   0   0 -10 4182.98 152.182  20
   0   0 -10 4157.14 151.720  19
   0   0  10 4400.38 152.559  14
   0   0  10 4144.03 152.480  15
   0   0  10 4228.66 151.726  25
   0   0  11-0.18086 3.47509  23
   0   0 -11 0.32750 2.98593  20
   0   0 -11 5.47351 5.06372   8
   0   0 -11 1.69730 2.45811  19
   0   0  11-1.24657 4.08826  15
   0   0  11-2.66820 4.11641  14
   0   0  11 0.10637 2.59920  25
   0   0  12 148.854 8.12949  23
   0   0 -12 154.693 7.81963  20
   0   0 -12 183.088 9.45000   8
   0   0 -12 163.226 7.10704  19
   0   0  12 169.891 8.79489  14
   0   0  12 147.110 8.33459  15
   0   0  12 142.978 7.06030  25
   0   0 -13 2.67631 3.02037  19
   0   0 -13 2.88772 6.58678   8
   0   0  13 2.81481 5.16677  15
   0   0  13-2.80072 4.69717  14
   0   0 -13-0.19665 3.94420  20
   0   0  13 2.39663 4.53973  23
   0   0 -14 28.5425 3.66683  19
   0   0 -14 38.9144 7.52256   8
   0   0  14 31.6195 5.80079  15
   0   0  14 34.9226 6.51978  14
   0   0 -14 30.1706 4.96369  20
   0   0  14 38.8621 5.44063  23
   0   0 -15-0.94163 3.29023  19
   0   0 -15 4.33106 7.94094   8
   0   0  15-0.61490 6.03580  14
   0   0  15-2.15921 6.08386  15
   0   0  15 3.07491 5.36471  23
   0   0 -15 2.28326 4.62697  20
   0   0 -16 374.666 16.1253  20
   0   0 -16 377.580 17.8099   8
   0   0 -16 356.356 14.7413  19
   0   0  16 351.045 17.3806  14
   0   0  16 379.811 17.1498  15
   0   0  16 373.706 16.4468  23
   0   0 -17 4.19476 5.74688  20
   0   0  17 7.87519 6.32102  23
   0   0 -17 4.09332 9.34053   8
   0   0 -17 0.57448 3.60088  19
   0   0  17-2.55022 7.40479  14
   0   0  17 5.83339 7.54917  15
   0   0  17-0.79817 7.12456  11
   0   0  18 259.274 13.3504  23
   0   0 -18 254.720 12.8073  20
   0   0 -18 240.812 10.8592  19
   0   0 -18 279.299 15.5110   8
   0   0  18 257.307 14.3197  15
   0   0  18 262.199 14.7413  14
   0   0  18 231.050 14.4474  11
   0   0  19 3.65104 7.07281  23
   0   0 -19-0.29608 6.61531  20
   0   0 -19 1.97855 10.9268   8
   0   0 -19 4.56597 3.91017  19
   0   0  19 6.79654 8.83290  15
   0   0  19-1.26919 9.03254  14
   0   0  19 5.99325 8.49801  11
   0   0  20 1163.64 45.5778  23
   0   0 -20 1130.23 45.0974  20
   0   0 -20 1136.65 43.3649  19
   0   0 -20 1214.32 47.1836   8
   0   0  20 1211.97 46.7825  14
   0   0  20 1156.06 46.6844  15
   0   0  20 1240.32 47.3004  11
   0   0  21 1.85708 7.84593  23
   0   0 -21 1.95382 7.58861  20
   0   0 -21 2.71662 12.8426   8
   0   0 -21 3.42130 4.28714  19
   0   0  21 6.80315 9.94142  15
   0   0  21 7.74481 10.5969  14
   0   0  21 2.09851 9.47143  11
   0   0  22 12.4384 8.58233  23
   0   0 -22 10.6159 8.01489  20
   0   0  22-4.61316 11.6112  14
   0   0  22-2.57743 10.6541  15
   0   0  22 22.2608 11.0727  11
   0   0 -22 0.96738 13.7371   8
   0   0 -23 12.0601 8.68050  20
   0   0  23-1.23010 9.17114  23
   0   0 -23-6.64519 14.5796   8
   0   0  23 10.3818 11.7112  15
   0   0  23 0.54276 12.7307  14
   0   0  23-9.41563 11.8818  11
   0   0  24 22.9377 12.6685  11
   0   0 -24 23.0343 8.98904  20
   0   0  24 21.7372 9.78942  23
   0   0 -24 13.5639 15.9607   8
   0   0 -24 38.3072 13.7042  18
   0   0  24 6.93187 11.4454  15
   0   0 -24 23.5332 12.8461   7
   0   0  25-5.86029 13.4442  11
   0   0  25 7.06915 10.1516  23
   0   0 -25-5.25044 8.50344  20
   0   0 -25-9.11004 15.8449   8
   0   0 -25 20.7308 14.1782  18
   0   0  25 1.82284 13.3179  15
   0   0 -25 12.6557 13.9632   7
   0   0  26 97.3625 16.2572  11
   0   0  26 109.352 12.7985  23
   0   0 -26 102.119 11.2041  20
   0   0 -26 98.3948 18.3419   8
   0   0 -26 126.964 15.7061  18
   0   0  26 129.436 16.1509  15
   0   0 -26 111.988 15.2598   7
   0   0 -27-9.02486 15.1172   7
   0   0  27 9.43038 11.2454  23
   0   0 -27-5.84101 9.89986  20
   0   0 -27 4.90403 15.1658  18
   0   0  27-3.32769 14.8407  15
   0   0  27 17.0107 15.4864  11
   0   0 -27-18.7600 19.0961   8
   0   0  28 44.2848 12.3757  23
   0   0  28 56.5515 15.8534  15
   0   0  28 71.1977 16.7437  11
   0   0 -28 32.5534 19.8392   8
   0   0  29 0.48884 11.8783  23
   0   0  29 0.71057 15.1694  15
   0   0  29 6.78368 15.9846  11
   0   0 -29-14.8660 20.8403   8
   0   0  30 63.1382 14.0755  23
   0   0  30 54.7834 18.4452  11
   0   0  31 2.21746 17.1362  15
   0   0  31 29.7697 18.1075  11
   0   0  32 13.5816 12.8046  23
   0   0  32 18.6254 18.2330  15
   0   0  33 1.57944 17.8843  11
   0   0  33 6.72289 18.2710  15
   0   0  34 29.6118 18.2839  15
   0   0  34 21.9020 18.5050  11
   0  -1   0-0.77330 1.20435   8
   0  -1   0 1.69954 1.26735   7
   0   1   0 0.65203 0.83912  10
   0   1   0 0.53397 0.83548   9
   0  -1   0-0.34587 1.05205   1
   0   1   0 0.77686 1.01285   1
   0   1   0-0.14075 1.05193   4
   0  -1   0 0.73232 0.87809   4
   0   1   0 0.28367 1.22075  18
   0  -1   0 1.51697 1.24268  18
   0  -1   0 0.38337 0.77636  19
   0  -1   0 1.28391 1.08440   5
   0   1   0 0.27906 1.20945   7
   0   1   0-0.23991 0.77164   6
   0   1   0 0.04559 0.97968   5
   0   1   0-0.24113 0.81897  26
   0  -1   0-0.39923 0.68087  24
   0   1  -1 606.112 21.4590  26
   0  -1   1 620.871 21.4623  24
   0  -1  -1 595.601 21.5120   9
   0  -1  -1 635.018 21.8913   8
   0   1   1 625.574 21.5732   9
   0  -1   1 591.853 21.5461   7
   0   1  -1 597.186 21.3307   9
   0   1  -1 564.191 21.5028   7
   0   1   1 619.508 21.5200   1
   0   1  -1 627.773 21.5203   1
   0  -1   1 591.652 21.5459   1
   0  -1  -1 619.859 21.5696   1
   0  -1  -1 603.524 21.4915   4
   0  -1   1 589.597 21.5215  19
   0   1  -1 582.036 21.5220  18
   0   1  -1 588.816 21.5796  19
   0  -1  -1 647.812 21.3711  19
   0  -1   1 575.405 21.5441  18
   0  -1  -1 615.267 21.5279  10
   0   1   1 582.517 21.3717  11
   0   1  -1 609.747 21.3356  10
   0   1   1 569.844 21.5351  10
   0   1  -1 629.661 21.5167   5
   0   1   1 615.805 21.5140   5
   0  -1   1 604.880 21.4910   4
   0  -1  -1 593.492 21.5510   5
   0   1  -1 628.646 21.5431   4
   0   1   1 567.325 21.5084   4
   0  -1   1 586.602 21.5429   5
   0   1  -1 615.024 21.4587   6
   0   1  -2 146.823 5.65491   6
   0   1   2 171.398 5.86775   7
   0   1  -2 142.118 5.57573   5
   0   1  -2 146.322 5.62628   4
   0  -1  -2 159.004 6.00524   7
   0  -1  -2 136.819 5.61263   5
   0  -1  -2 148.691 5.64451   1
   0   1  -2 151.834 5.59978   1
   0  -1  -2 144.835 5.57286   4
   0   1  -2 131.388 5.33292  23
   0  -1   2 143.773 5.69776  24
   0  -1  -2 151.371 5.73167   9
   0   1   2 130.440 5.74536   9
   0   1  -2 146.986 5.77554  19
   0  -1  -2 163.652 6.06489  18
   0   1   2 163.576 5.86166  18
   0   1  -2 152.917 5.64232  15
   0   1  -2 130.741 5.68651  14
   0  -1   2 139.965 5.72931  14
   0   1  -2 146.817 5.35741  11
   0  -1  -2 153.677 5.73921  10
   0   1   2 145.021 5.64258  11
   0   1   2 124.769 5.72479  10
   0   1  -3 5300.35 187.268   5
   0  -1  -3 5465.58 187.560   7
   0   1  -3 5150.98 187.407   6
   0  -1  -3 5377.07 187.317   5
   0   1   3 5017.67 187.388   7
   0   1  -3 5193.94 187.295   4
   0  -1  -3 5168.23 187.301   1
   0  -1  -3 5445.18 187.257   4
   0   1  -3 5235.59 187.270   1
   0   1  -3 5291.72 187.124  23
   0  -1   3 5077.24 187.484  24
   0   1  -3 5159.60 187.125  22
   0   1   3 4794.58 187.486   9
   0  -1  -3 5760.02 187.653   8
   0  -1  -3 5404.86 187.493   9
   0   1  -3 5142.52 187.088  16
   0  -1  -3 5077.51 187.455  16
   0  -1  -3 5427.51 187.576  18
   0   1  -3 5268.69 187.521  19
   0   1   3 4982.84 187.397  18
   0   1  -3 5152.98 187.090  17
   0  -1  -3 5062.62 187.460  17
   0   1  -3 4934.96 187.400  15
   0  -1   3 5195.29 187.463  14
   0  -1   3 5190.46 187.437  15
   0   1  -3 4894.61 187.427  14
   0   1   3 5206.12 187.355  15
   0  -1  -3 4915.40 187.438  10
   0   1   3 5167.54 187.499  11
   0   1   3 5264.69 187.540  10
   0   1  -3 5230.15 187.225  11
   0   1   4 15589.6 580.116   4
   0   1  -4 16144.9 580.377   6
   0   1  -4 16304.9 580.158   4
   0  -1   4 15879.6 580.139   5
   0   1   4 16785.2 580.136   5
   0  -1  -4 15399.3 580.432   7
   0  -1  -4 16231.3 580.162   5
   0   1  -4 16548.5 580.125   5
   0   1  -4 16303.9 580.121   1
   0  -1   4 15824.6 580.133   1
   0  -1  -4 15888.8 580.089   4
   0   1   4 15952.7 580.123   1
   0  -1   4 15878.7 580.095   4
   0  -1  -4 16044.2 580.159   1
   0  -1   4 17258.0 580.558  24
   0  -1   4 16482.6 580.121  23
   0   1  -4 16922.6 580.090  23
   0   1   4 16052.9 580.112  25
   0   1   4 16283.3 579.992  20
   0  -1   4 16079.9 580.057  22
   0  -1  -4 15423.5 580.006  20
   0   1  -4 15915.8 580.057  22
   0  -1  -4 16346.6 580.453   8
   0  -1  -4 15233.9 580.379   9
   0   1   4 15791.9 580.489   9
   0   1  -4 15783.4 580.452  19
   0  -1  -4 15881.8 580.487  17
   0  -1  -4 15877.8 580.473  18
   0  -1  -4 16857.3 580.519  16
   0   1  -4 16052.5 580.083  16
   0   1  -4 16607.2 580.096  17
   0  -1   4 16241.2 580.427  14
   0  -1   4 16167.3 580.448  15
   0   1  -4 15498.0 580.370  14
   0   1  -4 15160.9 580.368  15
   0   1   4 15975.4 580.338  15
   0   1   4 16786.1 580.573  11
   0   1   4 16410.7 580.515  10
   0  -1  -4 16179.7 580.418  10
   0   1  -4 16097.0 580.225  11
   0   1  -5 1991.66 73.1248   6
   0   1   5 2078.93 72.7601   4
   0  -1  -5 2011.00 72.7838   5
   0   1  -5 2011.64 72.7374   5
   0  -1  -5 1953.77 73.2163   7
   0  -1   5 1963.60 72.7553   5
   0   1  -5 2006.05 72.7663   4
   0   1   5 1967.00 72.7380   5
   0  -1   5 1941.57 72.7510   1
   0   1  -5 2033.56 72.7426   1
   0  -1  -5 2001.22 72.7141   4
   0  -1   5 2035.02 72.7259   4
   0   1   5 2038.99 72.7543   1
   0  -1  -5 1955.97 72.7675   1
   0   1  -5 1970.68 72.9424  25
   0   1   5 1947.09 72.7754  25
   0  -1   5 2152.94 72.8911  23
   0   1  -5 1947.62 72.8081  23
   0   1  -5 2100.54 73.3442  20
   0   1  -5 2035.98 72.7736  22
   0  -1  -5 1909.36 72.7236  20
   0   1   5 2083.57 73.4363  23
   0   1   5 1984.45 72.7100  20
   0  -1  -5 2065.98 73.2467   8
   0  -1  -5 2104.78 73.1744   9
   0   1  -5 2015.88 72.8568  16
   0   1  -5 1965.02 73.1828  19
   0  -1  -5 1923.44 73.2222  18
   0   1  -5 2014.44 72.8576  17
   0   1   5 1984.46 73.1148  15
   0  -1  -5 1981.80 72.9786  15
   0  -1   5 2027.07 73.2134  14
   0  -1   5 2032.26 73.2400  15
   0   1   5 2143.42 73.4226  11
   0  -1  -5 2153.20 73.1927  10
   0   1  -5 2092.66 73.0247  11
   0   1   6 1937.87 69.6773   5
   0   1  -6 1976.65 69.7002   4
   0   1  -6 1943.80 69.6657   5
   0   1   6 1908.15 69.6682   4
   0  -1  -6 1820.60 70.2865   7
   0   1   6 1867.03 69.6666   1
   0  -1   6 1943.19 69.6528   4
   0  -1  -6 1934.95 69.6669   2
   0   1  -6 1943.37 69.6651   1
   0  -1  -6 1931.56 69.6382   4
   0  -1   6 2094.25 69.9901  23
   0   1   6 1861.75 69.7971  25
   0   1  -6 1880.62 69.9251  25
   0  -1  -6 1935.36 69.7372  25
   0   1  -6 1938.92 69.8806  23
   0   1   6 1918.20 69.7573  20
   0   1  -6 1996.34 70.4189  20
   0  -1  -6 1849.48 69.7717  20
   0   1  -6 1957.40 69.8047  22
   0  -1  -6 2020.10 70.3638   8
   0   1  -6 1982.42 69.9464  16
   0  -1  -6 1859.77 70.3276  18
   0   1  -6 1891.64 69.9242  17
   0   1  -6 1973.21 70.2720  19
   0  -1   6 2019.98 70.3594  15
   0   1   6 1960.51 70.2292  15
   0  -1   6 1962.95 70.3169  14
   0   1   6 1923.33 70.5106  11
   0  -1   6 1707.33 70.1335  11
   0   1  -6 1802.23 70.0662  11
   0   1   7 277.413 10.6613   5
   0   1   7 277.439 10.6691   4
   0   1  -7 287.658 10.6513   5
   0  -1  -7 289.450 11.7626   7
   0   1  -7 273.561 10.6727   4
   0  -1  -7 290.586 10.6291   4
   0   1  -7 280.226 10.6398   1
   0  -1  -7 282.165 10.6447   2
   0   1   7 274.639 10.6559   1
   0  -1   7 276.535 10.6776   2
   0  -1   7 276.906 10.6321   4
   0   1   7 281.250 10.9706  25
   0  -1   7 313.028 11.2234  23
   0  -1  -7 305.741 10.8625  25
   0   1  -7 285.100 11.0691  25
   0  -1  -7 279.473 10.9773  20
   0   1  -7 299.179 11.7118  20
   0   1  -7 286.577 10.9458  22
   0   1   7 283.642 10.9027  20
   0   1  -7 297.676 11.0870  23
   0   1  -7 291.772 10.7916   9
   0  -1  -7 298.266 11.8642   8
   0  -1  -7 282.874 11.7467  18
   0   1  -7 280.003 11.4513  19
   0   1  -7 298.109 11.1532  17
   0   1  -7 290.432 11.1238  16
   0   1   7 290.834 11.5571  15
   0  -1   7 301.477 11.6991  14
   0  -1   7 294.894 11.7156  15
   0   1  -7 287.330 10.7758  10
   0  -1   7 280.531 11.5182  11
   0   1   7 272.682 11.8247  11
   0   1   8 664.807 24.3436   5
   0   1  -8 657.323 24.3219   5
   0   1   8 665.918 24.3430   4
   0   1  -8 652.255 24.3549   4
   0   1  -8 654.286 24.3206   1
   0   1   8 664.566 24.3443   1
   0  -1   8 627.077 24.3368   2
   0  -1  -8 632.515 24.3075   2
   0   1   8 712.406 24.7731  25
   0  -1   8 660.589 24.9860  23
   0  -1  -8 678.701 24.5871  25
   0   1  -8 690.838 25.5320  20
   0   1  -8 683.568 24.7360  22
   0  -1  -8 690.627 24.8155  20
   0  -1  -8 722.010 25.6735   8
   0   1  -8 656.707 24.5845   9
   0  -1  -8 663.923 24.2331  19
   0   1  -8 710.757 25.3092  19
   0  -1  -8 760.852 25.1378  13
   0   1   8 622.614 25.2799  14
   0   1   8 716.291 25.4440  15
   0  -1   8 708.828 25.4959  14
   0  -1   8 687.578 25.4921  15
   0   1  -8 675.869 24.5926  10
   0   1   8 675.210 25.7611  11
   0  -1   8 684.514 25.4445  11
   0  -1  -8 681.352 25.0076  12
   0   1  -9 4.60095 1.10571   4
   0   1   9 5.51553 1.07784   4
   0   1  -9 5.46764 1.06222   5
   0   1   9 3.47392 1.09656   5
   0  -1  -9 4.84647 1.06493   2
   0   1  -9 3.85935 1.03055   1
   0   1   9 4.10190 1.11134   1
   0  -1   9 4.50848 1.14316   2
   0   1   9 6.41557 2.20926  25
   0  -1  -9 5.94513 1.83581  25
   0  -1  -9 6.06404 2.25585  20
   0   1  -9 4.78853 3.37711  20
   0  -1   9 4.73436 2.63006  23
   0   1  -9 3.45090 1.75241   9
   0   1  -9 3.08081 2.76694  19
   0  -1  -9 3.85384 1.11897  19
   0  -1   9 3.81691 3.49965  14
   0   1   9 2.10549 3.18881  14
   0  -1   9 2.79588 3.36153  15
   0   1   9 3.24692 3.24556  15
   0   1  -9 3.94351 1.74490  10
   0   1   9 3.70399 3.46681  11
   0  -1   9 4.70054 3.25590  11
   0   1 -10 247.631 9.22288   5
   0   1  10 251.274 9.27850   5
   0   1 -10 252.568 9.22622   1
   0   1 -10 241.649 9.24407   3
   0   1  10 255.651 9.28169   1
   0  -1  10 262.930 9.28793   2
   0  -1 -10 252.398 9.22538   2
   0  -1  10 241.676 10.4923  23
   0   1  10 243.932 10.0582  25
   0  -1 -10 237.104 9.77087  25
   0  -1 -10 229.362 9.40698  19
   0  -1 -10 267.172 10.3244  20
   0   1 -10 247.884 11.0971  20
   0   1 -10 259.903 9.93045   9
   0  -1 -10 276.611 11.6991   8
   0   1 -10 231.635 10.6316  19
   0   1  10 231.984 10.9474  14
   0  -1  10 244.810 11.1525  15
   0  -1  10 280.216 11.3033  14
   0   1  10 249.571 11.0122  15
   0   1 -10 259.953 9.91169  10
   0  -1  10 247.951 11.1370  11
   0   1  10 276.953 11.7487  11
   0  -1  11 698.157 28.8289  23
   0   1  11 804.750 28.4354  25
   0   1 -11 774.650 29.4817  20
   0  -1 -11 747.838 27.8582  19
   0   1  11 702.031 29.4551  23
   0  -1 -11 766.852 28.6897  20
   0  -1 -11 782.712 29.7870   8
   0   1 -11 763.846 29.0192  19
   0  -1  11 773.455 29.5542  15
   0   1  11 758.845 29.4944  15
   0  -1  11 810.326 29.6352  14
   0   1  11 738.619 29.3474  14
   0  -1  11 776.464 29.5726  11
   0   1  11 824.541 30.0279  11
   0   1  12 522.241 20.1657  25
   0  -1  12 519.372 20.8329  23
   0  -1 -12 526.181 20.5115  20
   0  -1 -12 517.796 19.5822  19
   0   1  12 510.897 21.3853  23
   0   1 -12 538.655 21.3501  20
   0  -1 -12 570.436 22.0466   8
   0   1 -12 564.120 20.9542  19
   0   1  12 503.130 21.3352  14
   0  -1  12 586.524 21.8284  14
   0   1  12 554.612 21.4881  15
   0  -1  12 524.790 21.5858  15
   0   1  12 530.882 22.0258  11
   0  -1  12 527.522 21.5058  11
   0  -1  13 456.724 18.1762  23
   0   1  13 457.577 17.4253  25
   0  -1 -13 447.053 16.7514  19
   0   1  13 454.265 18.8814  23
   0   1 -13 444.630 18.6592  20
   0  -1 -13 453.552 17.8846  20
   0  -1 -13 467.569 19.6082   8
   0   1 -13 449.226 18.1765  19
   0  -1  13 469.612 19.1899  14
   0  -1  13 455.734 19.1477  15
   0   1  13 435.143 18.9287  14
   0   1  13 452.161 18.9066  15
   0  -1  13 410.802 18.8467  11
   0   1  13 433.968 19.3556  11
   0   1  14 1388.04 50.5456  25
   0  -1  14 1346.58 51.2667  23
   0   1  14 1382.12 52.0640  23
   0  -1 -14 1345.95 50.9845  20
   0   1 -14 1335.69 51.7620  20
   0  -1 -14 1354.81 49.8970  19
   0  -1 -14 1497.44 52.5330   8
   0   1 -14 1393.38 51.1943  19
   0  -1  14 1427.03 52.2336  15
   0   1  14 1286.97 51.9303  14
   0   1  14 1344.72 51.9971  15
   0  -1  14 1478.64 52.2947  14
   0   1  14 1320.00 52.4299  11
   0  -1  14 1377.01 52.1567  11
   0  -1  15 106.272 7.18012  23
   0   1  15 100.098 5.85757  25
   0  -1 -15 102.661 4.72147  19
   0   1  15 103.240 8.16057  23
   0   1 -15 108.092 7.88652  20
   0  -1 -15 104.427 6.71382  20
   0  -1 -15 105.836 10.1041   8
   0   1 -15 101.147 6.81206  19
   0  -1  15 105.965 9.03257  14
   0  -1  15 126.938 8.47215  15
   0   1  15 102.771 8.38453  15
   0   1  15 92.6831 8.61273  14
   0   1  15 98.1137 8.94911  11
   0  -1  15 104.976 8.58423  11
   0  -1 -16 271.315 14.7057   7
   0  -1  16 272.224 12.9856  23
   0   1  16 279.506 11.7552  25
   0  -1 -16 294.072 12.5684  20
   0   1 -16 277.339 13.5514  20
   0   1  16 262.301 14.1321  23
   0  -1 -16 278.045 10.7684  19
   0  -1 -16 289.738 15.6053   8
   0  -1 -16 280.107 14.9273  18
   0   1 -16 264.283 12.5048  19
   0   1  16 259.077 13.9488  14
   0  -1  16 309.314 14.8591  14
   0   1  16 287.408 14.1170  15
   0  -1  16 278.502 14.5215  15
   0  -1  16 281.603 13.9933  11
   0  -1 -17 28.9748 7.63077   7
   0   1  17 21.7778 4.22743  25
   0  -1  17 30.6616 6.15248  23
   0  -1 -17 17.4227 5.40699  20
   0  -1 -17 24.4314 2.60236  19
   0   1  17 18.9830 6.50109  23
   0   1 -17 30.4807 6.74392  20
   0  -1 -17 27.0350 9.78502   8
   0  -1 -17 31.6873 7.68180  18
   0   1 -17 24.7754 5.41110  19
   0  -1  17 22.6037 8.40099  14
   0  -1  17 37.2368 8.06252  15
   0   1  17 32.3814 7.21819  15
   0  -1  17 20.9276 7.39154  11
   0  -1  18 3.22458 7.84074  11
   0  -1 -18 4.51574 2.30534  19
   0   1  18 4.65494 7.32724  23
   0   1 -18 1.63850 6.53548  20
   0  -1  18 8.51006 6.07590  23
   0  -1 -18 4.26864 5.50734  20
   0   1 -18 9.96617 9.43415   8
   0  -1 -18 5.48884 10.7927   8
   0   1 -18 3.28126 5.22853  19
   0  -1 -18 7.13768 9.02412  18
   0   1  18 6.99127 8.04961  15
   0  -1  18 5.13777 8.52217  14
   0  -1  18 5.21081 8.19581  15
   0  -1 -18 15.5915 9.06412   7
   0  -1  19 4.32701 7.91368  11
   0   1  19 1.90984 7.46005  23
   0  -1 -19 5.78336 5.99039  20
   0  -1  19 8.83260 6.72866  23
   0   1 -19 6.88146 7.16140  20
   0   1 -19 3.44287 10.8477   8
   0  -1 -19 3.80091 11.5979   8
   0  -1 -19 15.3060 9.00643  18
   0   1 -19-1.33670 5.41395  19
   0   1  19 1.25459 8.41447  15
   0  -1  19 3.45662 8.60276  15
   0  -1  19 13.2311 9.07150  14
   0  -1 -19 10.8568 8.97497   7
   0  -1  20 26.3527 9.54630  11
   0   1 -20 38.8188 8.14177  20
   0  -1  20 31.4737 7.50406  23
   0   1  20 40.7723 9.16777  23
   0  -1 -20 33.1580 7.01073  20
   0   1 -20 40.0571 11.4986   8
   0  -1 -20 37.1770 12.7703   8
   0  -1 -20 30.4656 10.8071  18
   0   1 -20 31.7231 6.15785  19
   0  -1  20 40.4671 9.79276  14
   0   1  20 26.8855 9.46977  15
   0  -1  20 27.3630 10.2730  15
   0  -1 -20 29.4745 10.4856   7
   0  -1 -21 129.479 13.5411   7
   0  -1  21 111.963 9.83323  23
   0   1  21 114.436 11.1687  23
   0  -1 -21 127.516 9.30542  20
   0   1 -21 117.305 10.4651  20
   0   1 -21 119.009 8.19889  19
   0   1 -21 135.113 14.3862   8
   0  -1 -21 112.893 15.3158   8
   0  -1 -21 119.719 13.3721  18
   0  -1  21 129.915 13.1939  14
   0  -1  21 120.177 12.4006  15
   0   1  21 123.244 11.8746  15
   0  -1  21 113.312 11.4582  11
   0  -1 -22 373.657 19.9220   7
   0  -1  22 324.751 16.5670  23
   0   1  22 302.262 17.8040  23
   0  -1 -22 315.578 15.7350  20
   0   1 -22 317.146 17.0898  20
   0   1 -22 320.758 14.6738  19
   0   1 -22 361.253 20.3613   8
   0  -1 -22 335.027 21.5067   8
   0  -1 -22 341.121 19.5830  18
   0  -1  22 331.556 19.3542  15
   0   1  22 328.529 18.7762  15
   0  -1  22 352.711 19.5529  14
   0  -1  22 312.333 18.5341  11
   0  -1 -23 37.9261 13.4310   7
   0  -1  23 16.8471 8.51670  23
   0   1 -23 21.5294 9.42323  20
   0   1  23 12.4626 10.0001  23
   0  -1 -23 29.4428 7.98419  20
   0   1 -23 18.8224 14.4428   8
   0  -1 -23 19.1521 15.8948   8
   0  -1 -23 23.4010 13.2058  18
   0   1 -23 19.7345 6.18116  19
   0  -1  23 20.6795 11.8541  15
   0  -1  23 29.5374 12.5269  14
   0   1  23 11.9184 11.5683  15
   0  -1  23 23.8008 11.5582  11
   0  -1 -24 287.277 20.1182   7
   0  -1  24 296.893 16.3828  23
   0   1  24 305.925 17.8242  23
   0   1 -24 273.137 16.6871  20
   0  -1 -24 308.358 15.3849  20
   0   1 -24 332.224 20.8201   8
   0  -1 -24 303.437 22.3205   8
   0  -1 -24 269.625 20.5540  18
   0  -1  24 328.708 20.1528  14
   0   1  24 289.522 19.1091  15
   0  -1  24 297.507 19.5908  15
   0  -1  24 278.398 18.8966  11
   0  -1 -25 60.3125 14.9391   7
   0  -1  25 43.5903 9.82913  23
   0   1 -25 38.5712 10.2980  20
   0   1  25 36.4665 11.4717  23
   0  -1 -25 34.7237 8.54657  20
   0   1 -25 39.5012 16.1209   8
   0  -1 -25 17.6836 17.1208   8
   0  -1 -25 43.4438 14.9080  18
   0  -1  25 41.9597 14.9645  14
   0  -1  25 32.7593 13.2120  15
   0   1  25 38.5024 12.8545  15
   0   1  25 32.7863 14.0875  11
   0  -1  25 23.2914 13.5601  11
   0  -1 -26 55.1740 15.8732   7
   0  -1  26 60.3232 11.0636  23
   0   1  26 48.2507 12.6257  23
   0   1 -26 64.0378 10.9949  20
   0   1 -26 75.6602 17.9155   8
   0  -1 -26 74.6482 16.4244  18
   0  -1  26 47.3962 15.2471  14
   0   1  26 61.6556 15.0318  15
   0  -1  26 60.7997 14.7315  15
   0  -1  26 60.2511 14.7797  11
   0   1  26 52.8163 15.2313  11
   0  -1 -27 39.2802 16.8301   7
   0  -1  27 74.5321 11.4051  23
   0   1 -27 45.6295 11.4319  20
   0   1  27 43.1180 12.8948  23
   0   1 -27 53.5340 18.6794   8
   0  -1 -27 46.0519 16.8962  18
   0   1  27 36.7002 14.5538  15
   0  -1  27 43.8387 15.3793  15
   0  -1  27 36.0427 15.5397  14
   0  -1  27 32.0104 13.7919  11
   0   1  27 46.0255 15.5488  11
   0  -1 -28-4.01670 17.1344   7
   0  -1  28 15.8551 10.8435  23
   0   1 -28 16.6686 11.3487  20
   0   1  28 18.2295 12.9229  23
   0   1 -28-16.2142 19.2366   8
   0  -1 -28 30.0943 17.6874  18
   0   1  28-2.71602 15.0801  15
   0  -1  28 6.28737 15.3407  15
   0   1  28 10.7548 15.7820  11
   0  -1  28 11.7059 14.0068  11
   0  -1  29 11.2592 11.4505  23
   0   1 -29-5.82995 19.6399   8
   0   1 -29 13.9462 11.1885  20
   0   1  29 20.2707 13.0730  23
   0   1  29 18.2535 15.9827  15
   0  -1  29 22.3668 16.6377  15
   0   1  29 24.5236 17.0947  11
   0  -1  29 37.5568 15.5585  11
   0  -1  30 55.7442 12.2598  23
   0   1  30 29.1994 13.7494  23
   0   1  30 40.9111 16.9263  15
   0  -1  30 44.3792 17.3604  15
   0  -1  30 49.1951 16.2538  11
   0   1  30 39.5639 17.9468  11
   0   1 -30 38.6096 21.1622   8
   0   1  31 20.8977 13.8833  23
   0   1  31 6.56963 16.3992  15
   0  -1  31 25.5416 17.9021  15
   0   1  31 12.2980 17.6641  11
   0  -1  31 10.2960 15.4937  11
   0   1 -31 15.0235 20.8522   8
   0   1  32 53.9390 14.5781  23
   0   1  32 41.8439 17.5752  15
   0  -1  32 65.8618 17.9309  15
   0  -1  32 58.4561 17.8947  11
   0   1  32 56.9313 18.5594  11
   0   1 -32 36.0759 21.6706   8
   0   1  33 5.87375 13.8190  23
   0  -1  33 24.1992 18.1669  15
   0   1  33 5.86084 16.7695  15
   0  -1  33 0.73868 17.2096  11
   0   1  33 24.7236 18.5708  11
   0  -1  34 15.6961 17.2700  15
   0   1  34 35.9154 18.9945  11
   0  -1  34 18.2127 16.8337  11
   0  -2   0 1218.80 47.0521   5
   0   2   0 1351.90 47.0681   4
   0   2   0 1245.86 46.7005   6
   0  -2   0 1258.43 46.8281   6
   0   2   0 1295.31 46.9350   5
   0   2   0 1260.87 46.6072  24
   0  -2   0 1269.28 46.6651  24
   0  -2   0 1219.64 46.8244  26
   0   2   0 1248.74 46.7106  26
   0  -2   0 1364.44 47.1687   7
   0  -2   0 1313.32 46.7743   9
   0   2   0 1318.73 46.8660   9
   0   2   0 1488.19 47.3940   7
   0  -2   0 1208.29 46.9210   8
   0  -2   0 1235.69 46.8838   4
   0   2   0 1331.55 46.9580   1
   0  -2   0 1249.89 47.0745   1
   0  -2   0 1223.11 46.5204  16
   0  -2   0 1364.12 47.1895  18
   0  -2   0 1252.54 46.5299  17
   0   2   0 1470.11 47.3955  18
   0   2   0 1327.54 46.6467  13
   0  -2   0 1278.42 46.7703  10
   0   2   0 1269.89 46.3902  11
   0   2   0 1312.17 46.8645  10
   0   2   0 1272.85 46.6209  12
   0   2   1 1161.38 40.7275   4
   0   2  -1 1207.45 40.6488   5
   0   2   1 1170.10 40.4043   6
   0   2  -1 1182.81 40.7552   4
   0  -2   1 1128.84 40.5536   6
   0  -2  -1 1110.73 40.5100   6
   0  -2  -1 1157.37 40.8162   5
   0  -2   1 1124.21 40.7530   5
   0   2  -1 1107.51 40.4432   6
   0  -2  -1 1128.21 40.5299  26
   0  -2   1 1087.69 40.5357  26
   0   2  -1 1139.87 40.3723  24
   0  -2  -1 1131.22 40.3015  24
   0   2  -1 1134.48 40.5038  26
   0   2   1 1143.52 40.3991  26
   0  -2   1 1205.87 40.4788  24
   0   2   1 1133.09 40.6512   9
   0   2  -1 1215.49 40.7362   7
   0  -2  -1 1172.56 40.7470   8
   0   2  -1 1159.39 40.4264   9
   0  -2   1 1111.10 40.7426   7
   0  -2  -1 1389.12 41.3540   7
   0  -2   1 1212.50 40.3752  10
   0  -2   1 1170.24 40.3543   9
   0  -2  -1 1116.67 40.7764   1
   0  -2   1 1146.31 40.7655   1
   0   2  -1 1202.63 40.6555   1
   0  -2  -1 1145.75 40.5917   4
   0  -2  -1 1145.27 40.3671  16
   0  -2  -1 1079.86 40.3407  17
   0  -2   1 1145.87 40.7916  18
   0   2  -1 1234.18 40.7694  18
   0  -2   1 1167.60 40.0639  16
   0  -2  -1 1436.31 41.4275  18
   0  -2   1 1184.95 40.0694  17
   0   2   1 1208.74 40.1732  13
   0   2  -1 1195.29 40.4887  13
   0   2   1 1127.87 40.2320  11
   0   2   1 1186.46 40.6903  10
   0   2  -1 1183.27 40.4431  10
   0   2  -1 1182.81 40.4698  12
   0   2   1 1199.78 40.1680  12
   0  -2  -2 1031.62 37.1333   5
   0   2  -2 1082.76 36.9880   5
   0   2  -2 1104.54 37.1239   4
   0  -2  -2 982.274 36.8610   6
   0  -2   2 1015.71 36.9411   6
   0   2  -2 1033.59 36.8755   6
   0  -2  -2 1017.28 36.9305   4
   0   2  -2 1094.99 37.0056   1
   0  -2  -2 953.535 37.0612   1
   0   2  -2 1062.98 36.8459  24
   0  -2  -2 957.625 36.8582  26
   0  -2  -2 1115.72 36.7640  24
   0  -2   2 1066.24 36.9288  24
   0   2  -2 998.008 36.8581  26
   0  -2   2 976.226 37.0638   7
   0  -2  -2 1328.12 37.6311   8
   0   2  -2 1023.61 36.6605   9
   0  -2   2 1053.83 36.5914  10
   0  -2   2 1044.34 36.5913   9
   0   2   2 1050.46 37.1343   9
   0  -2  -2 978.222 36.8100  16
   0  -2   2 1012.92 37.1065  18
   0   2   2 1093.36 36.7764  19
   0  -2  -2 980.138 36.8215  17
   0  -2  -2 389.819 37.0247  18
   0   2  -2 1040.79 37.1746  19
   0   2  -2 1047.60 36.9562  13
   0  -2   2 1038.96 37.1713  14
   0   2   2 1049.47 37.1300  10
   0   2  -2 1055.52 36.9617  12
   0   2  -2 1032.02 36.6670  10
   0   2   2 1019.64 36.7507  11
   0  -2  -3 781.177 28.2698   5
   0   2  -3 820.264 28.1500   5
   0   2  -3 793.087 28.1289   6
   0   2  -3 810.215 28.2663   4
   0  -2   3 774.692 28.0716   4
   0  -2  -3 797.759 28.2859   1
   0  -2  -3 781.532 28.0627   4
   0   2  -3 808.481 28.1433   1
   0   2   3 818.162 28.1548   1
   0   2  -3 821.333 28.1266  24
   0  -2   3 859.513 28.2961  24
   0  -2   3 801.081 27.7816  22
   0  -2   3 802.361 27.6448  10
   0   2   3 773.355 28.3964   9
   0  -2   3 792.806 27.6449   9
   0   2  -3 789.612 27.7074   9
   0   2  -3 817.210 28.4778  19
   0   2   3 773.893 27.7937  19
   0  -2  -3 815.182 28.1576  17
   0  -2  -3 790.945 28.1289  16
   0  -2   3 817.967 28.3983  14
   0   2   3 824.048 28.1471  11
   0   2  -3 815.193 27.5504  11
   0  -2   3 790.781 27.5496  11
   0   2   3 785.923 28.4086  10
   0  -2  -3 796.414 28.0797  11
   0   2  -3 793.094 27.7118  10
   0  -2   4 1478.39 57.1224   5
   0   2   4 1561.27 57.0304   5
   0   2  -4 1558.97 57.0376   5
   0  -2  -4 1169.53 57.7752   7
   0   2  -4 1594.35 57.1848   4
   0   2  -4 1573.72 57.1433   6
   0  -2  -4 1587.24 57.1990   5
   0   2   4 1570.47 57.1506   4
   0  -2  -4 1511.82 57.1527   1
   0   2   4 1620.68 57.0707   1
   0  -2   4 1495.97 57.1280   1
   0  -2   4 1527.97 56.9900   4
   0   2  -4 1580.48 57.0507   1
   0  -2  -4 1581.53 56.9989   4
   0   2  -4 1581.37 56.6522  23
   0  -2   4 1641.86 57.3429  24
   0   2   4 1567.56 56.5593  20
   0  -2   4 1565.48 56.7170  22
   0   2   4 1593.88 56.5543  21
   0   2   4 1516.12 57.4005   9
   0   2  -4 1532.27 56.5744   9
   0   2  -4 1541.02 56.5786  10
   0   2  -4 1619.32 57.4940  19
   0  -2  -4 1194.27 57.8621  18
   0   2   4 1604.07 56.6421  19
   0  -2  -4 1684.34 57.0008  15
   0  -2   4 1585.84 57.3338  14
   0   2  -4 1597.23 56.6609  11
   0  -2   4 1545.27 56.6706  11
   0  -2  -4 1556.22 57.1264  11
   0   2   4 1638.40 57.4714  10
   0   2   4 1625.90 57.2593  11
   0  -2  -5 98.5807 5.00651   7
   0  -2   5 52.7354 3.43684   5
   0   2   5 63.3223 3.32690   5
   0   2  -5 61.5595 3.55495   4
   0   2   5 58.9774 3.52591   4
   0  -2  -5 55.4313 3.49818   5
   0   2  -5 54.6221 3.22751   5
   0  -2  -5 63.1075 3.57979   1
   0  -2  -5 59.0219 3.30331   4
   0   2   5 58.7786 3.27657   1
   0   2  -5 62.2575 3.32004   1
   0  -2   5 52.4651 3.41692   1
   0  -2   5 51.8937 3.19544   4
   0  -2   5 60.0766 3.85439  24
   0   2  -5 54.1712 2.78501  23
   0   2   5 59.3551 2.51592  19
   0   2   5 58.9839 2.57951  20
   0  -2   5 59.4837 2.87301  22
   0   2  -5 58.5779 2.51071   9
   0  -2  -5 33.5395 5.26686   8
   0   2  -5 57.2759 2.49776  10
   0   2   5 57.7171 4.12828   9
   0   2  -5 58.0062 3.92564  19
   0  -2  -5 102.796 5.19849  18
   0   2  -5 56.8129 2.49936  16
   0   2  -5 57.7233 2.50534  17
   0  -2   5 63.4260 3.93420  14
   0  -2  -5 64.4017 3.40685  15
   0   2   5 53.8108 3.78661  11
   0   2  -5 59.5784 2.94818  11
   0  -2   5 55.5872 3.02918  11
   0   2   5 63.4463 4.09573  10
   0   2   6 3048.54 108.669   4
   0  -2  -6 3532.05 109.646   7
   0  -2   6 2906.09 108.641   5
   0  -2  -6 2892.91 108.671   5
   0   2   6 2958.68 108.542   5
   0   2  -6 3046.85 108.565   5
   0   2  -6 3149.81 108.710   4
   0  -2   6 2911.12 108.646   1
   0  -2   6 3088.29 108.520   4
   0  -2  -6 2994.53 108.503   4
   0   2  -6 3144.08 108.589   1
   0  -2  -6 2939.62 108.674   1
   0   2   6 3201.11 108.607   1
   0  -2   6 2817.84 108.337  23
   0   2  -6 2893.56 108.274  23
   0  -2   6 3056.20 109.159  24
   0   2   6 3118.80 108.578  25
   0  -2   6 2996.62 108.294  22
   0  -2  -6 2854.98 108.130  21
   0  -2  -6 2889.88 108.133  20
   0   2  -6 3009.18 108.267  22
   0   2   6 3046.83 108.124  20
   0   2  -6 3014.19 108.042  10
   0   2   6 2839.22 109.143   9
   0  -2  -6 2611.51 109.598   8
   0   2  -6 3017.82 108.043   9
   0  -2  -6 3501.83 109.698  18
   0   2  -6 2990.12 108.191  17
   0   2  -6 3007.06 108.193  16
   0   2  -6 3116.88 109.230  19
   0  -2  -6 3110.91 108.155  13
   0  -2   6 3050.10 109.055  14
   0   2   6 2899.04 108.805  15
   0  -2  -6 3039.37 108.149  12
   0   2  -6 3054.19 108.497  11
   0   2   6 2900.62 109.156  10
   0  -2   6 2755.49 108.509  11
   0   2   6 2689.89 108.995  11
   0  -2  -7 4409.77 154.730   7
   0   2  -7 4305.57 153.807   5
   0   2   7 4419.54 153.834   5
   0   2   7 4479.48 153.932   4
   0   2  -7 4450.69 153.951   4
   0   2   7 4148.29 153.805   1
   0   2  -7 4295.09 153.805   1
   0  -2   7 4377.24 153.770   4
   0  -2  -7 4303.48 153.757   4
   0   2   7 4426.42 153.855  25
   0  -2   7 4105.82 153.733  23
   0   2  -7 4210.01 153.587  22
   0   2  -7 4532.48 154.736  20
   0   2  -7 4242.65 153.627  23
   0  -2  -7 3914.60 153.474  21
   0  -2  -7 3928.74 153.480  20
   0   2   7 4470.88 154.829  23
   0   2   7 4301.58 153.453  20
   0  -2   7 4189.20 153.610  22
   0   2  -7 4297.66 153.338  10
   0  -2  -7 4156.41 154.840   8
   0   2  -7 4289.08 153.338   9
   0   2  -7 4170.23 153.596  17
   0  -2  -7 4425.39 154.776  18
   0   2  -7 4254.34 153.594  16
   0   2  -7 4362.80 154.584  19
   0   2   7 4070.12 154.182  15
   0  -2  -7 4384.75 153.560  13
   0  -2   7 4473.80 154.475  14
   0  -2   7 4030.07 153.967  11
   0   2   7 3915.84 154.498  11
   0  -2  -7 4297.86 153.553  12
   0   2  -7 4332.29 153.906  11
   0  -2  -8 2353.55 81.6189   7
   0   2   8 2221.28 80.5746   4
   0   2   8 2251.04 80.5066   5
   0   2  -8 2211.59 80.5903   4
   0   2  -8 2292.27 80.4966   5
   0  -2  -8 2274.07 80.4510   4
   0   2  -8 2306.04 80.5061   1
   0  -2   8 2215.86 80.4389   4
   0  -2   8 2174.22 80.5541   2
   0   2   8 2378.83 80.5506   1
   0  -2  -8 2199.49 80.5504   2
   0   2   8 2294.97 80.6112  25
   0  -2   8 2199.70 80.5957  23
   0  -2  -8 2084.33 80.2719  21
   0   2  -8 2074.29 80.3424  22
   0   2   8 2220.85 80.2315  20
   0  -2  -8 2103.67 80.2915  20
   0   2   8 2184.81 81.6019  23
   0   2  -8 2287.72 80.4499  23
   0   2  -8 2195.57 81.5172  20
   0  -2  -8 2579.15 81.8472   8
   0   2  -8 2169.64 81.3647  19
   0   2  -8 2213.31 80.4304  17
   0  -2  -8 2283.09 81.6206  18
   0   2  -8 2205.36 80.4284  16
   0  -2   8 2308.86 81.3401  14
   0   2   8 2111.09 81.0431  15
   0  -2  -8 2191.47 80.3901  13
   0   2   8 2049.63 81.3988  11
   0  -2   8 2161.52 80.8824  11
   0  -2  -8 2205.51 80.3952  12
   0  -2  -9 287.495 12.9496   7
   0   2   9 304.188 11.2903   5
   0   2  -9 285.846 11.3857   4
   0   2   9 270.503 11.3103   4
   0   2  -9 293.174 11.2375   5
   0   2  -9 296.476 11.2514   1
   0  -2  -9 290.827 11.3069   2
   0   2   9 286.609 11.2547   1
   0  -2  -9 289.299 11.1699   4
   0  -2   9 293.736 11.1995   4
   0  -2   9 276.372 11.3504   2
   0  -2   9 306.948 11.6446  23
   0   2   9 278.113 11.5062  25
   0   2   9 258.151 12.8336  23
   0   2   9 292.321 11.0918  20
   0   2  -9 292.980 12.6894  20
   0   2  -9 263.649 11.2064  22
   0  -2  -9 274.984 11.1928  20
   0   2  -9 287.884 10.8720   9
   0  -2  -9 380.797 13.5413   8
   0  -2  -9 285.950 12.9990  18
   0   2  -9 297.530 11.3743  16
   0   2  -9 294.199 12.5973  19
   0   2  -9 294.859 11.3646  17
   0  -2  -9 300.801 11.3683  13
   0   2   9 271.108 12.1019  15
   0  -2   9 298.646 12.5220  14
   0  -2  -9 287.095 11.3249  12
   0   2   9 266.163 12.7284  11
   0  -2   9 288.398 12.0076  11
   0   2  -9 297.444 10.8756  10
   0   2 -10 956.182 35.8173   4
   0  -2 -10 965.983 37.3160   7
   0   2 -10 997.585 35.7174   5
   0   2  10 998.001 35.7441   5
   0   2  10 963.988 35.8066   4
   0  -2  10 942.367 35.7699   2
   0   2 -10 986.329 35.7145   1
   0   2  10 986.587 35.7380   1
   0  -2 -10 975.674 35.7768   2
   0  -2  10 929.245 36.1377  23
   0   2  10 985.820 36.0407  25
   0   2 -10 928.210 37.1691  20
   0  -2 -10 922.591 35.8203  20
   0  -2 -10 1111.27 37.5932   8
   0   2 -10 990.361 35.5332   9
   0  -2 -10 986.721 37.4006  18
   0   2 -10 988.982 37.0548  19
   0   2  10 950.998 36.7786  15
   0  -2  10 1002.15 37.0231  14
   0  -2  10 985.901 37.0929  15
   0  -2  10 949.079 36.6260  11
   0   2  10 895.921 37.2116  11
   0   2 -10 975.069 35.5236  10
   0   2  11 1685.77 63.1398   4
   0   2 -11 1737.68 63.0683   5
   0  -2 -11 1768.74 64.9154   7
   0   2 -11 1703.52 63.1625   4
   0   2  11 1762.25 63.1114   5
   0  -2  11 1679.79 63.1264   2
   0  -2 -11 1765.06 63.1268   2
   0   2  11 1756.10 63.1107   1
   0   2 -11 1740.04 63.0690   1
   0  -2  11 1779.24 63.7803  23
   0   2  11 1731.09 63.4933  25
   0  -2 -11 1676.66 63.3699  20
   0   2 -11 1767.96 64.8036  20
   0  -2 -11 1899.88 65.0336   8
   0   2 -11 1770.92 63.0374   9
   0   2 -11 1787.53 64.5474  19
   0  -2 -11 1682.72 64.8344  18
   0  -2  11 1805.89 64.6021  14
   0   2  11 1677.42 64.3479  15
   0  -2  11 1643.47 64.5940  15
   0  -2  11 1661.73 64.1882  11
   0   2 -11 1745.46 63.0304  10
   0   2  11 1720.21 64.9752  11
   0   2  12 27.0721 2.36488   5
   0   2  12 26.9712 2.48175   4
   0  -2 -12 25.6455 6.14110   7
   0   2 -12 27.7912 2.49344   4
   0   2 -12 22.4145 2.20373   5
   0  -2 -12 26.2956 2.39627   2
   0   2 -12 22.9792 2.23588   1
   0  -2  12 25.6202 2.45923   2
   0   2  12 23.9668 2.36327   1
   0  -2  12 31.9250 3.87811  23
   0   2  12 30.0491 3.63718  25
   0   2 -12 26.0255 5.53950  20
   0  -2 -12 25.8836 3.24613  20
   0   2 -12 29.0663 2.44022   9
   0  -2 -12 29.8602 6.36841  18
   0   2 -12 20.5958 4.52952  19
   0  -2  12 30.6349 5.36555  15
   0   2  12 23.5409 4.94761  15
   0  -2  12 19.6863 5.27388  14
   0  -2  12 22.0085 4.71833  11
   0   2  12 33.4872 5.90220  11
   0   2 -12 26.6459 2.42224  10
   0   2  13 8.23751 1.87289   5
   0   2 -13 9.09225 1.77028   5
   0  -2 -13 2.99727 6.29873   7
   0   2  13 9.78094 1.95476   4
   0   2 -13 6.25407 1.97146   4
   0   2 -13 7.55999 1.75561   1
   0  -2 -13 5.90479 1.90559   2
   0   2  13 8.27594 1.87452   1
   0  -2  13 7.47069 2.01897   2
   0   2  13 7.36817 3.33426  25
   0  -2  13 9.73755 4.09569  23
   0  -2 -13 6.91843 3.33399  20
   0   2 -13 8.88882 5.53904  20
   0   2 -13 5.75085 2.20152   9
   0  -2 -13 6.12292 6.84913  18
   0   2 -13 8.73005 4.98673  19
   0   2  13 6.61652 5.23602  15
   0  -2  13 5.90604 5.38366  14
   0  -2  13 11.0259 5.71943  15
   0  -2  13 7.50686 4.87953  11
   0   2 -13 7.59010 2.21953  10
   0   2  13 1.31589 6.05935  11
   0   2  14 122.118 4.79596   5
   0   2 -14 112.965 4.65590   5
   0  -2 -14 103.965 8.99195   7
   0   2 -14 104.466 4.72683   3
   0   2  14 118.821 4.79674   1
   0  -2  14 111.590 4.83600   2
   0   2 -14 109.648 4.65220   1
   0   2  14 108.248 4.81685   3
   0  -2 -14 106.749 4.70304   2
   0   2 -14 111.701 4.69737   3
   0   2  14 129.352 6.24527  25
   0  -2  14 125.897 6.96670  23
   0  -2 -14 122.330 6.22470  20
   0   2 -14 134.736 8.39372  20
   0   2 -14 118.977 7.75488  19
   0  -2 -14 112.508 9.10199  18
   0  -2  14 123.055 8.53594  14
   0  -2  14 135.727 8.98104  15
   0   2  14 110.233 8.09439  15
   0  -2  14 118.438 7.96285  11
   0   2  14 123.258 9.18872  11
   0  -2 -15 92.7200 8.85744   7
   0  -2  15 84.1957 3.63781   2
   0   2  15 86.9930 3.57096   3
   0   2  15 82.6415 3.57325   3
   0   2  15 87.3265 5.49035  25
   0  -2  15 82.8533 6.48845  23
   0  -2 -15 86.0133 5.76819  20
   0   2 -15 80.0953 7.92655  20
   0   2  15 77.3310 7.93339  23
   0  -2 -15 77.4968 8.79090  18
   0   2 -15 75.2296 7.20285  19
   0  -2  15 95.4173 8.37872  14
   0   2  15 84.1252 7.84840  15
   0  -2  15 82.1545 8.32341  15
   0   2  15 83.4373 9.16707  11
   0  -2  15 87.8718 7.47363  11
   0  -2 -16 1118.76 44.1565   7
   0   2  16 1150.39 41.6775  25
   0  -2  16 1089.88 42.4388  23
   0   2 -16 1055.03 43.5597  20
   0  -2 -16 1104.43 42.0109  20
   0   2  16 1058.25 43.8797  23
   0   2 -16 1104.95 43.0178  19
   0  -2 -16 1090.66 44.2300  18
   0  -2  16 1208.06 44.0511  14
   0  -2  16 1136.28 43.9072  15
   0   2  16 1084.76 43.4859  15
   0  -2  16 1046.46 43.3460  11
   0   2  16 1170.56 44.5568  11
   0  -2 -17 424.098 20.7052   7
   0   2  17 427.350 17.0020  25
   0  -2  17 404.578 18.0493  23
   0   2  17 392.527 19.9740  23
   0   2 -17 411.195 19.4717  20
   0  -2 -17 421.230 17.4729  20
   0  -2 -17 405.383 20.5682  18
   0   2 -17 412.159 18.6838  19
   0  -2  17 430.228 20.0856  15
   0  -2  17 435.123 19.9771  14
   0   2  17 403.480 19.6116  15
   0  -2  17 450.620 19.5621  11
   0   2  17 447.106 20.5351  11
   0  -2 -18 3.48986 9.23159   7
   0  -2  18 17.8411 6.09822  23
   0   2  18 11.3548 4.45124  25
   0  -2 -18 13.4369 5.06978  20
   0   2 -18 20.2994 8.07168  20
   0   2  18 5.76392 8.38688  23
   0  -2 -18 22.7275 9.42988  18
   0   2 -18 2.61910 6.25900  19
   0  -2  18 2.40126 8.09447  14
   0   2  18 11.6164 7.77513  15
   0  -2  18 18.3443 8.59033  15
   0   2  18 5.75053 8.80382  11
   0  -2  18 15.3083 7.65364  11
   0  -2 -19 239.275 16.4432   7
   0   2  19 230.138 11.0759  25
   0  -2  19 266.173 12.9497  23
   0   2 -19 250.849 14.4209  20
   0  -2 -19 263.452 11.9520  20
   0   2  19 214.250 14.7063  23
   0   2 -19 244.640 13.2247  19
   0  -2 -19 246.806 16.6241  18
   0   2  19 254.331 14.8879  15
   0  -2  19 237.710 15.1819  15
   0  -2  19 266.427 15.0861  14
   0   2  19 248.554 15.5407  11
   0  -2  19 223.842 14.3642  11
   0  -2 -20 188.367 15.6454   7
   0   2  20 195.442 9.68748  25
   0  -2  20 218.695 11.8398  23
   0   2 -20 199.296 13.0267  20
   0  -2 -20 197.084 10.7076  20
   0   2  20 191.876 14.2542  23
   0  -2 -20 211.724 15.9286  18
   0   2 -20 209.471 12.0375  19
   0   2  20 217.482 14.0006  15
   0  -2  20 220.767 14.6944  15
   0  -2  20 206.570 14.0932  14
   0   2  20 176.234 15.0188  11
   0  -2  20 204.006 13.4263  11
   0  -2 -21 70.7988 13.5224   7
   0  -2  21 47.2634 8.18299  23
   0   2  21 49.5848 10.2828  23
   0  -2 -21 57.0764 7.15718  20
   0   2 -21 44.9589 9.97759  20
   0   2 -21 64.6240 13.6264   8
   0  -2 -21 50.1966 13.2226  18
   0   2 -21 53.1272 7.93507  19
   0  -2  21 44.9464 11.1273  14
   0  -2  21 66.7148 11.7666  15
   0   2  21 50.8758 10.8110  15
   0  -2  21 52.1925 10.3128  11
   0   2  21 46.3088 11.1511  11
   0  -2 -22 41.3197 13.2737   7
   0  -2  22 48.0154 8.43236  23
   0   2  22 58.3242 11.9832  23
   0  -2 -22 49.8211 7.31921  20
   0   2 -22 59.6525 10.7354  20
   0   2 -22 56.1992 14.3543   8
   0   2 -22 47.4518 8.18399  19
   0  -2 -22 48.4919 13.7966  18
   0  -2  22 43.1935 12.0018  15
   0  -2  22 39.5684 12.1452  14
   0   2  22 55.6496 11.9112  15
   0   2  22 61.9206 12.6234  11
   0  -2  22 52.5248 10.9412  11
   0  -2 -23 8.25586 14.0706   7
   0  -2  23 2.97335 8.20166  23
   0   2 -23 17.2295 10.4590  20
   0   2  23-2.59535 11.2080  23
   0   2 -23 12.2055 14.7533   8
   0   2 -23-5.43863 7.07613  19
   0  -2 -23 2.41016 14.3687  18
   0  -2  23 2.86245 11.3957  15
   0  -2  23 13.2644 12.9219  14
   0   2  23-9.64105 11.1696  15
   0  -2  23 3.60183 10.2149  11
   0   2  23 1.29288 12.5771  11
   0  -2 -24 29.1665 14.7448   7
   0  -2  24 58.8848 9.14765  23
   0   2  24 70.3986 12.5951  23
   0   2 -24 44.4645 11.0766  20
   0   2 -24 59.6533 15.3892   8
   0  -2 -24 51.9942 15.7563  18
   0   2 -24 54.2085 8.35808  19
   0   2  24 25.4338 12.8572  15
   0  -2  24 44.8289 13.6069  15
   0  -2  24 53.6626 13.6885  14
   0  -2  24 40.6898 12.2652  11
   0   2  24 31.9233 14.3286  11
   0  -2 -25 72.9856 17.0477   7
   0  -2  25 58.3103 9.86198  23
   0   2  25 65.4176 13.3474  23
   0   2 -25 61.1333 11.8858  20
   0   2 -25 64.9721 16.8168   8
   0  -2 -25 77.3020 17.4517  18
   0  -2  25 53.3850 14.7683  15
   0  -2  25 58.3446 15.0851  14
   0   2  25 57.2276 13.3274  15
   0  -2  25 54.6485 13.0904  11
   0  -2 -26 291.214 22.6284   7
   0  -2  26 256.142 15.8651  23
   0   2  26 280.972 19.4939  23
   0   2 -26 258.414 17.7672  20
   0   2 -26 288.303 22.1906   8
   0  -2 -26 295.022 23.0608  18
   0   2  26 244.692 19.5033  15
   0  -2  26 233.073 20.1315  15
   0  -2  26 279.353 21.0176  14
   0  -2  26 247.861 19.0597  11
   0  -2 -27 73.6181 19.2113   7
   0  -2  27 81.4652 10.5426  23
   0   2  27 98.0533 14.5548  23
   0   2 -27 64.7200 13.0280  20
   0   2 -27 101.307 19.7955   8
   0  -2 -27 82.5247 19.2338  18
   0   2  27 62.2999 15.5376  15
   0  -2  27 73.4238 16.6712  14
   0  -2  27 54.5550 16.5502  15
   0  -2  27 69.5534 14.6272  11
   0  -2 -28 2.95316 18.1999   7
   0  -2  28 12.5996 10.0849  23
   0   2 -28-3.07682 11.9794  20
   0   2  28 7.14798 13.6640  23
   0   2 -28 18.3949 18.7000   8
   0  -2 -28 1.51136 18.3956  18
   0  -2  28 10.6831 15.9668  15
   0   2  28-6.03290 15.0401  15
   0  -2  28-4.78846 16.3159  14
   0  -2  28 15.8994 13.9190  11
   0  -2  29 5.22927 14.4407  11
   0   2  29 15.6533 14.1398  23
   0   2 -29 1.53659 12.2483  20
   0   2 -29 3.15636 19.2028   8
   0  -2 -29 8.55251 19.4576  18
   0  -2  29-8.36400 17.4065  14
   0   2  29 5.51792 15.5685  15
   0  -2  29 10.9941 16.3731  15
   0  -2 -29-12.9130 19.8846   7
   0   2 -30 129.608 21.8993   8
   0   2 -30 121.462 14.4575  20
   0   2  30 119.152 16.6652  23
   0   2  30 129.330 18.4185  15
   0  -2  30 96.5838 18.7224  15
   0  -2  30 112.572 19.8071  14
   0  -2  30 130.607 17.4957  11
   0   2 -31-0.66290 20.1654   8
   0   2  31 20.6619 14.8730  23
   0  -2  31-19.0174 17.9744  15
   0  -2  31 2.02493 15.3115  11
   0   2  32 3.60134 15.0546  23
   0  -2  32-1.53352 16.3950  15
   0  -2  32 22.3142 15.6579  11
   0   2  32-1.69280 18.9893  11
   0   2 -32-12.7505 20.8458   8
   0   2  33 19.3888 14.8093  23
   0   2 -33-4.74599 21.4856   8
   0  -2  33 17.5775 17.8566  15
   0   2  33 5.90533 18.8549  11
   0  -2  33 4.69588 15.1858  11
   0  -3   0 2.23350 2.80737   5
   0  -3   0-0.12054 2.39043   6
   0   3   0 0.09276 2.04601   6
   0   3   0-0.84232 2.19050  26
   0  -3   0 0.12127 2.63480  26
   0  -3   0 0.71154 2.00250  24
   0   3   0 0.07579 1.73060  24
   0  -3   0 3.77268 3.35795   7
   0  -3   0-2.42727 3.48215   8
   0   3   0 1.09607 2.48960   9
   0   3   0 0.77006 2.79312   4
   0  -3   0-1.11627 2.78702   1
   0  -3   0 0.77316 1.51052  16
   0  -3   0 0.25882 1.51617  17
   0   3   0 2.53883 2.62536  19
   0  -3   0 0.33514 3.27169  18
   0   3   0 0.54476 1.77590  13
   0   3   0 0.23158 1.82053  12
   0   3   0 0.60871 2.43442  10
   0   3   0 1.20526 1.11155  11
   0  -3   1 712.894 26.7769   6
   0  -3  -1 708.051 26.7577   6
   0  -3  -1 695.430 27.0742   5
   0   3   1 754.791 27.1283   4
   0   3  -1 747.568 27.1149   4
   0  -3   1 705.878 27.1021   5
   0  -3   1 738.580 26.8386  26
   0   3  -1 700.631 26.3686  24
   0  -3   1 747.850 26.5765  24
   0  -3  -1 729.990 26.3964  24
   0  -3  -1 707.117 26.7865  26
   0  -3   1 734.306 27.1945   7
   0  -3  -1 717.799 27.0795   8
   0   3   1 746.880 26.9337   9
   0  -3  -1 800.195 27.6487   7
   0   3  -1 732.264 26.6503   9
   0  -3  -1 740.960 27.1680   1
   0  -3   1 697.775 27.0888   1
   0   3   1 740.491 26.7931  19
   0  -3  -1 784.562 27.6562  18
   0  -3   1 741.431 26.0589  16
   0  -3  -1 718.128 26.3424  16
   0  -3   1 734.635 26.0581  17
   0  -3  -1 699.151 26.3322  17
   0  -3   1 736.338 27.2216  18
   0   3   1 725.598 26.1954  13
   0   3  -1 732.933 26.4926  13
   0   3  -1 740.026 26.4987  12
   0   3   1 736.317 26.1765  11
   0   3   1 731.239 26.1916  12
   0   3  -1 756.034 26.6781  10
   0   3   1 721.423 26.8853  10
   0  -3   2 1489.34 56.0206   6
   0  -3  -2 1481.28 55.9861   6
   0  -3  -2 1501.63 56.3180   5
   0   3  -2 1570.50 56.3448   4
   0  -3   2 1480.97 55.8773  24
   0  -3  -2 1436.06 55.9607  26
   0  -3  -2 1444.76 55.5771  24
   0   3  -2 1541.71 55.7741   9
   0  -3  -2 1796.14 57.2175   7
   0  -3   2 1507.49 55.5960  10
   0  -3   2 1420.76 56.2410   7
   0  -3  -2 1616.74 56.3844   8
   0  -3   2 1545.29 55.6179   9
   0   3   2 1585.54 56.2874   9
   0  -3  -2 1493.18 56.3099   1
   0  -3   2 1454.48 56.2906  18
   0  -3   2 1521.43 55.1327  16
   0  -3   2 1518.57 55.1339  17
   0   3   2 1502.50 55.9095  19
   0  -3  -2 1787.85 57.2588  18
   0   3   2 1522.22 55.2779  13
   0   3   2 1591.94 55.6386  11
   0   3  -2 1520.03 55.7612  10
   0   3   2 1548.38 56.2540  10
   0   3   2 1540.61 55.2767  12
   0   3  -3 1619.83 58.0323   4
   0  -3  -3 1501.97 57.6931   6
   0  -3   3 1541.35 57.7800   6
   0  -3  -3 1514.95 57.9869   5
   0  -3  -3 1619.15 58.0673   1
   0  -3  -3 1569.75 57.3592  24
   0  -3  -3 1541.87 57.7365  26
   0  -3   3 1615.46 57.7443  24
   0   3   3 1685.71 58.1416   9
   0  -3  -3 1268.73 59.0181   7
   0   3  -3 1559.34 57.3308   9
   0  -3   3 1565.47 57.1792  10
   0  -3  -3 1851.18 58.4715   8
   0  -3   3 1587.80 57.1903   9
   0  -3  -3 1248.00 59.0181  18
   0   3   3 1578.67 57.4695  19
   0  -3   3 1634.32 57.8151  15
   0   3  -3 1623.73 57.3526  10
   0   3   3 1569.65 56.7735  12
   0   3   3 1484.94 57.4477  11
   0   3   3 1630.11 58.0798  10
   0   3   3 1574.08 56.7737  13
   0  -3  -4 291.665 11.6524   5
   0  -3  -4 265.643 11.3078   6
   0  -3   4 275.359 11.3710   6
   0  -3  -4 21.9649 16.6070   7
   0   3  -4 300.436 11.6517   4
   0  -3  -4 282.613 11.6433   1
   0  -3   4 284.370 11.4497  24
   0  -3  -4 269.647 11.3579  26
   0  -3   4 262.996 10.7287  22
   0  -3   4 280.823 10.5195   9
   0   3   4 317.980 11.9538   9
   0  -3  -4 324.357 13.7516   8
   0   3  -4 284.031 10.6729   9
   0  -3   4 276.263 10.5060  10
   0  -3  -4 36.6344 17.1174  18
   0   3  -4 288.252 11.9632  19
   0   3   4 291.182 10.8486  19
   0  -3   4 272.619 11.4984  15
   0  -3   4 298.998 11.7521  14
   0   3   4 303.777 11.8666  10
   0   3  -4 277.450 10.6574  10
   0   3   4 282.772 11.2315  11
   0  -3   5 3896.60 141.025   5
   0   3   5 4092.76 141.063   4
   0   3  -5 4105.42 141.085   4
   0  -3  -5 3834.02 141.035   5
   0  -3   5 3870.03 140.963   6
   0  -3   5 3868.02 141.006   1
   0  -3  -5 4161.16 141.157   1
   0  -3   5 4010.52 141.096  24
   0   3  -5 3985.56 140.194  23
   0   3   5 3931.30 140.053  21
   0  -3   5 3869.23 140.305  22
   0   3   5 3963.40 140.059  20
   0  -3   5 3888.21 140.061  10
   0   3  -5 3940.43 140.171   9
   0   3   5 4200.39 141.481   9
   0  -3   5 3899.96 140.064   9
   0   3   5 4132.85 140.314  19
   0   3  -5 3993.67 141.423  19
   0  -3   5 4048.23 141.054  15
   0  -3   5 4096.74 141.255  14
   0  -3   5 4008.37 140.050  11
   0   3  -5 3980.15 140.176  10
   0   3  -5 4068.45 140.043  11
   0   3   5 3937.39 141.355  10
   0   3   5 3718.01 140.881  11
   0   3   6 26.7022 3.39490   4
   0  -3  -6 24.8754 3.53730   5
   0  -3   6 28.4939 3.55956   6
   0  -3   6 30.0520 3.59477   5
   0   3  -6 29.5737 3.52865   4
   0  -3  -6 9.48659 5.41396   7
   0  -3  -6 27.3193 3.46632   1
   0  -3   6 32.2403 3.61061   1
   0  -3   6 22.5456 3.71118  24
   0   3  -6 22.3889 2.04995  23
   0   3   6 27.9243 2.08695  19
   0  -3   6 26.6587 2.46084  22
   0   3   6 25.5504 1.86873  20
   0   3   6 23.7774 4.22366   9
   0   3  -6 24.6020 1.89894   9
   0   3  -6 30.7955 4.27679  19
   0  -3  -6 9.36797 6.10635  18
   0  -3   6 33.4704 3.80107  15
   0  -3   6 30.3857 3.98529  14
   0   3   6 29.0742 3.70944  11
   0   3  -6 25.9012 2.11737  11
   0   3   6 28.6962 4.24586  10
   0   3  -6 24.8008 1.88710  10
   0  -3   6 26.2269 2.19869  11
   0  -3   7 476.822 19.0801   5
   0   3   7 487.073 19.0643   4
   0  -3  -7 380.617 20.3819   7
   0   3  -7 495.113 19.1201   4
   0  -3   7 469.999 19.0661   1
   0  -3   7 512.635 19.6248  24
   0   3   7 499.495 18.9834  25
   0   3  -7 479.592 18.1700  23
   0   3   7 523.414 17.9862  19
   0   3   7 497.359 17.9517  20
   0  -3   7 484.477 18.3170  22
   0   3   7 509.448 19.8672   9
   0   3  -7 477.275 17.9445   9
   0  -3  -7 362.572 20.3991  18
   0   3  -7 484.636 19.8444  19
   0  -3   7 481.229 19.5540  14
   0   3   7 458.341 19.3965  11
   0   3  -7 497.625 18.3533  11
   0   3   7 522.363 19.8782  10
   0   3  -7 479.841 17.9485  10
   0  -3   7 498.085 18.4462  11
   0  -3  -8 302.748 12.4483   7
   0   3  -8 231.764 10.0268   4
   0   3   8 225.275 9.96210   4
   0   3   8 227.198 9.91303  25
   0   3  -8 227.450 9.04443  23
   0   3  -8 236.835 11.1752  20
   0  -3   8 230.884 9.15119  22
   0   3   8 237.319 11.2105  23
   0   3   8 247.194 8.75277  20
   0   3  -8 223.271 8.61187   9
   0   3   8 236.798 11.0292   9
   0   3  -8 233.957 8.72905  17
   0   3  -8 237.566 8.72952  16
   0   3  -8 231.135 10.9874  19
   0  -3  -8 288.606 12.3743  18
   0  -3   8 240.188 10.7525  14
   0  -3   8 224.171 9.50882  11
   0   3  -8 224.501 8.61555  10
   0   3   8 227.261 10.6624  11
   0   3   8 217.704 10.8352  10
   0   3   9 44.9936 4.00870   4
   0  -3  -9 123.132 7.37083   7
   0   3  -9 38.5363 4.01205   4
   0  -3  -9 37.2085 3.92524   2
   0  -3   9 39.5360 4.04488   2
   0   3   9 41.2769 3.97267  25
   0   3  -9 43.7933 2.89130  23
   0   3  -9 41.3546 5.69299  20
   0   3   9 35.9425 5.76063  23
   0   3   9 42.3920 2.33746  20
   0  -3   9 42.3910 2.98389  22
   0  -3  -9 13.0902 7.79614   8
   0   3  -9 39.2839 2.47673  16
   0  -3  -9 133.131 7.63148  18
   0   3  -9 39.1482 2.49325  17
   0   3  -9 45.6326 5.59463  19
   0  -3  -9 43.3042 2.29999  13
   0  -3   9 37.7586 5.03346  14
   0  -3  -9 38.6284 2.25839  12
   0   3   9 44.1742 5.29352  11
   0  -3   9 37.1207 3.65630  11
   0   3  10 193.334 8.72281   4
   0   3 -10 193.110 8.79368   4
   0  -3 -10 330.330 11.7518   7
   0  -3 -10 196.131 8.72712   2
   0  -3  10 190.061 8.79093   2
   0   3  10 190.197 8.73953  25
   0   3 -10 190.830 10.3357  20
   0   3  10 204.757 10.5056  23
   0  -3 -10 146.248 12.2508   8
   0   3 -10 191.155 7.82599  16
   0   3 -10 189.659 7.83611  17
   0  -3 -10 328.113 11.9104  18
   0   3 -10 218.272 10.5328  19
   0  -3 -10 192.766 7.68668  13
   0  -3  10 194.272 10.1068  14
   0  -3  10 186.962 8.78064  11
   0   3  10 185.985 10.2334  11
   0  -3 -10 180.632 7.64829  12
   0   3  11 686.929 25.2124   4
   0   3 -11 687.765 25.2332   4
   0  -3 -11 768.134 27.9753   7
   0  -3 -11 634.030 25.1212   2
   0  -3  11 645.179 25.1501   2
   0   3  11 653.570 25.2316  25
   0   3  11 673.355 27.0545  23
   0   3 -11 704.021 26.9819  20
   0  -3 -11 561.562 27.7734   8
   0   3 -11 649.569 24.6293  17
   0   3 -11 677.112 24.6541  16
   0  -3 -11 753.369 28.1426  18
   0   3 -11 705.840 26.7554  19
   0  -3  11 704.131 26.4754  14
   0  -3 -11 638.627 24.4945  13
   0   3  11 603.363 26.6310  11
   0  -3 -11 659.581 24.4934  12
   0  -3  11 634.116 25.4777  11
   0   3  12 1049.49 38.5692   4
   0   3 -12 1029.69 38.5586   4
   0  -3 -12 1220.64 41.2747   7
   0  -3  12 1039.26 38.5578   2
   0  -3 -12 1082.14 38.5719   2
   0   3  12 1047.92 38.7385  25
   0  -3  12 1023.96 38.6429  23
   0  -3 -12 995.621 37.9950  20
   0   3 -12 1049.33 40.4786  20
   0   3  12 1074.72 40.6886  23
   0  -3 -12 979.945 37.9888  21
   0  -3 -12 1112.09 42.3932   8
   0   3 -12 1070.37 40.2458  19
   0  -3 -12 1188.40 41.2454  18
   0  -3  12 1082.65 40.1172  14
   0   3  12 974.381 39.5256  15
   0  -3 -12 1008.52 38.1227  13
   0  -3 -12 1054.05 38.1357  12
   0   3  12 1033.65 40.3541  11
   0  -3  12 1054.51 39.2768  11
   0   3 -13 197.581 8.89129   4
   0   3  13 192.708 8.82330   4
   0  -3 -13 217.505 12.5604   7
   0  -3  13 197.431 8.85779   2
   0  -3 -13 196.515 8.78111   2
   0  -3  13 214.528 9.40087  23
   0   3  13 208.423 9.46487  25
   0  -3 -13 204.056 8.40703  21
   0  -3 -13 197.319 8.39425  20
   0   3 -13 215.843 11.6878  20
   0  -3 -13 268.414 14.1610   8
   0  -3 -13 222.989 12.8488  18
   0   3 -13 192.947 11.1800  19
   0  -3  13 207.331 11.3781  14
   0   3  13 188.598 10.6531  15
   0   3  13 232.912 11.7995  11
   0  -3  13 209.201 10.1452  11
   0   3 -14 116.850 6.01838   4
   0  -3 -14 137.840 11.7322   7
   0   3  14 116.869 6.01951   4
   0  -3 -14 112.983 5.89090   2
   0  -3  14 125.043 6.07765   2
   0   3  14 133.654 6.92002  25
   0  -3  14 127.875 6.97961  23
   0   3 -14 124.429 9.65799  20
   0  -3 -14 113.014 5.80119  20
   0  -3 -14 112.556 5.78135  21
   0   3 -14 134.449 9.17473  19
   0  -3 -14 122.050 11.6690  18
   0  -3  14 125.415 9.22647  14
   0   3  14 95.6829 8.01008  15
   0  -3  14 134.383 8.13083  11
   0   3  14 126.989 10.0499  11
   0   3  15 1589.00 56.3477   4
   0  -3 -15 1666.00 60.1086   7
   0   3 -15 1505.85 56.3227   4
   0  -3 -15 1583.30 56.2949   2
   0  -3  15 1516.91 56.3134   2
   0   3  15 1631.78 56.9644  25
   0  -3  15 1561.54 57.2069  23
   0  -3 -15 1449.64 56.3822  20
   0   3 -15 1595.12 59.1317  20
   0  -3 -15 1406.65 56.3506  21
   0  -3 -15 1813.78 61.2008   8
   0  -3 -15 1712.76 60.3569  18
   0   3 -15 1539.07 58.6520  19
   0   3  15 1443.77 58.2187  15
   0  -3  15 1619.55 58.9419  14
   0  -3  15 1475.34 57.8917  11
   0   3  15 1690.74 59.6654  11
   0  -3 -16 625.066 27.4909   7
   0  -3  16 595.337 22.5991   2
   0  -3 -16 637.315 22.5897   2
   0  -3  16 615.848 23.9591  23
   0   3  16 629.656 23.4738  25
   0  -3 -16 553.137 22.9046  21
   0  -3 -16 542.629 22.9069  20
   0   3 -16 605.628 26.1271  20
   0   3 -16 637.388 25.5332  19
   0  -3 -16 594.470 27.3618  18
   0   3  16 603.758 25.4666  15
   0  -3  16 644.420 26.1340  14
   0   3  16 636.276 26.8241  11
   0  -3  16 572.319 24.7990  11
   0  -3 -17 380.592 18.5410   7
   0   3  17 325.458 12.6143   3
   0   3 -17 316.324 12.4215   3
   0  -3 -17 347.743 12.5341   2
   0  -3  17 321.024 12.6041   2
   0   3  17 349.883 13.8132  25
   0  -3  17 320.522 14.4634  23
   0  -3 -17 293.380 13.2816  20
   0  -3 -17 298.956 13.3006  21
   0   3 -17 353.649 17.2209  20
   0  -3 -17 352.081 18.4125  18
   0   3 -17 347.943 16.5406  19
   0  -3  17 359.729 16.9892  14
   0   3  17 313.088 16.2054  15
   0  -3  17 284.758 15.5566  11
   0   3  17 331.357 17.5328  11
   0  -3 -18 155.240 14.9158   7
   0   3  18 166.983 6.59967   3
   0  -3  18 163.779 6.64509   2
   0   3  18 172.783 8.52454  25
   0  -3  18 165.806 9.59585  23
   0  -3 -18 156.713 8.09324  21
   0   3 -18 159.097 12.3311  20
   0   3  18 152.813 12.1293  23
   0  -3 -18 156.500 8.08154  20
   0  -3 -18 189.288 15.3489  18
   0   3 -18 174.111 11.3877  19
   0  -3  18 182.199 12.4848  14
   0  -3  18 181.041 12.8735  15
   0   3  18 180.553 11.8397  15
   0  -3  18 160.263 11.1247  11
   0   3  18 172.082 12.9928  11
   0  -3 -19 29.3930 11.8112   7
   0  -3  19 22.6878 6.25225  23
   0   3  19 20.3233 4.93009  25
   0  -3 -19 18.5598 4.36706  20
   0   3 -19 31.1953 9.07758  20
   0  -3 -19 18.4127 4.29294  21
   0   3  19 31.4057 10.2475  23
   0   3 -19 20.6892 8.18392  19
   0  -3 -19 32.8669 12.5852  18
   0  -3  19 30.4394 9.17856  15
   0  -3  19 14.1967 10.0865  14
   0   3  19 21.1949 9.19273  15
   0  -3  19 22.7961 7.96358  11
   0   3  19 33.5644 10.8307  11
   0  -3 -20 96.9332 14.1313   7
   0   3  20 83.4219 6.25647  25
   0  -3  20 78.8582 8.00647  23
   0   3 -20 69.4264 11.1509  20
   0   3  20 83.1277 11.8437  23
   0   3 -20 83.0674 9.76001  19
   0  -3 -20 69.6796 13.8758  18
   0  -3  20 84.2300 11.8543  15
   0  -3  20 73.3536 11.2632  14
   0   3  20 73.7523 10.8310  15
   0   3  20 84.4707 11.5928  11
   0  -3  20 68.1391 9.72858  11
   0  -3 -21 326.465 21.3286   7
   0   3  21 278.512 12.8181  25
   0  -3  21 283.039 14.5945  23
   0   3 -21 285.375 17.6208  20
   0   3  21 244.428 17.9448  23
   0  -3 -21 315.994 21.7198  18
   0   3 -21 323.472 16.4157  19
   0   3  21 282.937 17.2928  15
   0  -3  21 308.545 18.2179  15
   0  -3  21 313.984 18.2719  14
   0  -3  21 298.562 16.7529  11
   0   3  21 302.016 18.9883  11
   0  -3 -22 129.095 17.4319   7
   0  -3  22 127.166 9.65683  23
   0   3  22 94.5817 14.0369  23
   0   3 -22 115.400 13.0441  20
   0   3 -22 139.239 11.5975  19
   0  -3 -22 118.381 17.7984  18
   0  -3  22 122.524 14.7846  14
   0   3  22 103.659 12.7423  15
   0  -3  22 128.151 14.4459  15
   0   3  22 110.363 14.7543  11
   0  -3  22 132.574 12.2016  11
   0  -3 -23 365.666 24.3999   7
   0  -3  23 320.847 16.2543  23
   0   3 -23 344.431 19.7925  20
   0   3  23 307.151 19.9795  23
   0   3 -23 313.667 17.2922  19
   0  -3 -23 410.414 25.3139  18
   0   3  23 302.513 19.9028  15
   0  -3  23 384.491 21.3072  14
   0  -3  23 344.044 20.7500  15
   0  -3  23 306.183 18.7746  11
   0   3  23 268.984 20.5475  11
   0  -3 -24-2.17552 17.9234   7
   0  -3  24 10.5999 7.58323  23
   0   3 -24 8.09964 11.9593  20
   0   3  24 8.90560 13.2591  23
   0   3 -24 37.3668 16.0515   8
   0  -3 -24-8.19287 18.8469  18
   0   3 -24 12.5487 8.97117  19
   0  -3  24 15.9501 14.1002  14
   0   3  24-12.3063 12.4713  15
   0  -3  24-1.24299 13.3324  15
   0   3  24 15.3963 14.4094  11
   0  -3  24 1.48337 10.9803  11
   0  -3 -25 69.5863 19.3413   7
   0  -3  25 65.7663 9.17362  23
   0   3 -25 81.8205 13.3589  20
   0   3  25 57.9905 14.7109  23
   0   3 -25 108.291 17.7164   8
   0   3 -25 90.5694 10.8228  19
   0  -3 -25 111.091 19.7490  18
   0  -3  25 90.0041 15.0426  15
   0  -3  25 104.171 16.2508  14
   0  -3  25 98.3798 13.2153  11
   0   3  25 78.1977 16.7516  11
   0  -3  26 34.5709 12.3885  11
   0   3  26 41.8134 15.7464  11
   0   3 -26 41.2285 13.0135  20
   0   3  26 24.6495 14.1040  23
   0   3 -26 65.8028 17.4557   8
   0  -3 -26 30.6840 19.8027  18
   0  -3  26 41.0327 15.7034  14
   0  -3  26 47.7962 15.6526  15
   0  -3 -26 47.9558 19.1981   7
   0  -3  27 5.59569 12.4888  11
   0   3  27-18.1074 16.5302  11
   0   3 -27 12.5505 12.9531  20
   0   3  27-8.36720 14.4676  23
   0   3 -27-5.31495 17.8905   8
   0  -3 -27-13.0704 22.1445  18
   0  -3  27-17.3027 15.8574  14
   0  -3  27 2.12313 15.5436  15
   0  -3 -27-10.1321 21.2068   7
   0   3  28 21.8951 17.5879  11
   0  -3  28-5.76599 13.1550  11
   0   3  28 22.7750 15.0151  23
   0   3 -28 6.88932 13.5664  20
   0   3 -28 13.4861 18.9513   8
   0  -3 -28-3.58607 22.0849  18
   0  -3  28-16.4905 16.0853  14
   0  -3  28-2.92007 16.7867  15
   0  -3 -28-14.7678 21.4422   7
   0   3  29 61.5140 18.7046  11
   0  -3  29 50.0643 14.1804  11
   0   3  29 62.1901 16.3044  23
   0   3 -29 57.8042 14.1154  20
   0   3 -29 34.6779 19.2198   8
   0  -3 -29 53.0061 24.1095   8
   0  -3 -29 179.561 23.1780  18
   0  -3  29 32.3312 16.5816  14
   0  -3  29 51.4645 17.6418  15
   0  -3 -29 200.613 22.9871   7
   0   3  30 20.3000 18.9375  11
   0  -3  30 17.3168 13.9948  11
   0   3  30 22.5015 15.6407  23
   0   3 -30 8.00982 13.8434  20
   0  -3 -30-64.4687 25.9532   8
   0   3 -30 28.3117 20.4478   8
   0  -3  30-8.50628 17.3922  14
   0  -3  30-6.07438 17.7313  15
   0   3  31 42.6961 16.5183  23
   0   3 -31 35.3891 14.0950  20
   0  -3  31 28.6010 17.0815  14
   0  -3  31 2.30568 17.8561  15
   0   3  31 34.0839 18.8652  11
   0  -3  31 23.3860 13.8364  11
   0   3 -31 20.2264 20.7356   8
   0   3  32 31.0483 15.9733  23
   0   3 -32 13.1116 13.7224  20
   0  -3  32-0.77163 18.1300  15
   0  -3  32-29.8962 17.7928  14
   0   3  32 6.82832 19.3086  11
   0  -3  32 17.3148 14.2490  11
   0   3 -32-0.66229 21.0693   8
   0   3 -33 19.1915 21.1504   8
   0  -3  33 3.83927 17.6990  15
   0   3  33 17.6667 15.8304  23
   0  -4   0 874.049 34.7017  26
   0  -4   0 905.368 34.2485  24
   0  -4   0 926.482 35.3295   7
   0   4   0 934.421 34.7352   9
   0  -4   0 936.288 35.2301   1
   0  -4   0 912.875 33.9061  17
   0  -4   0 923.796 33.9128  16
   0   4   0 899.460 34.8956  19
   0  -4   0 918.536 35.3504  18
   0   4   0 930.003 33.5523  11
   0   4   0 929.898 34.7242  10
   0   4   0 998.767 35.2689   4
   0  -4   0 875.232 34.6828   6
   0  -4   0 934.480 35.2314   5
   0  -4   1 2808.43 108.759   5
   0  -4  -1 2863.82 108.362   6
   0   4   1 3082.05 108.850   4
   0  -4   1 2810.90 108.325   6
   0  -4  -1 2897.54 108.814   5
   0   4  -1 3121.31 108.885   4
   0  -4   1 2892.73 108.355  26
   0  -4  -1 2942.09 107.887  24
   0  -4  -1 2874.98 108.369  26
   0  -4   1 2961.88 108.030  24
   0  -4  -1 3147.12 109.156   7
   0   4   1 2988.00 108.530   9
   0  -4   1 2948.03 108.845   7
   0   4  -1 2914.31 108.229   9
   0  -4  -1 2869.07 108.584   8
   0  -4  -1 3041.53 108.905   1
   0  -4   1 2915.35 108.824   1
   0  -4   1 2967.82 107.452  17
   0   4  -1 2993.07 108.662  19
   0   4   1 2930.20 108.403  19
   0  -4   1 2986.11 108.891  18
   0  -4  -1 3122.13 109.187  18
   0  -4   1 2983.36 107.447  16
   0   4   1 3055.24 107.627  13
   0   4   1 3094.90 107.633  12
   0   4   1 2932.18 107.480  11
   0   4   1 2986.00 108.509  10
   0   4  -1 2953.16 108.245  10
   0   4  -2 108.284 6.66302   4
   0  -4  -2 109.354 6.85608   5
   0  -4  -2 115.293 6.28711   6
   0  -4   2 114.319 6.23473   6
   0  -4   2 109.461 5.84624  24
   0  -4  -2 107.300 6.37341  26
   0  -4  -2 107.062 5.40501  24
   0  -4  -2 131.949 7.68054   7
   0  -4  -2 104.967 7.27731   8
   0   4   2 103.334 6.44163   9
   0  -4   2 100.265 6.97562   7
   0   4  -2 111.426 5.80597   9
   0  -4  -2 105.639 6.76182   1
   0   4   2 112.256 6.13388  19
   0  -4  -2 118.367 7.50328  18
   0  -4   2 113.652 4.56225  17
   0  -4   2 110.658 7.16019  18
   0  -4   2 115.344 4.55944  16
   0   4   2 113.581 4.82359  13
   0   4   2 106.116 6.30581  10
   0   4  -2 111.411 5.79101  10
   0   4   2 100.202 5.12317  11
   0   4   2 110.127 4.81358  12
   0  -4  -3 312.285 13.4449   6
   0  -4  -3 329.591 14.0136   5
   0   4  -3 333.847 13.9354   4
   0  -4   3 327.342 13.4758   6
   0  -4  -3 295.358 13.4183  26
   0  -4  -3 318.754 12.7611  24
   0  -4   3 316.251 13.2462  24
   0  -4  -3 383.767 15.6099   7
   0  -4  -3 336.320 14.3897   8
   0   4   3 335.159 13.9775   9
   0  -4   3 309.066 13.8558   7
   0   4  -3 320.351 12.9066   9
   0  -4  -3 320.202 13.9690   1
   0   4   3 308.658 13.1470  19
   0  -4   3 320.994 13.9797  18
   0  -4  -3 393.994 15.8002  18
   0  -4   3 328.842 13.5403  15
   0   4   3 317.895 12.0168  12
   0   4   3 317.864 13.8332  10
   0   4   3 320.574 12.0169  13
   0   4  -3 324.218 12.9461  10
   0   4   3 332.506 12.8374  11
   0  -4  -4 1149.45 44.0857   5
   0   4  -4 1221.15 44.1454   4
   0  -4  -4 1115.48 43.7083   6
   0  -4   4 1194.03 43.7693   6
   0  -4  -4 1137.01 44.0541   1
   0  -4   4 1185.56 43.6983  24
   0  -4  -4 1123.34 43.7404  26
   0  -4  -4 1151.88 43.0966  24
   0   4  -4 1172.67 43.0999   9
   0  -4  -4 1386.46 46.2671   7
   0  -4  -4 1255.33 44.3709   8
   0   4   4 1091.25 44.0028   9
   0   4   4 1210.70 43.3432  19
   0  -4  -4 1376.64 46.3054  18
   0  -4   4 1167.55 43.8010  15
   0   4   4 1119.84 44.0473  10
   0   4   4 1106.02 43.2883  11
   0   4  -4 1156.99 43.0845  10
   0  -4   5 65.8941 5.16325   6
   0   4  -5 66.8556 5.28441   4
   0  -4   5 61.7611 5.15612   5
   0  -4  -5 61.4298 4.91710   6
   0  -4  -5 63.2417 5.30357   5
   0  -4  -5 10.4125 9.38347   7
   0   4   5 66.6240 5.50561   4
   0  -4   5 68.2478 5.31909   1
   0  -4  -5 71.8121 5.43766   1
   0  -4  -5 62.5998 5.26900  26
   0  -4   5 64.9376 5.19109  24
   0  -4  -5 63.8414 4.20903  24
   0   4   5 61.0731 3.31848  21
   0  -4   5 65.6579 3.99369  22
   0   4   5 58.1654 3.28775  20
   0   4   5 71.6360 5.75365   9
   0   4  -5 62.0168 3.76164   9
   0  -4   5 64.9879 3.49312   9
   0  -4   5 64.7298 3.46237  10
   0   4   5 61.2718 4.18208  19
   0  -4  -5 4.56906 9.41192  18
   0   4  -5 63.6745 6.07211  19
   0  -4   5 65.9093 5.13743  15
   0   4   5 54.4397 4.55504  11
   0   4  -5 72.6900 3.88065  10
   0   4   5 67.4484 5.65217  10
   0  -4  -6 110.088 7.07606   5
   0  -4  -6 29.9838 7.66256   7
   0  -4   6 131.900 6.98657   6
   0  -4  -6 125.650 7.03493   6
   0   4   6 127.403 7.14075   4
   0  -4   6 128.114 7.24859   5
   0   4  -6 126.075 7.25219   4
   0  -4   6 118.668 7.18484   1
   0  -4  -6 119.549 7.12385   1
   0  -4   6 129.488 7.18928  24
   0  -4  -6 123.076 6.31940  24
   0  -4  -6 110.726 6.97965  26
   0   4  -6 124.522 5.43461  23
   0  -4   6 113.683 5.71552  22
   0   4   6 124.382 5.15523  21
   0   4   6 122.584 5.16508  20
   0  -4  -6 257.047 10.6816   8
   0   4  -6 121.677 5.43725   9
   0   4   6 118.693 7.52478   9
   0   4   6 123.800 5.76541  19
   0   4  -6 121.026 7.73291  19
   0  -4  -6 41.6345 8.15217  18
   0  -4   6 109.092 7.74606  14
   0  -4   6 126.209 7.17547  15
   0   4   6 128.340 7.64348  10
   0   4   6 122.954 6.77091  11
   0   4  -6 125.619 5.43534  10
   0  -4  -7 1013.77 40.0056   6
   0  -4   7 1056.34 40.0527   6
   0   4  -7 1078.46 40.1056   4
   0   4   7 1054.31 40.0198   4
   0   4  -7 1000.49 38.7068  23
   0  -4   7 1064.68 40.2235  24
   0  -4   7 1020.81 38.9198  22
   0   4   7 1078.41 38.5106  20
   0   4   7 1076.39 38.8485  19
   0   4  -7 1073.18 38.6512   9
   0   4   7 1111.00 40.7285   9
   0   4  -7 1131.96 40.8534  19
   0  -4   7 1116.75 40.4921  14
   0  -4   7 1069.15 40.1109  15
   0   4   7 1063.08 40.6175  10
   0   4  -7 1075.78 38.6541  10
   0   4   7 1098.17 40.0608  11
   0   4  -8 359.301 14.6143   4
   0   4   8 326.228 14.3813   4
   0  -4  -8 330.954 14.4235   2
   0  -4   8 351.058 14.9621  24
   0   4  -8 339.307 12.9771  23
   0   4   8 376.225 15.8539  23
   0   4   8 349.826 12.8968  19
   0   4   8 347.342 12.6184  20
   0  -4   8 352.407 13.2350  22
   0   4   8 327.709 15.2592   9
   0   4  -8 342.746 12.7348   9
   0   4  -8 354.004 15.4762  19
   0  -4   8 349.949 15.1966  14
   0  -4   8 329.314 14.8309  15
   0  -4   8 344.940 13.0854  11
   0   4  -8 335.131 12.7180  10
   0   4   8 362.035 14.8473  11
   0   4   8 326.271 15.3008  10
   0   4  -9 2598.65 91.0900   4
   0   4   9 2432.80 90.9341   4
   0  -4  -9 2532.98 90.9401   2
   0  -4   9 2590.92 91.0021   2
   0   4   9 2639.45 90.8445  25
   0   4   9 2594.56 89.4243  19
   0  -4   9 2531.64 89.9167  22
   0   4   9 2533.45 92.1046  23
   0   4   9 2496.95 89.3463  20
   0   4  -9 2433.17 89.3085   9
   0   4   9 2784.84 92.1486   9
   0   4  -9 2623.06 92.0921  19
   0  -4   9 2612.49 91.6847  14
   0  -4   9 2591.15 91.5447  15
   0   4  -9 2410.82 89.3085  10
   0   4   9 2513.77 91.4861  11
   0   4   9 2733.33 92.0726  10
   0  -4   9 2604.95 90.0576  11
   0   4  10 504.745 19.2807   4
   0   4 -10 507.008 19.3813   4
   0  -4  10 488.416 19.2245   2
   0  -4 -10 498.853 19.2175   2
   0   4  10 529.941 19.1719  25
   0   4 -10 486.487 20.8165  20
   0  -4  10 491.035 17.9657  22
   0   4  10 511.412 20.9783  23
   0   4  10 446.132 20.3662   9
   0  -4 -10 219.477 20.5600   7
   0  -4 -10 209.519 20.6702  18
   0   4 -10 515.410 20.8665  19
   0  -4  10 499.631 20.1367  14
   0  -4  10 491.821 20.0230  15
   0  -4  10 491.262 18.3938  11
   0   4  10 498.311 20.5519  10
   0   4  10 450.779 19.8977  11
   0   4  11 545.814 20.9901   4
   0   4 -11 541.375 21.0334   4
   0  -4 -11 385.246 23.1979   7
   0   4  11 527.120 20.8514  25
   0   4  11 537.234 22.8300  23
   0   4 -11 569.496 22.8272  20
   0  -4 -11 534.484 20.8750   2
   0  -4  11 519.687 20.9245   2
   0  -4 -11 358.251 23.2589  18
   0   4 -11 532.946 22.5669  19
   0  -4  11 544.189 22.1974  15
   0  -4  11 555.690 22.2359  14
   0   4  11 560.722 22.1963  11
   0  -4  11 519.990 20.3923  11
   0   4  12 2.79555 4.30198   4
   0   4 -12-1.52643 4.50747   4
   0  -4 -12 0.89885 4.42610   2
   0  -4  12-4.25108 4.53254   2
   0   4  12 6.01148 4.80276  25
   0   4  12-5.39604 6.87418  23
   0   4 -12 4.08325 6.62048  20
   0   4 -12 4.98829 7.02239  19
   0   4 -12 0.45238 1.73634  17
   0  -4  12 6.26313 6.60580  14
   0   4 -12-0.49713 1.73254  16
   0  -4  12-1.26022 6.38944  15
   0  -4  12 1.85034 3.98671  11
   0   4  12 5.05739 6.08114  11
   0   4 -13 185.595 9.56420   4
   0  -4 -13 414.294 18.0679   7
   0   4  13 191.211 9.60309   4
   0  -4  13 189.454 9.57486   2
   0  -4 -13 197.260 9.55924   2
   0   4  13 211.462 9.84239  25
   0   4  13 192.315 12.6020  23
   0   4 -13 216.837 12.6232  20
   0  -4 -13 95.6669 22.3760   8
   0  -4 -13 416.152 18.4149  18
   0   4 -13 194.898 11.9180  19
   0  -4  13 185.759 11.7055  14
   0  -4  13 180.647 11.6551  15
   0   4  13 184.160 11.5989  11
   0  -4  13 184.642 9.62965  11
   0   4 -14 209.824 9.82499   4
   0   4  14 203.791 9.82083   4
   0  -4 -14 321.689 16.1745   7
   0  -4  14 197.718 9.72147   2
   0  -4 -14 201.846 9.79521   2
   0   4  14 228.971 10.2152  25
   0   4  14 219.093 13.3272  23
   0   4 -14 217.810 13.3271  20
   0  -4 -14 297.876 16.7032  18
   0   4 -14 214.548 12.7262  19
   0  -4  14 232.965 12.3251  14
   0   4  14 208.179 12.2945  11
   0  -4  14 208.253 10.3861  11
   0  -4 -14 202.047 8.00807  12
   0  -4 -14 202.476 7.99677  13
   0   4  15 615.922 23.2008   4
   0   4 -15 601.278 23.1512   4
   0  -4 -15 779.911 28.5943   7
   0  -4 -15 618.149 23.1101   2
   0  -4  15 607.954 23.1442   2
   0   4  15 596.705 23.5144  25
   0   4 -15 618.695 26.4790  20
   0   4  15 582.003 26.5129  23
   0   4 -15 605.407 25.8412  19
   0  -4 -15 733.581 28.7266  18
   0  -4  15 594.813 25.6859  14
   0   4  15 532.696 25.7271  11
   0  -4  15 592.632 23.9420  11
   0   4  16 360.485 14.0890   4
   0   4 -16 322.629 13.9542   4
   0  -4 -16 573.931 21.0864   7
   0  -4  16 336.414 13.9860   2
   0  -4 -16 334.653 13.8894   2
   0   4  16 330.199 14.5891  25
   0   4 -16 334.528 18.0333  20
   0   4  16 321.339 17.9133  23
   0  -4 -16 105.486 19.3247   8
   0  -4 -16 561.038 21.4554  18
   0   4 -16 336.436 17.4484  19
   0  -4  16 328.641 17.5334  14
   0  -4  16 329.410 15.3572  11
   0   4  16 334.303 17.6809  11
   0   4  17 229.769 10.2979   4
   0   4 -17 228.448 10.2150   4
   0  -4 -17 502.689 19.3891   7
   0  -4  17 221.481 10.2127   2
   0  -4 -17 222.876 10.1820   2
   0   4  17 238.223 11.2364  25
   0   4 -17 232.917 15.3429  20
   0  -4 -17 92.3954 19.1311   8
   0  -4 -17 470.852 19.6157  18
   0   4 -17 251.830 14.4241  19
   0  -4  17 238.141 14.8042  14
   0   4  17 235.558 15.3290  11
   0  -4  17 216.501 12.2103  11
   0  -4 -18 456.760 17.0916   7
   0  -4  18 175.133 8.74444   2
   0   4  18 201.766 10.0176  25
   0   4 -18 185.277 14.2377  20
   0  -4 -18 77.1131 17.5415   8
   0  -4 -18 423.359 17.5518  18
   0   4 -18 178.914 13.0843  19
   0  -4  18 195.896 14.0602  14
   0  -4  18 172.493 11.4689  11
   0   4  18 195.536 14.4111  11
   0  -4 -19 997.925 31.7878   7
   0   4  19 613.135 23.3863   3
   0  -4  19 609.064 23.3573   2
   0   4  19 621.787 24.4079  25
   0   4 -19 620.665 28.3946  20
   0  -4 -19 305.623 31.3414   8
   0  -4 -19 1010.25 32.1589  18
   0   4 -19 561.226 27.4007  19
   0  -4  19 635.500 28.0669  14
   0   4  19 614.774 28.6268  11
   0  -4  19 602.283 26.1766  11
   0  -4 -20 486.901 19.0699   7
   0   4  20 162.150 9.40258  25
   0   4 -20 160.142 14.8267  20
   0  -4 -20 119.978 20.2866   8
   0   4 -20 153.285 13.4638  19
   0  -4  20 151.527 14.0042  14
   0  -4  20 146.688 11.8691  11
   0   4  20 163.794 15.2135  11
   0   4  21 150.896 8.90523  25
   0   4 -21 128.200 14.2043  20
   0   4  21 134.990 15.3220  23
   0  -4 -21 67.4149 21.3838   8
   0   4 -21 147.228 13.4929  19
   0  -4  21 151.284 14.9448  14
   0   4  21 115.043 14.6630  11
   0  -4  21 149.227 11.8890  11
   0  -4  22 5.19253 9.05708  11
   0   4  22 5.85828 13.2195  11
   0   4 -22 8.31281 10.3030  19
   0   4  22 13.4617 13.1131  23
   0   4 -22 17.1887 12.1593  20
   0  -4  22 22.4213 12.6063  14
   0  -4  23 8.01857 9.77995  11
   0   4  23 8.19411 13.5070  11
   0   4 -23 1.85882 10.4387  19
   0   4 -23-2.96733 12.5371  20
   0   4  23-2.54836 13.4416  23
   0  -4  23-5.17616 13.6084  14
   0  -4  24 60.6640 11.6498  11
   0   4  24 66.3723 16.0481  11
   0   4 -24 60.0834 12.0515  19
   0   4  24 48.3546 15.3889  23
   0   4 -24 44.2758 14.4564  20
   0  -4  24 49.4149 15.6497  14
   0   4  25 38.6486 16.0214  11
   0  -4  25 51.2599 11.8803  11
   0   4  25 38.6175 14.7829  23
   0   4 -25 63.4691 15.0975  20
   0   4 -25 53.8440 11.8797  19
   0  -4  25 55.9560 16.2938  14
   0   4  26-4.62184 15.9381  11
   0  -4  26 0.95768 11.1743  11
   0   4  26 8.92697 15.4054  23
   0   4 -26 5.04454 13.4077  20
   0   4 -26 6.93685 17.6996   8
   0   4 -26 13.4186 11.0265  19
   0  -4  26-3.27066 15.9520  14
   0   4  27 65.9632 17.6914  11
   0  -4  27 59.6265 12.8805  11
   0   4 -27 64.7715 15.8904  20
   0   4  27 68.9571 17.0855  23
   0   4 -27 76.6746 19.2455   8
   0  -4  27 63.1491 17.2904  15
   0  -4  27 77.8523 17.5706  14
   0   4  28 66.8659 18.0863  11
   0  -4  28 64.4933 13.3033  11
   0   4  28 80.8071 17.2909  23
   0   4 -28 71.8409 16.2397  20
   0   4 -28 71.4696 19.9577   8
   0  -4 -28 332.417 21.6779  18
   0  -4  28 69.2673 18.4502  15
   0  -4  28 51.6721 17.1045  14
   0  -4 -28 342.953 21.2379   7
   0   4  29 3.32757 17.0495  11
   0  -4  29 22.4980 12.8111  11
   0   4 -29 14.5602 14.7042  20
   0   4  29 21.7934 15.6275  23
   0   4 -29 33.5001 20.1089   8
   0  -4  29 23.8826 16.5284  14
   0  -4  29 8.36193 16.9069  15
   0   4  30 13.4532 18.1184  11
   0   4 -30 49.3780 15.3082  20
   0   4  30 43.8711 16.7645  23
   0   4 -30 52.0737 20.7349   8
   0  -4 -30 236.802 22.1813  18
   0  -4  30 23.0303 18.3696  15
   0  -4  30 25.6272 17.4581  14
   0  -4 -30 249.369 22.1724   7
   0   4  31 2.79159 16.5214  23
   0   4 -31 26.5642 15.1887  20
   0  -4  31 14.9870 18.0595  14
   0  -4  31-2.31641 17.6381  15
   0   4  31 39.7160 18.4833  11
   0   4 -31 10.4480 20.5815   8
   0   4 -32 5.39524 14.1328  20
   0   4  32 25.2688 16.2903  23
   0   4 -32 4.57939 21.0338   8
   0  -4  32 7.09611 18.0850  14
   0  -4  32 8.46852 18.4502  15
   0   4  32-4.20860 18.1016  11
   0  -5   0 1.72073 3.27774  24
   0  -5   0 0.63562 4.68440  26
   0  -5   0-1.16909 6.38196   7
   0   5   0 0.21034 3.94479   9
   0  -5   0-1.14039 5.23606   1
   0  -5   0 3.58282 6.45747  18
   0   5   0 1.42370 4.66919  19
   0  -5   0-5.05768 4.49295   6
   0   5   0-0.83031 4.91265   4
   0  -5   0 0.57210 5.07250   5
   0   5   0 1.31162 1.30853  11
   0   5   0-3.13421 3.85458  10
   0  -5  -1 364.997 15.1160  24
   0  -5  -1 358.817 16.0664  26
   0  -5   1 363.949 15.3080  24
   0  -5  -1 432.502 17.1797   7
   0  -5   1 381.520 16.9098   7
   0   5   1 393.190 16.1573   9
   0   5  -1 397.454 15.8421   9
   0  -5  -1 382.425 16.7174   1
   0  -5   1 368.587 16.6937   1
   0  -5   1 376.603 14.4399  17
   0  -5  -1 415.482 17.2094  18
   0   5  -1 392.435 16.5584  19
   0   5   1 361.620 15.9216  19
   0  -5   1 352.925 16.7223  18
   0  -5   1 380.470 14.4444  16
   0   5   1 379.244 16.1175  10
   0   5   1 374.369 14.3519  11
   0   5  -1 378.766 15.7179  10
   0  -5   1 378.804 15.9650   6
   0  -5  -1 377.403 16.6712   5
   0   5  -1 418.089 16.9047   4
   0   5   1 379.423 16.6447   4
   0  -5  -1 357.558 15.9125   6
   0  -5   1 396.662 16.8190   5
   0  -5   2 741.645 28.9077   6
   0  -5  -2 717.432 28.9352   6
   0   5  -2 751.358 29.5154   4
   0  -5  -2 756.492 29.6789   5
   0  -5   2 763.220 28.5043  24
   0  -5  -2 734.805 28.0821  24
   0  -5  -2 745.992 29.0939  26
   0   5   2 742.776 29.1833   9
   0   5  -2 728.712 28.6128   9
   0  -5   2 740.237 29.7328   7
   0  -5  -2 781.295 30.2989   7
   0  -5  -2 735.788 29.5136   8
   0  -5  -2 737.411 29.6491   1
   0   5  -2 745.226 29.4739  19
   0   5   2 727.667 28.9016  19
   0  -5   2 688.277 29.6497  18
   0  -5  -2 734.569 30.2094  18
   0  -5   2 766.509 27.3291  17
   0  -5   2 776.070 27.3290  16
   0   5   2 723.397 27.7158  11
   0   5   2 681.274 28.9760  10
   0   5   2 735.259 27.5436  12
   0   5   2 755.971 27.5592  13
   0   5  -2 713.143 28.5464  10
   0  -5   3 362.759 14.8402   6
   0   5  -3 382.718 15.5388   4
   0  -5  -3 341.320 14.8144   6
   0  -5  -3 339.337 15.4602   5
   0  -5  -3 333.366 13.7060  24
   0  -5   3 338.185 14.3430  24
   0  -5  -3 329.700 14.8620  26
   0   5  -3 344.209 14.1419   9
   0  -5   3 338.990 15.5190   7
   0  -5  -3 411.108 16.8362   7
   0  -5  -3 355.929 15.9022   8
   0   5   3 334.976 15.0329   9
   0  -5  -3 336.778 15.3555   1
   0   5   3 347.513 14.5680  19
   0   5  -3 346.501 15.5097  19
   0  -5  -3 370.740 16.7385  18
   0  -5   3 341.134 15.5723  18
   0  -5   3 359.099 14.7261  15
   0   5   3 329.209 12.8839  12
   0   5  -3 336.520 14.0977  10
   0   5   3 335.439 12.8968  13
   0   5   3 345.500 13.6299  11
   0   5   3 351.830 15.0829  10
   0  -5   4 159.723 8.65578   6
   0   5  -4 160.323 9.43825   4
   0  -5  -4 155.499 8.68362   6
   0  -5  -4 146.245 8.84325  26
   0  -5  -4 161.432 7.54968  24
   0  -5   4 163.831 8.46788  24
   0   5   4 156.306 9.29900   9
   0   5  -4 162.904 7.85941   9
   0  -5  -4 182.272 11.0829   7
   0  -5  -4 168.363 10.3803   8
   0   5   4 166.704 8.25670  19
   0  -5  -4 188.540 11.2467  18
   0  -5   4 181.728 8.88817  15
   0   5  -4 159.573 7.78318  10
   0   5   4 147.044 7.60405  11
   0   5   4 169.885 9.29174  10
   0  -5  -5 1096.45 42.2859   6
   0  -5   5 1125.04 42.2465   6
   0   5   5 1089.30 42.6184   4
   0   5  -5 1166.40 42.7897   4
   0  -5  -5 1055.00 41.2448  24
   0  -5  -5 1079.14 42.2816  26
   0  -5   5 1131.34 42.1244  24
   0  -5   5 1083.35 41.3420  22
   0   5   5 1059.26 42.7100   9
   0   5  -5 1121.98 41.2890   9
   0  -5  -5 1202.41 43.1513   8
   0  -5  -5 1407.36 44.9370   7
   0   5   5 1063.23 41.5292  19
   0  -5  -5 1335.86 44.8174  18
   0  -5   5 1154.39 42.3374  15
   0   5   5 1058.02 42.7026  10
   0   5  -5 1092.96 41.2513  10
   0   5   5 1096.35 41.6375  11
   0  -5   6 8.50991 4.80605   6
   0   5   6 8.61866 5.62462   4
   0  -5  -6 13.1870 4.96991   6
   0   5  -6 4.96917 5.20502   4
   0  -5  -6 7.16752 10.8038   7
   0  -5   6 8.86981 4.92396  24
   0  -5  -6 6.88640 5.05575  26
   0  -5  -6 2.41028 3.25478  24
   0   5   6 7.80061 2.31451  21
   0   5   6 7.45513 2.32619  20
   0  -5   6 3.22453 3.26732  22
   0   5   6 12.5228 5.75189   9
   0   5  -6 7.42517 2.96712   9
   0  -5  -6 5.68922 10.7059  18
   0   5   6 8.84255 3.66668  19
   0  -5   6 12.7909 5.23283  15
   0   5   6 6.06914 5.55758  10
   0   5   6 3.27546 4.15270  11
   0   5  -6 8.51983 2.98739  10
   0   5   7 339.135 15.1774   4
   0   5  -7 333.589 15.4653   4
   0  -5   7 335.052 14.8797   6
   0  -5  -7 328.040 15.1330   6
   0  -5  -7 324.423 15.3689   2
   0  -5   7 331.058 15.3600   2
   0  -5  -7 320.792 15.2306  26
   0  -5   7 350.279 15.2373  24
   0  -5  -7 329.192 14.0479  24
   0   5   7 350.678 13.7501  19
   0   5   7 343.520 12.9923  21
   0   5  -7 356.939 16.0973  20
   0   5   7 340.520 13.0154  20
   0  -5   7 334.915 13.6446  22
   0  -5  -7 254.539 19.1296   7
   0   5  -7 340.928 13.3202   9
   0   5   7 350.545 16.0291   9
   0  -5  -7 265.497 19.2339  18
   0   5  -7 359.682 16.2075  19
   0  -5   7 343.139 15.2423  15
   0   5   7 328.126 14.6799  11
   0   5   7 323.422 15.7162  10
   0   5  -7 338.510 13.3231  10
   0   5   8 46.8499 6.13822   4
   0  -5   8 50.1690 6.06677   6
   0  -5  -8 32.3807 9.56465   7
   0   5  -8 37.0794 6.33058   4
   0  -5  -8 45.9392 6.18144   6
   0  -5   8 52.6985 6.45034   2
   0  -5  -8 36.6843 6.21717   2
   0  -5   8 44.0422 6.41373  24
   0  -5  -8 40.5588 6.35278  26
   0  -5  -8 47.9505 4.89056  24
   0  -5   8 42.8981 3.95240  22
   0   5   8 46.8100 3.84828  19
   0   5   8 38.6098 7.23331  23
   0   5   8 45.1132 2.72785  20
   0   5  -8 46.7234 3.18091   9
   0   5   8 41.3573 7.02329   9
   0   5  -8 56.6469 7.69869  19
   0  -5  -8 41.4201 10.2309  18
   0  -5   8 42.0720 6.54571  15
   0   5   8 38.7468 6.77955  10
   0   5  -8 46.8635 3.14380  10
   0   5   8 37.9515 5.57838  11
   0  -5  -9 60.2633 6.69235   6
   0   5   9 41.3504 6.05460   4
   0   5  -9 35.8690 6.32857   4
   0  -5  -9 14.9573 8.95956   7
   0  -5   9 41.9782 6.37495   2
   0  -5  -9 37.1704 6.11142   2
   0   5   9 48.7510 6.41379  25
   0  -5  -9 45.5959 6.87797  26
   0  -5  -9 39.5544 5.30827  24
   0   5   9 54.4910 3.54438  19
   0  -5   9 47.5078 3.92639  22
   0   5   9 42.5950 8.06232  23
   0   5   9 48.8120 7.81905   9
   0  -5  -9 15.1356 9.43018  18
   0   5  -9 62.2687 8.18658  19
   0  -5   9 51.1652 6.44896  15
   0  -5   9 52.5931 7.34871  14
   0   5   9 41.4609 6.35974  11
   0   5   9 54.9219 7.73934  10
   0  -5 -10 59.8254 7.16097   6
   0   5  10 60.3100 6.79774   4
   0   5 -10 60.0719 6.81992   4
   0  -5 -10 62.0706 6.72747   2
   0  -5  10 61.2295 6.81698   2
   0   5  10 66.6702 6.70893  25
   0  -5 -10 64.7619 7.51102  26
   0  -5  10 63.7950 4.26374  22
   0   5  10 48.9207 8.30828  23
   0   5  10 67.3378 3.37515  19
   0   5  10 54.8825 7.94577   9
   0   5 -10 61.4896 8.17402  19
   0  -5  10 69.6769 7.72552  15
   0  -5  10 65.7732 8.31442  14
   0   5  10 53.2708 6.90492  11
   0   5  10 77.2276 8.05619  10
   0   5 -11 628.712 24.9451   4
   0   5  11 632.737 24.8657   4
   0  -5  11 617.107 24.8339   2
   0  -5 -11 608.482 24.7573   2
   0   5  11 623.937 24.5965  25
   0   5  11 694.184 26.8147  23
   0  -5  11 610.882 23.0136  22
   0   5 -11 620.192 26.6423  19
   0  -5  11 605.262 25.8046  14
   0  -5  11 602.320 25.7559  15
   0   5  11 589.608 25.4762  11
   0  -5  11 637.478 23.1579  11
   0   5  12 196.584 10.3453   4
   0   5 -12 203.521 10.6010   4
   0  -5  12 177.008 10.4170   2
   0  -5 -12 191.284 10.3871   2
   0   5  12 234.949 10.5827  25
   0   5  12 226.402 13.4817  23
   0   5 -12 208.037 12.9144  19
   0  -5  12 182.822 11.8316  14
   0  -5  12 207.306 11.9010  15
   0   5  12 166.789 11.2352  11
   0  -5  12 202.191 8.78157  11
   0   5 -13 902.555 31.2906   4
   0   5  13 891.051 31.1771   4
   0  -5 -13 880.232 31.0600   2
   0  -5  13 901.730 31.2096   2
   0   5  13 914.280 31.0768  25
   0   5 -13 893.076 33.6235  20
   0   5  13 803.460 33.1961  23
   0   5 -13 858.560 33.4544  19
   0  -5  13 878.225 32.9169  14
   0  -5  13 902.019 32.6599  15
   0  -5  13 910.295 30.1511  11
   0   5  13 858.144 32.7277  11
   0  -5 -14-5.37168 11.8559   7
   0   5  14 16.4175 5.84823   4
   0   5 -14 23.8467 5.95045   4
   0  -5  14 13.9706 5.91964   2
   0  -5 -14 11.8914 5.55436   2
   0   5  14 19.9476 6.08402  25
   0   5 -14 22.6493 9.68627  20
   0   5  14 19.7782 9.85207  23
   0   5 -14 11.4120 9.22362  19
   0  -5  14 14.6547 8.37732  15
   0  -5  14 30.1602 9.00317  14
   0   5  14 17.2160 8.19505  11
   0  -5  14 19.6316 4.78570  11
   0   5  15 812.625 29.7711   4
   0   5 -15 805.910 29.7725   4
   0  -5 -15 844.741 29.7484   2
   0  -5  15 825.042 29.7908   2
   0   5  15 852.720 29.9160  25
   0   5 -15 829.182 33.0627  20
   0   5  15 866.812 33.1884  23
   0   5 -15 827.565 32.6613  19
   0  -5  15 864.300 32.2673  15
   0  -5  15 801.111 32.0976  14
   0  -5  15 786.707 29.4057  11
   0   5  15 723.708 31.7488  11
   0   5 -16 3.15574 5.20177   4
   0  -5 -16 5.44465 10.9451   7
   0   5  16 5.62079 5.59598   4
   0   5  16 7.44077 6.19260  25
   0   5  16 4.75846 10.1762  23
   0   5 -16 4.66563 9.60645  20
   0  -5 -16 6.38681 5.21791   2
   0  -5  16 6.48682 5.48985   2
   0   5 -16-1.45715 10.0648  19
   0  -5 -16-20.2353 12.1734  18
   0  -5  16 9.11116 9.55803  14
   0  -5  16 4.00838 8.55854  15
   0  -5  16 5.46206 5.47576  11
   0   5  16-5.64445 8.59362  11
   0   5 -17 50.7637 5.88227   4
   0   5  17 52.8087 6.02266   4
   0  -5 -17 46.9982 13.3639   7
   0   5  17 48.6475 6.87755  25
   0   5  17 23.7418 10.8239  23
   0   5 -17 46.9807 10.8446  20
   0  -5 -17 40.2829 5.66623   2
   0  -5  17 39.3753 5.95218   2
   0  -5 -17 21.3014 13.0052  18
   0   5 -17 29.3036 10.0300  19
   0  -5  17 49.4261 9.92994  15
   0  -5  17 35.9508 10.7110  14
   0  -5  17 45.9676 6.67216  11
   0   5  17 31.1617 10.2290  11
   0   5 -18-0.87550 4.94060   4
   0  -5 -18 34.9585 13.6426   7
   0   5  18 1.22512 5.10334   4
   0   5  18 4.20451 6.03311  25
   0   5  18 2.31025 11.0709  23
   0   5 -18 7.29193 10.8308  20
   0  -5  18 3.72428 4.97980   2
   0  -5 -18 10.2274 4.98667   2
   0  -5 -18-3.73350 14.1173  18
   0   5 -18-6.63441 10.6927  19
   0  -5  18-8.45737 10.0010  15
   0  -5  18 7.64240 10.6520  14
   0   5  18 6.94477 9.95123  11
   0  -5  18 8.39529 6.50181  11
   0   5  19-3.59730 6.04432  25
   0   5  19-3.00452 11.9717  23
   0   5 -19 0.58510 11.8061  20
   0  -5  19 0.89238 4.85526   2
   0  -5 -19 21.0343 13.4411  18
   0   5 -19 4.67644 11.2971  19
   0  -5  19 0.50084 11.5284  14
   0  -5  19 1.57413 10.5408  15
   0   5  19 10.1992 10.8262  11
   0  -5  19 10.4954 7.06474  11
   0  -5 -20 62.5386 14.0515   7
   0   5 -20 18.7039 12.2737  20
   0   5  20 18.6671 6.18370  25
   0  -5 -20 24.4775 13.3466  18
   0   5 -20 17.4953 11.6072  19
   0  -5  20 18.9032 11.5615  14
   0  -5  20 33.7168 12.2272  15
   0   5  20 16.1638 12.2669  11
   0  -5  20 24.3576 7.62024  11
   0  -5  21 52.2689 9.03278  11
   0   5  21 84.4231 14.3353  11
   0   5 -21 60.5678 12.4489  19
   0  -5 -21 131.746 19.3608  18
   0   5 -21 72.4943 13.8254  20
   0  -5  21 62.8854 13.9310  15
   0  -5  21 89.5477 14.6718  14
   0  -5 -21 115.920 18.3582   7
   0   5  22 60.8334 15.2712  11
   0  -5  22 60.8016 9.16512  11
   0  -5 -22 94.5574 18.1955  18
   0   5 -22 58.2742 13.2056  19
   0   5 -22 64.1234 14.3205  20
   0  -5  22 53.4785 14.1512  14
   0  -5  22 68.2977 14.5433  15
   0  -5 -22 115.559 18.1645   7
   0  -5  23 282.917 15.3575  11
   0   5  23 282.136 20.2944  11
   0   5 -23 281.512 18.2669  19
   0   5 -23 282.446 20.2665  20
   0  -5  23 281.738 19.9698  15
   0  -5  23 274.235 20.0238  14
   0  -5 -23 234.620 22.9076   7
   0   5  24 6.47749 15.5383  11
   0  -5  24 7.16958 9.06781  11
   0  -5 -24 15.7292 16.7534  18
   0   5 -24 16.7391 12.5201  19
   0   5  24 4.95945 15.0175  23
   0   5 -24 22.0120 14.4767  20
   0  -5  24 14.3711 14.7641  14
   0  -5  25 31.3436 10.4132  11
   0   5  25 4.48026 15.3321  11
   0   5 -25 56.0509 13.3177  19
   0  -5 -25 51.4907 19.2695  18
   0   5 -25 20.4837 15.2917  20
   0   5  25 15.1384 16.0511  23
   0  -5  25 47.3221 16.3953  14
   0  -5 -25 96.4415 19.5008   7
   0   5  26 10.7888 16.2953  11
   0   5 -26 24.1035 12.1582  19
   0  -5 -26-6.02507 19.0909  18
   0   5  26-4.36534 15.7027  23
   0   5 -26 14.4555 14.7806  20
   0  -5  26 10.0380 16.4000  14
   0  -5 -26 47.2932 21.1652   7
   0   5  27-1.58177 16.6838  11
   0   5 -27-12.2313 12.0596  19
   0   5  27 16.8974 16.0738  23
   0   5 -27 4.83538 15.6267  20
   0  -5  27-2.72629 16.5205  14
   0  -5 -27-54.7244 23.5713   7
   0   5  28 6.45795 16.4561  11
   0  -5 -28-72.7161 23.7525  18
   0  -5  28 22.9902 17.1529  14
   0  -5 -28-70.4198 22.8550   7
   0   5 -28 11.7081 15.8352  20
   0   5  28 30.5497 17.6404  23
   0   5 -29 10.3344 16.1239  20
   0   5  29 14.8496 17.1351  23
   0   5  29 19.6012 17.9308  11
   0  -5  29 14.1347 17.9668  14
   0   5  30 34.4413 16.8184  23
   0   5 -30 42.0508 16.0462  20
   0   5  30 31.2462 18.6983  11
   0  -5  30 32.6842 18.4991  14
   0   5 -31 99.2053 17.0095  20
   0   5  31 125.691 18.3841  23
   0  -5  31 113.503 19.4478  14
   0   5  31 113.176 19.9926  11
   0  -6   0 64.3865 8.49330   7
   0   6   0 67.9181 6.44097   9
   0  -6   0 53.7028 5.10823  24
   0  -6   0 69.4888 6.74511  26
   0  -6   0 67.6825 8.72279  18
   0   6   0 64.1521 6.79922  19
   0  -6   0 56.6306 6.45858   6
   0   6   0 55.3854 7.84439   4
   0   6   0 73.8236 6.50469  10
   0  -6   1 712.876 29.4750   7
   0  -6  -1 699.475 29.5598   7
   0   6  -1 699.226 27.8610   9
   0   6   1 699.233 28.2330   9
   0  -6   1 685.284 27.2290  24
   0  -6  -1 696.607 27.0471  24
   0  -6  -1 707.834 28.1917  26
   0   6   1 682.703 28.2981  19
   0  -6   1 719.044 26.3012  17
   0  -6   1 706.169 26.2835  16
   0  -6   1 662.607 29.2290  18
   0  -6  -1 699.635 29.5842  18
   0   6  -1 712.595 28.6378  19
   0   6  -1 694.488 27.8368  10
   0   6   1 696.797 28.1818  10
   0   6   1 719.781 25.9565  11
   0  -6   1 716.423 28.1041   6
   0   6   1 713.989 29.1408   4
   0   6  -1 714.924 29.1311   4
   0  -6  -1 718.961 28.1324   6
   0  -6  -2 2425.79 92.4274   6
   0   6  -2 2492.68 93.2344   4
   0  -6   2 2526.82 92.4113   6
   0  -6   2 2492.66 91.7937  24
   0  -6  -2 2505.03 91.4359  24
   0  -6  -2 2460.99 92.4825  26
   0   6   2 2470.84 92.7126   9
   0  -6   2 2484.21 93.3430   7
   0   6  -2 2470.69 92.0761   9
   0  -6  -2 2583.44 93.7199   7
   0  -6   2 2537.30 90.5475  17
   0  -6  -2 2470.67 93.7048  18
   0   6  -2 2483.98 93.0785  19
   0   6   2 2485.64 92.4831  19
   0  -6   2 2496.16 93.4076  18
   0  -6   2 2466.72 93.4158  14
   0  -6   2 2673.96 92.3895  15
   0  -6   2 2544.93 90.5476  16
   0   6   2 2446.55 92.6718  10
   0   6   2 2431.53 90.8288  11
   0   6  -2 2407.73 92.0156  10
   0  -6   3 133.648 8.37297   6
   0  -6  -3 116.576 8.33928   6
   0   6  -3 134.522 9.64919   4
   0  -6  -3 115.571 9.15026   2
   0  -6  -3 109.967 6.61793  24
   0  -6  -3 125.868 8.65985  26
   0  -6   3 136.587 7.71227  24
   0   6   3 127.635 9.08514   9
   0  -6  -3 137.287 10.6069   8
   0  -6  -3 147.560 10.6727   7
   0   6  -3 130.294 7.47602   9
   0  -6   3 120.397 9.67726   7
   0  -6  -3 147.099 10.5183  18
   0  -6   3 122.625 9.86708  18
   0   6  -3 138.513 9.74923  19
   0   6   3 127.737 8.20393  19
   0  -6   3 139.353 8.33217  15
   0   6   3 124.476 5.43523  13
   0   6   3 126.105 5.43891  12
   0   6   3 124.410 9.00554  10
   0   6   3 119.175 6.19167  11
   0   6  -3 119.680 7.31505  10
   0   6  -4 69.6311 7.67114   4
   0  -6  -4 65.6617 6.79988   6
   0  -6   4 78.1684 6.78981   6
   0  -6  -4 51.4630 7.50946   2
   0  -6   4 58.7346 6.06486  24
   0  -6  -4 69.9601 7.50234  26
   0  -6  -4 70.2536 5.08821  24
   0   6  -4 55.1741 7.43189  20
   0  -6  -4 60.7177 9.61514   7
   0   6  -4 72.6997 5.67094   9
   0  -6  -4 63.9766 9.42642   8
   0   6   4 68.1493 7.46733   9
   0  -6  -4 75.0753 9.85559  18
   0   6  -4 62.6834 8.01070  19
   0   6   4 66.0731 6.40288  19
   0  -6   4 67.4419 6.76888  15
   0   6   4 61.5592 4.90716  11
   0   6   4 65.8001 7.50278  10
   0   6  -4 65.1505 5.45393  10
   0   6   5 110.209 9.16605   4
   0  -6  -5 106.844 8.30113   6
   0   6  -5 111.813 9.30786   4
   0  -6   5 111.879 7.84238   6
   0  -6  -5 113.406 9.36263   2
   0  -6   5 114.139 8.95800   2
   0  -6  -5 114.668 8.77919  26
   0  -6  -5 105.544 6.22959  24
   0  -6   5 115.946 7.80544  24
   0  -6   5 126.235 7.01075  22
   0   6  -5 110.994 9.02175  20
   0  -6  -5 125.191 10.8000   8
   0  -6  -5 130.026 11.6502   7
   0   6   5 107.923 9.10016   9
   0   6  -5 112.255 6.67784   9
   0   6   5 108.871 7.23698  19
   0  -6  -5 121.239 11.6445  18
   0  -6   5 130.751 8.39824  15
   0   6   5 112.353 6.81709  11
   0   6   5 120.439 9.20681  10
   0   6  -5 102.461 6.49523  10
   0   6  -6 30.5377 7.29545   4
   0  -6   6 38.1748 6.17361   6
   0  -6  -6 30.1360 6.39518   6
   0   6   6 31.8185 6.84062   4
   0  -6  -6 38.3470 10.9262   7
   0  -6  -6 25.3194 6.95695   2
   0  -6   6 25.0536 7.33030   2
   0  -6  -6 30.8749 6.68005  26
   0  -6  -6 29.6005 4.19397  24
   0  -6   6 26.7314 6.02838  24
   0  -6   6 31.2237 4.65506  22
   0   6  -6 29.1000 7.12002  20
   0  -6  -6 30.6325 9.37050   8
   0   6   6 29.9427 7.20012   9
   0   6  -6 36.0732 4.29725   9
   0   6   6 26.0328 4.89574  19
   0  -6  -6 42.5308 11.2181  18
   0  -6   6 29.7186 6.37531  15
   0   6   6 32.0937 5.02971  11
   0   6  -6 38.3549 4.28867  10
   0   6   6 20.9055 7.11584  10
   0  -6   7 756.456 29.1748   6
   0  -6  -7 707.791 29.3216   6
   0   6  -7 767.096 30.0277   4
   0   6   7 784.718 29.9138   4
   0  -6   7 709.758 29.6789   2
   0  -6  -7 707.230 29.6767   2
   0  -6  -7 674.184 29.3374  26
   0  -6   7 728.735 29.1335  24
   0  -6  -7 690.235 27.7176  24
   0   6  -7 742.433 30.0175  20
   0   6   7 701.968 27.0755  20
   0   6   7 673.334 30.0064  23
   0  -6   7 679.787 27.7295  22
   0   6   7 715.313 27.9455  19
   0   6   7 791.086 30.3763   9
   0  -6  -7 845.011 30.7828   8
   0   6  -7 748.664 27.4666   9
   0  -6  -7 889.153 33.0749   7
   0  -6  -7 885.959 33.0740  18
   0  -6   7 737.070 29.4027  15
   0   6   7 717.683 28.4832  11
   0   6   7 741.773 30.1373  10
   0   6  -7 725.455 27.4346  10
   0   6  -8 587.219 25.6505   4
   0  -6   8 649.154 25.0882   6
   0   6   8 618.757 25.6966   4
   0  -6  -8 598.977 25.2644   6
   0  -6  -8 592.461 25.3165   2
   0  -6   8 592.954 25.3284   2
   0  -6  -8 571.969 25.2948  26
   0  -6  -8 594.022 23.6226  24
   0   6   8 593.559 22.5335  20
   0   6   8 593.514 22.5183  20
   0   6  -8 640.176 26.2989  20
   0  -6   8 617.492 23.4060  22
   0   6   8 638.107 26.5073  23
   0   6   8 595.570 23.4573  19
   0   6   8 606.765 26.2344   9
   0  -6  -8 760.301 29.9492   7
   0  -6  -8 763.294 26.9170   8
   0  -6  -8 749.708 29.9311  18
   0   6  -8 578.200 26.4639  19
   0  -6   8 632.316 25.3022  15
   0   6   8 596.460 26.1076  10
   0   6   8 608.791 24.6085  11
   0  -6  -9 415.438 20.1333   6
   0   6  -9 462.191 20.7418   4
   0   6   9 478.733 20.4365   4
   0  -6   9 458.454 20.5462   2
   0  -6  -9 465.640 20.3620   2
   0  -6  -9 435.101 20.3314  26
   0  -6  -9 435.653 18.5760  24
   0  -6   9 443.973 18.0560  22
   0   6  -9 466.247 21.5075  20
   0   6   9 468.704 18.0389  19
   0   6   9 443.756 21.1072  23
   0   6   9 474.470 21.1756   9
   0  -6  -9 507.645 25.4962   7
   0  -6  -9 447.936 25.2838  18
   0   6  -9 423.623 21.6827  19
   0  -6   9 474.292 20.5344  15
   0   6   9 453.460 19.7377  11
   0   6   9 404.644 20.7404  10
   0  -6 -10-41.7039 17.4762   7
   0   6  10 4.81789 6.80407   4
   0   6 -10 5.96620 7.29252   4
   0  -6 -10 1.03758 6.89887   6
   0  -6 -10 2.50938 6.84739   2
   0  -6  10 7.00689 7.23578   2
   0  -6 -10 6.29301 7.39775  26
   0  -6 -10 15.9987 4.86198  24
   0   6  10 12.7654 6.95096  25
   0  -6  10 11.5261 3.64590  22
   0   6  10 8.87337 8.24426  23
   0   6  10 15.5574 3.21269  19
   0   6 -10 7.37930 8.15056  20
   0   6 -10 10.1059 8.84848  19
   0  -6 -10-42.0980 17.5598  18
   0  -6  10 5.51399 7.13937  15
   0   6  10 7.91468 6.57051  11
   0   6  11 279.255 14.4883   4
   0  -6 -11 279.407 14.8680   6
   0  -6 -11 116.273 19.0300   7
   0   6 -11 296.570 14.6279   4
   0  -6 -11 292.856 14.5580   2
   0  -6  11 282.537 14.4417   2
   0  -6 -11 267.684 12.9493  24
   0  -6 -11 274.609 15.0801  26
   0   6  11 286.438 14.2671  25
   0   6  11 275.143 10.7812  19
   0   6  11 278.026 16.4280  23
   0  -6  11 295.781 11.5921  22
   0   6 -11 267.716 16.3834  19
   0  -6 -11 139.074 19.5885  18
   0  -6  11 302.685 16.0058  14
   0  -6  11 301.642 15.1312  15
   0   6  11 290.395 14.6150  11
   0   6  12 182.183 11.6255   4
   0  -6 -12 130.806 16.4374   7
   0  -6 -12 199.932 12.3401   6
   0   6 -12 196.790 11.8404   4
   0  -6  12 182.304 11.6958   2
   0  -6 -12 200.618 11.7310   2
   0  -6 -12 191.212 12.6157  26
   0  -6 -12 190.455 10.6385  24
   0   6  12 196.841 11.4046  25
   0  -6  12 196.178 8.37097  22
   0   6  12 174.556 13.8356  23
   0   6 -12 196.038 14.3085  19
   0  -6 -12 151.551 16.8142  18
   0  -6  12 167.729 13.1995  14
   0  -6  12 208.366 12.9264  15
   0   6  12 217.585 12.2992  11
   0   6  13 76.6311 8.20268   4
   0  -6 -13 24.5223 12.5652   7
   0  -6 -13 68.7795 9.41197   6
   0   6 -13 57.2440 8.09017   4
   0  -6 -13 59.5857 8.08809   2
   0  -6  13 58.8269 8.12762   2
   0  -6 -13 72.7945 10.0215  26
   0  -6 -13 61.7693 7.23155  24
   0   6  13 66.2665 8.03953  25
   0   6  13 56.1886 10.4836  23
   0  -6 -13 34.2679 13.2903  18
   0   6 -13 55.0824 10.7486  19
   0  -6  13 65.8721 10.3779  14
   0  -6  13 63.1543 9.57347  15
   0   6  13 64.1268 9.19411  11
   0  -6 -14 106.829 19.4828   7
   0   6 -14 410.111 17.1353   4
   0   6  14 382.379 16.8798   4
   0  -6 -14 367.356 18.4159   6
   0  -6 -14 368.829 16.6894   2
   0  -6  14 367.272 16.9286   2
   0   6  14 383.610 16.6357  25
   0  -6 -14 353.775 18.5249  26
   0   6  14 360.784 19.4874  23
   0   6 -14 359.644 19.7928  19
   0  -6 -14 84.4942 19.3755  18
   0  -6  14 366.148 18.8526  15
   0  -6  14 365.678 19.1707  14
   0   6  14 388.619 18.4939  11
   0   6  15-3.93632 6.80420   4
   0   6 -15-2.30492 7.12777   4
   0  -6 -15 7.19439 8.80527   6
   0  -6 -15-2.92370 6.70450   2
   0  -6  15 5.30623 7.16931   2
   0   6  15 3.11768 6.89193  25
   0  -6 -15 8.16420 9.42904  26
   0   6 -15 2.21474 11.1834  20
   0   6  15 7.80759 11.0800  23
   0   6 -15 7.62085 10.7574  19
   0  -6  15 7.28098 9.99758  15
   0  -6  15 14.5576 9.89685  14
   0   6  15 6.31001 9.19880  11
   0   6 -16 16.9625 6.96171   4
   0   6  16 5.36400 6.52734   4
   0  -6 -16 6.64297 9.17581   6
   0  -6  16 10.0953 6.88251   2
   0  -6 -16 14.3517 6.67510   2
   0  -6 -16 2.38773 10.0590  26
   0   6  16 4.36965 6.91485  25
   0   6 -16 11.5169 11.5864  20
   0   6  16 9.86448 11.4652  23
   0   6 -16 3.33886 10.5555  19
   0  -6  16 18.9726 10.1349  14
   0  -6  16 11.5066 10.2280  15
   0   6  16 12.0440 10.0716  11
   0  -6 -17 168.127 13.4452   6
   0   6  17 150.852 9.89617   4
   0   6 -17 151.662 9.91503   4
   0  -6 -17 151.702 9.68698   2
   0  -6  17 138.977 9.55583   2
   0   6  17 152.769 10.3450  25
   0  -6 -17 149.083 13.8796  26
   0   6 -17 167.136 15.2082  20
   0   6  17 160.515 14.5148  23
   0   6 -17 131.522 14.5947  19
   0  -6  17 112.873 13.4453  14
   0  -6  17 138.292 14.2699  15
   0   6  17 150.690 13.4056  11
   0   6 -18 141.314 9.26385   4
   0   6  18 142.354 9.31005   4
   0  -6  18 129.522 8.98558   2
   0  -6 -18 142.890 9.12205   2
   0   6  18 146.533 9.88492  25
   0   6  18 110.007 14.8804  23
   0   6 -18 170.565 15.0103  20
   0  -6 -18 92.6974 18.7812   8
   0   6 -18 138.078 15.0107  19
   0  -6  18 134.557 14.1786  15
   0  -6  18 147.115 14.6026  14
   0   6  18 123.913 14.0219  11
   0   6  19 306.688 13.8378   4
   0  -6  19 299.124 13.7266   2
   0   6  19 308.109 14.3453  25
   0   6 -19 306.792 19.9583  20
   0   6  19 326.745 20.0836  23
   0   6 -19 285.065 19.5331  19
   0  -6  19 297.684 19.0783  15
   0  -6  19 289.713 18.9636  14
   0   6  19 277.059 18.7649  11
   0   6  20 7.85311 6.85157  25
   0   6  20 8.74501 14.0659  23
   0   6 -20 7.31893 13.4059  20
   0   6 -20 19.2771 13.1061  19
   0  -6  20 23.8651 13.2071  15
   0  -6  20 14.1419 12.6311  14
   0   6  20 2.41734 12.4355  11
   0   6 -21 29.9295 14.3815  20
   0   6  21 26.4961 14.2056  23
   0   6 -21 29.3250 13.1458  19
   0  -6  21 24.0825 14.2965  14
   0  -6  21 39.5289 13.8373  15
   0   6  21 36.1319 14.1336  11
   0   6 -22 46.6469 14.0196  19
   0   6  22 31.8087 14.6971  11
   0  -6  22 38.0998 14.5563  15
   0  -6  22 63.2427 15.3661  14
   0   6  22 52.9530 16.1355  23
   0   6 -22 41.4047 16.0411  20
   0   6 -23-6.75281 13.8055  19
   0   6  23 2.76027 14.3088  11
   0  -6  23-5.66826 14.9418  14
   0  -6  23-1.98114 15.0786  15
   0   6 -23-12.8480 15.3590  20
   0   6 -24 28.7868 14.2463  19
   0   6  24 22.8852 15.3031  11
   0  -6  24 28.6048 16.2589  14
   0  -6  24 25.2992 15.2919  15
   0   6 -24 41.2666 16.7234  20
   0   6 -25 16.3204 14.2634  19
   0   6  25 5.90211 16.1812  11
   0  -6  25-5.63315 15.9752  15
   0  -6  25-7.36205 16.6883  14
   0   6 -25 8.11390 16.3191  20
   0   6 -26 55.1204 14.7964  19
   0   6  26 48.4691 16.3008  11
   0  -6  26 50.7313 17.2972  15
   0  -6  26 50.7523 16.7719  14
   0   6 -26 45.1307 17.3532  20
   0  -6 -27 62.9759 15.8076   6
   0   6  27 67.6635 18.4027  23
   0   6 -27 86.3868 17.3501  20
   0  -6 -27 73.9576 17.1629  26
   0   6 -27 73.7416 14.6337  19
   0  -6  27 83.7141 17.8100  15
   0  -6  27 85.9569 18.1346  14
   0   6  27 55.6060 17.9609  11
   0  -6 -28 23.2604 15.7127   6
   0   6 -28 13.3215 16.9582  20
   0   6  28 26.8020 18.1187  23
   0  -6 -28 51.8153 16.6707  26
   0   6 -28 17.1640 13.7117  19
   0  -6  28 33.9138 18.1267  15
   0  -6  28 14.7311 18.2724  14
   0   6  28 14.0614 16.5448  11
   0  -6 -29 7.05383 15.6174   6
   0   6 -29-4.37299 16.7196  20
   0   6  29-0.75791 16.8005  23
   0  -6 -29 21.9996 16.3913  26
   0  -6  29 28.0428 18.5122  15
   0  -6  29 2.11723 17.7518  14
   0   6  29 5.50399 17.5780  11
   0  -6 -30 6.99996 15.2484   6
   0  -6 -30 23.2402 16.5743  26
   0   6  30 31.1618 17.9197  23
   0   6 -30-8.55895 16.6946  20
   0  -6  30 15.1375 17.8609  15
   0  -6  30 23.9474 17.9499  14
   0   6  30-1.56961 17.6390  11
   0  -7   0-4.83281 7.88164   2
   0  -7   0 0.89330 4.39394  24
   0   7   0-0.52871 5.89118  20
   0  -7   0 5.21334 9.18860   7
   0   7   0-3.54609 6.18673   9
   0  -7   0-1.33404 9.33531  18
   0   7   0 0.34728 7.33507  19
   0   7   0 0.88155 6.03271  10
   0   7   0 3.73376 7.70033   4
   0  -7   0 2.33157 6.47133   6
   0  -7   1 7.81982 6.46995   6
   0  -7  -1-5.01272 6.27825   6
   0   7   1 0.41399 7.66394   4
   0   7  -1-2.90821 7.72486   4
   0  -7  -1-2.41553 8.21188   2
   0  -7   1-8.45521 8.27184   2
   0  -7   1-0.19158 4.66709  24
   0  -7  -1 3.52161 4.40001  24
   0   7  -1 1.42641 6.03378  20
   0   7   1-3.64925 5.45436  20
   0   7   1-2.19887 6.33759   9
   0  -7   1 7.28177 9.34715   7
   0  -7  -1 1.32826 8.56905   7
   0   7  -1 0.55308 5.78166   9
   0   7   1-7.58757 7.01941  19
   0  -7  -1 4.07417 8.43166  18
   0   7  -1-1.83522 7.29509  19
   0  -7   1-7.44252 9.34617  18
   0  -7   1-1.04125 6.17536  15
   0  -7   1-0.42629 9.02227  14
   0   7  -1 3.02511 5.75759  10
   0   7   1 4.06041 6.29693  10
   0  -7   2 409.787 17.2293   6
   0  -7  -2 425.396 17.4242   6
   0   7  -2 384.586 18.9139   4
   0  -7  -2 415.605 18.9624   2
   0  -7   2 399.839 16.0935  24
   0  -7  -2 418.062 15.5271  24
   0  -7  -2 416.843 17.4874  26
   0   7  -2 405.014 17.3532  20
   0   7   2 425.369 16.3897  20
   0  -7  -2 416.985 19.4795   7
   0  -7   2 404.659 19.3810   7
   0   7  -2 412.147 16.7639   9
   0   7   2 427.517 17.7315   9
   0   7  -2 400.060 18.4327  19
   0  -7  -2 437.499 19.5601  18
   0   7   2 412.512 17.5396  19
   0  -7   2 418.989 19.5029  18
   0  -7   2 350.382 13.7879  17
   0  -7   2 421.408 19.1294  14
   0  -7   2 349.256 13.7859  16
   0  -7   2 432.575 17.0421  15
   0   7   2 410.838 17.5826  10
   0   7  -2 404.029 16.6697  10
   0   7  -3 50.2874 9.21516   4
   0  -7  -3 78.3086 7.73990   6
   0  -7   3 73.2269 7.52383   6
   0  -7  -3 72.8617 9.18271   2
   0  -7   3 72.4727 6.63542  24
   0  -7  -3 68.5233 7.96701  26
   0  -7  -3 51.2399 5.07893  24
   0   7  -3 61.0304 8.00284  20
   0   7   3 64.5158 6.07038  20
   0   7  -3 70.2741 6.79325   9
   0  -7  -3 73.2868 11.0723   7
   0   7   3 78.0684 8.37712   9
   0   7   3 62.9415 7.31230  19
   0   7  -3 64.2690 9.19030  19
   0  -7  -3 64.4821 11.2406  18
   0  -7   3 70.1012 7.69917  15
   0  -7   3 75.3620 9.56951  14
   0   7  -3 70.1813 6.76048  10
   0   7   3 67.4067 4.30160  11
   0   7   3 72.0681 8.17256  10
   0   7  -4 798.344 32.1306   4
   0  -7  -4 738.560 30.8214   6
   0  -7   4 762.261 30.6696   6
   0  -7  -4 747.580 31.8800   2
   0  -7  -4 737.344 30.9789  26
   0  -7  -4 736.290 29.1144  24
   0  -7   4 783.808 30.2132  24
   0   7   4 741.697 29.4690  20
   0   7  -4 775.759 31.4101  20
   0   7   4 766.537 31.5018   9
   0   7  -4 766.960 29.9212   9
   0  -7  -4 819.586 33.1000   7
   0  -7  -4 820.654 33.2549  18
   0   7   4 778.228 30.6407  19
   0   7  -4 790.027 32.2598  19
   0  -7   4 818.658 30.8851  15
   0  -7   4 781.693 32.4597  14
   0   7   4 779.936 28.9785  11
   0   7   4 727.933 31.2848  10
   0   7  -4 768.440 29.8910  10
   0   7   5 606.032 25.2220   4
   0  -7  -5 561.610 23.7845   6
   0   7  -5 544.266 24.7723   4
   0  -7   5 583.125 23.5234   6
   0  -7   5 580.637 24.7212   2
   0  -7  -5 551.810 24.8944   2
   0  -7  -5 561.624 23.9749  26
   0  -7  -5 544.928 21.8042  24
   0  -7   5 580.639 23.0803  24
   0   7   5 552.517 21.8835  20
   0   7  -5 569.609 24.4706  20
   0   7   5 544.319 24.6118  23
   0  -7   5 563.725 22.5828  22
   0   7   5 564.469 24.5178   9
   0  -7  -5 581.200 26.5039   7
   0  -7  -5 555.330 25.2747   8
   0   7   5 541.208 22.9334  19
   0   7  -5 578.741 25.2116  19
   0  -7  -5 585.341 26.6553  18
   0  -7   5 567.701 23.6559  15
   0   7   5 571.936 24.4545  10
   0   7   5 543.582 21.9309  11
   0   7   6 589.385 26.3540   4
   0   7  -6 647.060 26.4819   4
   0  -7  -6 583.569 25.4254   6
   0  -7   6 629.235 25.1947   6
   0  -7   6 582.118 26.2673   2
   0  -7  -6 608.324 26.3785   2
   0  -7   6 611.041 24.9147  24
   0  -7  -6 595.080 23.4136  24
   0  -7  -6 597.104 25.6497  26
   0   7   6 612.589 24.4043  19
   0  -7   6 614.862 23.9922  22
   0   7  -6 624.761 26.2957  20
   0   7   6 591.575 23.2143  20
   0   7   6 603.051 26.3092  23
   0  -7  -6 589.739 27.0053   8
   0   7   6 622.267 26.4501   9
   0  -7  -6 688.186 28.5751   7
   0  -7  -6 627.588 28.3515  18
   0   7  -6 568.700 26.7716  19
   0  -7   6 629.779 25.4912  15
   0   7   6 589.263 23.8639  11
   0   7   6 611.277 26.3605  10
   0   7   7 62.8567 9.76244   4
   0  -7  -7 77.7674 8.56470   6
   0   7  -7 78.0407 9.82181   4
   0  -7   7 82.1092 8.18564   6
   0  -7   7 87.5448 9.77345   2
   0  -7  -7 89.0872 9.67057   2
   0  -7  -7 91.6394 5.91991  24
   0  -7  -7 99.9268 9.47669  26
   0   7  -7 83.0039 9.88013  20
   0   7   7 88.7330 9.79176  23
   0   7   7 90.3391 5.07152  20
   0   7   7 79.4479 6.88878  19
   0  -7   7 86.0537 6.46122  22
   0  -7  -7 83.9532 12.0788   8
   0  -7  -7 99.9083 13.2441   7
   0  -7  -7 111.971 13.5432  18
   0  -7   7 81.1060 8.94726  15
   0   7   7 72.7113 6.76222  11
   0   7   8 18.6291 8.62391   4
   0  -7   8 30.0347 7.30592   6
   0   7  -8 10.1983 8.46452   4
   0  -7  -8 26.6394 12.6616   7
   0  -7  -8 15.1872 7.65928   6
   0  -7   8 17.1745 8.30794   2
   0  -7  -8 15.4853 8.32193   2
   0  -7  -8 15.4703 4.54776  24
   0  -7  -8 12.7056 7.93755  26
   0  -7   8 14.8377 4.71311  22
   0   7  -8 16.6855 8.95347  20
   0   7   8 17.9484 2.80697  20
   0   7   8 15.2315 9.15367  23
   0  -7  -8 27.4935 11.2798   8
   0   7   8 14.2480 5.05634  19
   0  -7  -8 29.5163 12.9950  18
   0  -7   8 21.5688 8.18150  15
   0   7   8 24.9562 6.25896  11
   0   7  -9 218.157 13.8799   4
   0  -7  -9 204.319 13.0650   6
   0   7   9 226.152 13.5030   4
   0  -7  -9 212.154 13.6497   2
   0  -7   9 219.180 13.7740   2
   0  -7  -9 214.810 13.5166  26
   0  -7  -9 214.981 10.2589  24
   0   7   9 220.357 14.7661  23
   0  -7   9 226.708 10.1611  22
   0   7  -9 217.731 14.7125  20
   0   7   9 224.047 10.3060  19
   0  -7  -9 242.074 18.0335   7
   0  -7  -9 280.918 16.3205   8
   0  -7  -9 285.589 18.3674  18
   0  -7   9 247.236 13.6992  15
   0   7   9 195.771 11.7600  11
   0  -7 -10 101.259 10.1134   6
   0   7 -10 98.2262 10.4944   4
   0   7  10 109.794 10.5234   4
   0  -7 -10 140.986 16.6162   7
   0  -7 -10 120.630 10.8408   2
   0  -7  10 108.880 10.7885   2
   0  -7 -10 91.1725 10.6349  26
   0   7  10 96.1513 10.3508  25
   0  -7 -10 99.6728 6.81964  24
   0   7 -10 102.945 11.9277  20
   0   7  10 101.193 11.9159  23
   0   7  10 115.419 6.31154  19
   0  -7  10 112.275 6.39266  22
   0  -7 -10 155.345 14.2823   8
   0  -7 -10 118.411 16.6378  18
   0   7 -10 91.4837 11.8660  19
   0  -7  10 104.160 10.4307  15
   0   7  10 101.387 9.05098  11
   0  -7 -11 45.2419 15.9745   7
   0   7  11 30.0177 8.76705   4
   0   7 -11 27.5183 8.81714   4
   0  -7 -11 40.9045 8.94779   6
   0  -7 -11 20.9299 9.00919   2
   0  -7  11 24.0061 8.60700   2
   0  -7 -11 21.6924 5.30631  24
   0  -7 -11 34.5741 9.30339  26
   0   7  11 22.1321 8.55715  25
   0   7  11 12.8180 10.2621  23
   0  -7  11 26.0357 3.99673  22
   0   7 -11 20.9187 10.2123  20
   0   7  11 30.5270 3.55536  19
   0  -7 -11 54.8624 13.0008   8
   0   7 -11 11.4919 11.0530  19
   0  -7 -11 58.2615 15.8079  18
   0  -7  11 22.3087 9.40686  15
   0   7  11 31.3572 8.00530  11
   0   7 -12 83.2735 10.3856   4
   0   7  12 86.3956 9.94834   4
   0  -7 -12 90.1482 17.4294   7
   0  -7 -12 85.2747 10.7214   6
   0  -7  12 93.2196 10.4606   2
   0  -7 -12 83.2417 10.0106   2
   0   7  12 91.5208 9.86730  25
   0  -7 -12 80.5336 7.10326  24
   0  -7 -12 71.7002 10.7313  26
   0   7  12 84.6732 12.6787  23
   0   7 -12 79.2412 11.6472  20
   0   7 -12 88.8045 12.3787  19
   0  -7 -12 138.618 18.3582  18
   0  -7  12 89.6540 11.1859  15
   0   7  12 86.0048 9.52512  11
   0   7  13 9.82355 8.41925   4
   0   7 -13 8.28581 8.47293   4
   0  -7 -13 21.4115 9.50013   6
   0  -7 -13 21.3576 19.8361   7
   0  -7 -13 9.43208 8.36946   2
   0  -7  13 10.4607 8.80862   2
   0  -7 -13 4.05000 9.38383  26
   0   7  13 14.5031 8.35074  25
   0   7  13 7.81653 11.4897  23
   0   7 -13 11.7268 11.4998  20
   0   7 -13 23.1676 11.5811  19
   0  -7 -13 29.0801 20.0379  18
   0  -7  13 25.5545 10.0339  15
   0   7  13 21.9708 8.60910  11
   0   7  14 107.060 10.3224   4
   0  -7 -14 14.5997 21.5722   7
   0  -7 -14 85.6509 11.5458   6
   0   7 -14 103.416 10.4407   4
   0  -7 -14 100.946 10.1566   2
   0  -7  14 97.4900 10.3822   2
   0  -7 -14 93.0135 12.1259  26
   0   7  14 91.9497 10.0025  25
   0   7  14 100.652 13.8416  23
   0  -7 -14 25.5784 21.6892  18
   0   7 -14 100.868 13.4807  19
   0  -7  14 98.5417 13.4711  14
   0  -7  14 111.747 12.7442  15
   0   7  14 109.263 11.1751  11
   0   7 -15 305.164 16.1795   4
   0  -7 -15 157.015 27.3418   7
   0   7  15 300.799 16.0999   4
   0  -7 -15 296.661 17.8335   6
   0  -7 -15 294.963 15.7400   2
   0  -7  15 324.683 16.3650   2
   0  -7 -15 285.500 17.9540  26
   0   7  15 314.490 15.9936  25
   0   7  15 266.911 19.2392  23
   0  -7 -15 117.981 27.4057  18
   0   7 -15 298.373 19.8098  19
   0  -7  15 318.674 19.1049  14
   0  -7  15 273.086 18.0472  15
   0   7  15 307.173 17.4144  11
   0  -7 -16 39.9818 11.2395   6
   0   7  16 53.5021 8.84185   4
   0   7 -16 42.3911 9.00870   4
   0  -7  16 47.1021 9.14012   2
   0  -7 -16 46.2038 8.87882   2
   0   7  16 59.4607 8.95268  25
   0  -7 -16 45.0737 12.0454  26
   0   7  16 28.8761 13.5341  23
   0   7 -16 41.9737 13.7841  19
   0  -7  16 55.6660 12.9962  14
   0  -7  16 45.3955 12.6804  15
   0   7  16 39.0303 10.9916  11
   0  -7 -17 32.1065 11.5254   6
   0   7  17 42.4198 8.67136   4
   0  -7 -17 79.8774 23.0762   7
   0   7 -17 29.2865 8.66783   4
   0  -7 -17 38.3539 8.17873   2
   0  -7  17 36.6598 8.66422   2
   0  -7 -17 34.1516 12.0443  26
   0   7  17 59.9541 9.22581  25
   0   7  17 32.5015 14.4944  23
   0  -7 -17 38.2111 23.7636  18
   0   7 -17 46.1922 13.9762  19
   0  -7  17 28.9007 12.6973  14
   0  -7  17 38.4388 12.4511  15
   0   7  17 32.2241 11.6210  11
   0   7  18 25.2761 7.89617   4
   0   7 -18 29.4871 8.06599   4
   0  -7 -18 15.0777 11.8677   6
   0  -7 -18 201.516 22.4036   7
   0  -7  18 27.4982 8.25836   2
   0  -7 -18 26.2524 8.08237   2
   0   7  18 15.3942 8.43210  25
   0  -7 -18 11.8799 12.5067  26
   0   7  18 22.8259 13.9686  23
   0  -7 -18 194.665 22.7400  18
   0   7 -18 26.7289 14.3287  19
   0  -7  18 16.7187 12.7474  15
   0  -7  18 28.0615 13.9415  14
   0   7  18 5.41251 11.7574  11
   0  -7 -19 17.4415 12.3637   6
   0   7  19 32.9820 7.56228   4
   0  -7  19 22.8098 7.59590   2
   0  -7 -19 18.2575 12.8025  26
   0   7  19 24.8548 8.32584  25
   0   7 -19 27.9395 14.3097  20
   0   7  19 11.8104 14.5260  23
   0   7 -19 9.95432 13.6320  19
   0  -7  19 22.6555 13.8043  15
   0  -7  19 2.95643 14.0108  14
   0   7  19 25.0898 12.8345  11
   0  -7 -20 108.595 20.8351   7
   0  -7 -20 93.6088 14.7920   6
   0  -7 -20 87.3090 15.3475  26
   0   7  20 108.578 17.2739  23
   0   7 -20 108.924 16.5398  20
   0   7 -20 83.7527 16.2048  19
   0  -7 -20 101.727 21.7435  18
   0  -7  20 74.8939 15.1995  14
   0  -7  20 89.5844 15.7382  15
   0   7  20 74.7841 14.5991  11
   0  -7 -21 37.4085 21.0022   7
   0  -7 -21 13.1241 13.2178   6
   0  -7 -21 25.2618 14.1573  26
   0   7  21 5.15136 14.9072  23
   0   7 -21 2.20459 15.4429  20
   0   7 -21 18.2757 14.9344  19
   0  -7 -21 19.7120 20.4314  18
   0  -7  21 15.0765 14.5225  15
   0  -7  21 15.0643 15.5357  14
   0   7  21 11.2586 13.3702  11
   0  -7 -22 10.9858 21.3374   7
   0  -7 -22 87.5932 15.3874   6
   0  -7 -22 46.2102 14.9851  26
   0   7 -22 54.5044 17.2065  20
   0   7  22 42.0514 16.4281  23
   0   7 -22 54.9179 15.5623  19
   0  -7 -22 7.41225 22.2499  18
   0  -7  22 54.1177 15.5136  15
   0  -7  22 72.2414 16.2391  14
   0   7  22 49.4663 14.5633  11
   0  -7 -23 15.2069 14.6367   6
   0  -7 -23 75.0031 26.0599   7
   0  -7 -23 20.7214 15.6085  26
   0   7  23 12.9414 16.9301  23
   0   7 -23 7.63646 16.3623  20
   0  -7 -23 64.5240 25.9185  18
   0   7 -23 10.1675 15.0196  19
   0  -7  23 22.8877 15.9842  15
   0  -7  23 26.4081 16.5734  14
   0   7  23 10.1153 14.3935  11
   0  -7 -24-36.2788 26.0945   7
   0  -7 -24 68.8906 15.6412   6
   0  -7 -24 91.4545 17.0670  26
   0   7 -24 80.8286 17.9928  20
   0   7  24 77.7197 19.0475  23
   0   7 -24 90.6416 17.1925  19
   0  -7 -24-7.73034 25.7162  18
   0  -7  24 78.9249 17.2273  15
   0  -7  24 78.3090 17.4716  14
   0   7  24 68.8426 16.9865  11
   0  -7 -25-9.66251 24.6769   7
   0  -7 -25 69.3278 16.1111   6
   0  -7 -25 73.5240 16.5387  26
   0   7 -25 40.5936 17.8206  20
   0   7  25 53.8297 17.8299  23
   0   7 -25 62.1479 16.0803  19
   0  -7 -25 11.7360 25.4289  18
   0  -7  25 81.9949 17.9402  15
   0  -7  25 50.2020 18.0608  14
   0   7  25 80.9929 16.8997  11
   0  -7 -26 4.15913 15.0374   6
   0  -7 -26 11.2075 15.8223  26
   0   7 -26 26.4527 18.4857  20
   0  -7 -26-31.4675 27.2142  18
   0   7 -26 12.9550 15.0448  19
   0  -7  26-10.4622 17.8116  14
   0  -7  26-5.05032 17.4271  15
   0   7  26 21.0014 16.3848  11
   0  -7 -27 16.6839 15.5227   6
   0  -7 -27 30.1107 25.6506   7
   0  -7 -27-0.70277 16.0748  26
   0   7 -27 9.25789 17.7490  20
   0   7 -27-0.62707 14.9195  19
   0  -7 -27 17.8930 25.8002  18
   0  -7  27 14.7797 16.9365  14
   0  -7  27-4.38745 16.6258  15
   0   7  27 2.93311 15.3913  11
   0  -7 -28-36.8118 25.2448   7
   0  -7 -28-2.76671 15.1325   6
   0  -7 -28 21.7277 16.2218  26
   0   7 -28 9.21826 17.4470  20
   0   7 -28 44.0163 21.4367   8
   0   7 -28 32.4581 15.4302  19
   0  -7 -28-19.4804 25.2433  18
   0  -7  28 33.8405 18.9517  14
   0  -7  28-27.2732 17.4054  15
   0   7  28 19.1540 16.9779  11
   0  -8   0 276.348 16.7780   2
   0  -8   0 271.146 12.5328  24
   0   8   0 265.897 14.0092  20
   0  -8   0 272.134 17.2952   7
   0  -8   0 271.883 17.6672  18
   0   8   0 279.108 15.7619  19
   0  -8   0 293.718 17.2555  14
   0  -8   0 306.911 14.2268  15
   0   8   0 304.202 17.1301   4
   0  -8   0 285.258 14.5366   6
   0  -8  -1 58.8300 10.7249   2
   0  -8   1 66.8015 10.8500   2
   0  -8  -1 69.5298 5.79383  24
   0  -8   1 69.8763 6.35395  24
   0   8   1 59.4937 8.91654  23
   0   8  -1 58.5024 8.24073  20
   0   8   1 70.9407 7.68095  20
   0  -8  -1 70.2090 12.5684   7
   0  -8   1 81.4649 12.6053   7
   0  -8   1 70.2894 12.6840  18
   0   8  -1 47.6521 9.90008  19
   0  -8  -1 52.8391 12.4359  18
   0   8   1 60.2325 9.25844  19
   0  -8   1 42.3888 11.3253  14
   0  -8   1 69.6301 8.04461  15
   0  -8  -1 71.7437 7.92480  15
   0   8   1 55.4675 10.7777   4
   0   8  -1 62.4764 11.2644   4
   0  -8  -1 64.7523 8.53423   6
   0  -8   1 62.4456 8.33761   6
   0  -8  -2 691.698 30.4280   2
   0  -8   2 693.313 27.2183  24
   0  -8  -2 686.139 26.6058  24
   0   8  -2 697.858 28.7977  20
   0   8   2 677.777 28.9783  23
   0   8   2 695.506 27.6391  20
   0  -8  -2 703.595 31.3433   7
   0  -8  -2 681.273 31.2507  18
   0   8   2 706.676 29.0552  19
   0   8  -2 650.860 29.7857  19
   0  -8   2 686.571 30.7146  14
   0  -8   2 674.323 28.2024  15
   0  -8  -2 697.299 28.6694   6
   0   8  -2 713.561 30.4032   4
   0  -8   2 731.935 28.5952   6
   0  -8  -3 30.0180 10.2646   2
   0  -8   3 45.4925 6.41462  24
   0  -8  -3 40.1866 8.46903  26
   0   8   3 42.4795 8.70421  23
   0   8  -3 43.6178 8.81285  20
   0   8   3 42.6225 6.26939  20
   0  -8  -3 26.1757 11.2984   7
   0   8  -3 28.1931 9.42765  19
   0  -8  -3 48.0173 11.5212  18
   0   8   3 42.1391 8.21808  19
   0  -8   3 39.1372 7.68501  15
   0  -8   3 45.7712 10.6181  14
   0   8  -3 34.6416 10.3980   4
   0  -8   3 39.9806 7.61705   6
   0  -8  -3 35.6245 8.23883   6
   0  -8  -4 94.8879 11.7144   2
   0  -8  -4 100.230 10.2391  26
   0  -8   4 103.594 8.28819  22
   0   8  -4 99.8300 10.1724  20
   0   8   4 87.4366 10.2705  23
   0   8   4 91.7051 6.90691  20
   0  -8  -4 99.6539 13.6435   7
   0  -8  -4 77.3712 13.5198  18
   0   8  -4 96.2017 11.4694  19
   0   8   4 95.9435 9.15113  19
   0  -8   4 108.843 9.29476  15
   0  -8   4 101.447 12.2186  14
   0  -8  -4 97.6589 9.44922   6
   0   8  -4 76.4644 11.3706   4
   0  -8   4 88.5249 9.00313   6
   0  -8   5 43.2464 10.3624   2
   0  -8  -5 45.1366 10.1917   2
   0  -8  -5 76.9630 9.45820  26
   0  -8   5 59.5423 7.21097  22
   0   8  -5 46.3549 9.69320  20
   0   8   5 53.7878 10.2147  23
   0   8   5 60.2029 5.67250  20
   0  -8  -5 73.5893 12.8904   7
   0  -8  -5 56.9855 12.9750  18
   0   8   5 53.6592 7.74374  19
   0   8  -5 51.5086 11.3224  19
   0  -8   5 67.7939 8.76922  15
   0  -8   5 59.8468 11.9864  14
   0   8  -5 39.8063 10.6018   4
   0  -8  -5 52.9337 8.86127   6
   0  -8   5 54.9255 8.07539   6
   0   8   5 55.2980 10.7854   4
   0  -8  -6-8.27244 10.3525   2
   0  -8   6-4.60534 10.4414   2
   0  -8  -6 5.88821 8.47223  26
   0   8  -6-4.38011 8.95406  20
   0  -8   6 9.02606 5.89395  22
   0   8   6 0.44557 9.94175  23
   0   8   6 14.4306 4.36566  20
   0  -8  -6 25.8843 12.3411   7
   0   8  -6 12.9715 10.3026  19
   0  -8  -6 7.05013 12.0321  18
   0   8   6 20.8894 6.76343  19
   0  -8   6 12.5659 10.8836  14
   0  -8   6 18.9411 8.09959  15
   0  -8  -6 15.0192 8.24956   6
   0  -8   6 13.0079 7.25203   6
   0   8  -6 2.90041 9.55533   4
   0   8   6-6.15234 9.91415   4
   0  -8   7-5.03977 10.1479   2
   0  -8  -7 7.29869 9.46444   2
   0  -8  -7 7.64223 8.77118  26
   0   8   7 11.7909 3.55213  20
   0   8   7 2.79877 9.16392  23
   0   8  -7 11.0382 9.81167  20
   0  -8   7 8.86424 5.72873  22
   0  -8  -7 8.97736 12.6118   7
   0  -8  -7 6.42755 12.2544   8
   0  -8  -7 12.2257 12.5544  18
   0   8  -7 9.67922 10.6606  19
   0   8   7 1.22671 6.04675  19
   0  -8   7 5.66329 8.12591  15
   0  -8   7 18.2751 10.9353  14
   0   8  -7 4.80604 10.3198   4
   0   8   7 17.8258 10.0928   4
   0  -8   7 22.6983 7.74105   6
   0  -8  -7 14.8190 8.34585   6
   0   8  -8 908.123 37.2308   4
   0  -8  -8 887.438 36.0684   6
   0   8   8 870.384 37.0272   4
   0  -8  -8 901.636 36.9134   2
   0  -8   8 902.751 36.9657   2
   0  -8  -8 831.419 36.1108  26
   0   8   8 908.997 37.3981  23
   0  -8   8 888.162 33.7793  22
   0   8  -8 854.228 37.0992  20
   0   8   8 867.797 34.1023  19
   0  -8  -8 927.877 37.8789   8
   0  -8  -8 937.729 39.4015   7
   0  -8  -8 915.513 39.4774  18
   0   8  -8 855.381 37.8928  19
   0  -8   8 872.519 35.9761  15
   0   8   8 873.166 34.2252  11
   0   8  -9 41.0678 11.1270   4
   0  -8  -9 43.6243 9.27412   6
   0   8   9 33.4475 10.3749   4
   0  -8  -9 13.7465 10.1389   2
   0  -8   9 25.5780 10.0679   2
   0  -8  -9 28.3284 9.93738  26
   0   8   9 32.1568 10.7204  23
   0  -8   9 26.2027 5.32150  22
   0   8  -9 25.4886 11.0303  20
   0  -8  -9 60.6019 15.1274   7
   0  -8  -9 24.6445 13.2466   8
   0   8   9 35.8016 5.82311  19
   0  -8  -9 52.5005 14.7392  18
   0  -8   9 28.3305 9.31902  15
   0   8   9 38.9748 7.06732  11
   0   8  10 36.1404 10.4556   4
   0  -8 -10 35.2671 9.79256   6
   0   8 -10 36.8577 10.6568   4
   0  -8  10 30.2450 10.7110   2
   0  -8 -10 30.1819 10.8811   2
   0  -8 -10 43.6174 10.5332  26
   0   8  10 38.1996 10.3864  25
   0   8  10 43.7031 11.7587  23
   0   8 -10 49.2500 11.7441  20
   0   8  10 42.9574 5.25151  19
   0  -8 -10 77.2326 14.6146   8
   0  -8 -10 75.7411 15.9472   7
   0  -8 -10 70.8897 16.2530  18
   0  -8  10 47.1284 10.1614  15
   0   8  10 35.7731 7.54101  11
   0   8 -11 165.799 13.8704   4
   0   8  11 169.856 13.8008   4
   0  -8 -11 183.741 13.1078   6
   0  -8  11 163.971 13.7255   2
   0  -8 -11 176.061 14.0528   2
   0   8  11 178.074 13.1444  25
   0  -8 -11 175.134 13.6873  26
   0   8  11 166.048 14.9415  23
   0   8 -11 156.291 14.6883  20
   0  -8 -11 205.551 19.3622   7
   0  -8 -11 252.640 17.6573   8
   0  -8 -11 219.183 19.7883  18
   0  -8  11 161.219 13.6236  15
   0   8  11 186.784 11.4994  11
   0  -8 -12 174.483 19.5700   7
   0   8 -12 144.399 13.1138   4
   0  -8 -12 138.273 12.3159   6
   0   8  12 121.930 12.3889   4
   0  -8 -12 114.488 12.0530   2
   0  -8  12 123.003 12.1493   2
   0   8  12 111.602 11.6913  25
   0  -8 -12 128.551 12.8730  26
   0   8  12 133.431 14.2851  23
   0   8 -12 116.829 13.7970  20
   0  -8 -12 181.748 16.9012   8
   0  -8 -12 184.216 19.8994  18
   0   8 -12 138.934 14.8368  19
   0  -8  12 124.413 12.6650  15
   0   8  12 110.890 10.5279  11
   0   8 -13 17.1607 10.2544   4
   0  -8 -13 2.41033 10.2225   6
   0   8  13 13.5558 9.71352   4
   0  -8 -13 57.0023 18.0071   7
   0  -8 -13 6.46086 9.31323   2
   0  -8  13 7.11244 10.1169   2
   0  -8 -13 1.45336 10.8995  26
   0   8  13 21.4035 9.78229  25
   0   8  13 47.4455 13.0162  23
   0   8 -13 7.27827 12.2296  20
   0  -8 -13 22.1643 15.5701   8
   0   8 -13 5.81722 13.1943  19
   0  -8 -13 37.6641 17.7390  18
   0  -8  13 11.6876 11.0134  15
   0   8  13 13.6260 8.54200  11
   0  -8 -14 132.372 13.4656   6
   0   8  14 165.094 12.6339   4
   0   8 -14 160.037 13.2242   4
   0  -8  14 151.663 12.8034   2
   0  -8 -14 123.702 12.1641   2
   0   8  14 143.073 12.1242  25
   0  -8 -14 136.633 14.0274  26
   0   8 -14 162.566 16.7894  20
   0   8  14 143.560 15.4131  23
   0  -8 -14 220.022 23.1160   7
   0  -8 -14 186.190 18.7383   8
   0   8 -14 150.644 16.5049  19
   0  -8 -14 199.649 22.6932  18
   0  -8  14 144.107 14.0136  15
   0   8  14 133.531 11.9707  11
   0   8 -15 0.41144 9.64065   4
   0   8  15 13.8486 9.76584   4
   0  -8 -15 26.3786 20.6361   7
   0  -8 -15-9.94927 10.9713   6
   0  -8  15 3.15479 9.70428   2
   0  -8 -15 0.74039 9.42562   2
   0   8  15-3.79637 9.14684  25
   0  -8 -15 1.05306 11.5701  26
   0   8  15-2.57831 13.6061  23
   0   8 -15-3.92383 13.5506  20
   0  -8 -15 30.7061 17.1831   8
   0  -8 -15 39.7779 21.3875  18
   0   8 -15 1.35963 13.6247  19
   0  -8  15 14.2915 11.7613  15
   0   8  15 2.18805 9.80615  11
   0   8  16 9.47544 9.26377   4
   0  -8 -16 8.12864 11.4982   6
   0   8 -16 3.94119 9.53487   4
   0  -8 -16 34.5170 23.0746   7
   0  -8  16 13.9410 9.91879   2
   0  -8 -16 11.2315 9.31646   2
   0  -8 -16 7.08796 11.9859  26
   0   8  16 14.3368 9.26047  25
   0   8 -16 16.9750 14.6617  20
   0   8  16 27.2826 14.5439  23
   0  -8 -16 8.97072 17.1220   8
   0  -8 -16 31.8841 22.8960  18
   0   8 -16-2.07326 14.5228  19
   0  -8  16 2.12772 12.3518  15
   0   8  16 3.73405 10.4648  11
   0  -8 -17 12.6565 23.8168   7
   0   8  17 17.2750 9.42799   4
   0  -8 -17 20.8639 12.0921   6
   0   8 -17 12.7210 9.36794   4
   0  -8  17 21.7693 9.99474   2
   0  -8 -17 29.0845 9.10453   2
   0  -8 -17 18.1546 12.8012  26
   0   8  17 17.1626 9.05186  25
   0   8  17 37.6901 14.9217  23
   0   8 -17 16.0318 15.2537  20
   0  -8 -17 4.27420 23.4946  18
   0   8 -17 2.11433 15.1688  19
   0  -8  17 19.8999 12.8084  15
   0  -8  17 1.21641 14.4305  14
   0   8  17 8.42364 11.3325  11
   0  -8 -18 229.783 18.1129   6
   0  -8 -18 315.924 29.5760   7
   0   8  18 238.993 14.6852   4
   0  -8  18 252.019 14.7546   2
   0   8  18 245.360 14.8546  25
   0  -8 -18 221.397 18.4233  26
   0   8  18 239.747 20.5374  23
   0  -8 -18 223.721 28.4476  18
   0   8 -18 220.453 20.4574  19
   0  -8  18 233.576 18.4894  15
   0  -8  18 220.539 19.9112  14
   0   8  18 224.901 17.1438  11
   0   8  19 10.3936 8.96224   4
   0  -8 -19-27.3356 26.7507   7
   0  -8 -19 4.81510 12.8249   6
   0  -8  19 34.4781 8.92947   2
   0  -8 -19 13.9379 13.9156  26
   0   8  19 13.7717 15.1708  23
   0  -8 -19 6.27671 26.0985  18
   0   8 -19 4.33547 15.8042  19
   0  -8  19 9.51921 14.1540  15
   0  -8  19 12.1529 16.0880  14
   0   8  19 14.2925 12.6284  11
   0  -8 -20 2.48419 13.3202   6
   0  -8 -20 15.0066 14.2012  26
   0   8  20 36.4516 16.4587  23
   0  -8 -20 1.29223 27.2209  18
   0   8 -20 4.37812 15.4069  19
   0  -8  20 26.7717 16.4910  14
   0  -8  20 32.0126 14.4659  15
   0   8  20 14.9520 12.7868  11
   0  -8 -21-70.8234 30.2096   7
   0  -8 -21 1.27168 13.6275   6
   0  -8 -21-4.48941 14.7513  26
   0   8  21-0.75659 16.1329  23
   0  -8 -21-87.4600 30.2096  18
   0   8 -21 27.0226 16.8331  19
   0  -8  21 12.0920 15.1296  15
   0  -8  21 0.66496 16.2598  14
   0   8  21 11.9422 13.5048  11
   0  -8 -22 16.2604 14.2761   6
   0  -8 -22 9.18452 15.3214  26
   0   8 -22-4.70392 18.1286  20
   0   8  22-16.2117 17.2295  23
   0   8 -22-12.4226 15.9256  19
   0  -8  22-1.30867 15.4328  15
   0  -8  22 12.1859 16.2376  14
   0   8  22-7.41420 13.7935  11
   0  -8 -23 35.0643 14.6121   6
   0  -8 -23 14.6806 15.2541  26
   0   8 -23-8.67472 17.7719  20
   0   8  23 35.7407 17.8815  23
   0   8 -23 33.2952 16.8774  19
   0  -8  23 17.1595 17.3968  14
   0  -8  23 36.7814 15.7460  15
   0   8  23 12.0915 14.5409  11
   0  -8 -24 147.241 17.3193   6
   0  -8 -24 117.459 17.5318  26
   0   8 -24 116.519 20.8574  20
   0   8  24 102.567 19.9228  23
   0   8 -24 144.938 19.2734  19
   0  -8  24 128.540 19.0447  14
   0  -8  24 133.636 18.6365  15
   0   8  24 112.050 16.9660  11
   0  -8 -25 83.4151 16.4690   6
   0  -8 -25-54.9634 32.2164   7
   0  -8 -25 78.7063 16.8085  26
   0   8 -25 134.988 20.8951  20
   0   8  25 125.986 19.9419  23
   0  -8 -25-37.5188 31.2640  18
   0   8 -25 124.011 18.4596  19
   0  -8  25 112.291 18.7418  15
   0  -8  25 75.6674 19.2577  14
   0   8  25 67.5984 16.4917  11
   0  -8 -26-105.216 32.9660   7
   0  -8 -26 21.4938 15.1963   6
   0  -8 -26-2.03241 15.4611  26
   0   8 -26 12.5794 18.5228  20
   0   8  26 30.8642 17.4155  23
   0   8 -26 26.5349 15.7320  19
   0  -8 -26-89.8232 32.8353  18
   0  -8  26-5.57697 16.6873  15
   0  -8  26-4.91965 17.8756  14
   0   8  26 4.68774 15.0709  11
   0  -8 -27-2.01319 15.3224  26
   0   8  27 6.73089 15.4746  11
   0  -8 -27 8.64924 14.5562   6
   0  -9   0 1.32960 7.66334   6
   0   9   0-3.35567 11.8050   4
   0   9   0 3.51197 7.50491  20
   0   9   0 1.01258 8.07954  23
   0  -9   0 4.10291 13.3669   7
   0  -9   0 17.9603 13.5421  18
   0   9   0-2.71432 9.87815  19
   0  -9   0 2.28204 7.47474  15
   0  -9   0-1.66791 12.2314  14
   0  -9   0-15.0802 12.4727   2
   0  -9  -1 14.8343 8.02964   6
   0   9  -1 15.6647 12.0607   4
   0   9   1 20.0978 12.3124   4
   0  -9   1 20.5913 7.80646   6
   0   9   1 7.22121 8.55499  23
   0   9  -1 20.0278 8.32266  20
   0   9   1 24.0203 7.66640  20
   0   9  -1 15.3805 7.46324  23
   0  -9  -1 20.7320 13.7159   7
   0  -9  -1 14.5175 14.6284  18
   0   9   1 31.3052 9.84941  19
   0   9  -1 18.4705 10.3918  19
   0  -9  -1 15.5505 7.24770  15
   0  -9  -1 11.1525 12.7313  14
   0  -9   1 15.0058 7.46339  15
   0  -9   1 12.1980 12.5933  14
   0  -9  -1 11.8451 12.0286   2
   0  -9   1 9.15143 12.2063   2
   0   9  -2 143.793 14.5907   4
   0  -9   2 162.426 11.1149   6
   0  -9  -2 147.585 10.8464   6
   0   9   2 144.384 11.8223  23
   0   9  -2 132.702 11.4270  20
   0   9   2 138.403 9.81672  20
   0   9  -2 143.337 10.1055  23
   0  -9  -2 160.218 16.2026   7
   0  -9  -2 147.196 16.3298  18
   0   9  -2 143.966 13.7037  19
   0   9   2 166.232 12.3814  19
   0  -9   2 156.613 15.0923  14
   0  -9  -2 140.047 10.0788  15
   0  -9   2 151.799 10.7015  15
   0  -9  -2 156.124 15.1286  14
   0  -9  -2 139.285 13.9887   2
   0  -9   3 25.3581 8.24766   6
   0  -9  -3 20.4735 8.13407   6
   0   9  -3 17.3025 12.2614   4
   0  -9   3 26.3616 8.07569  22
   0   9   3 19.5103 9.27434  23
   0   9   3 22.1651 6.54525  20
   0   9  -3 20.9991 9.20262  20
   0  -9  -3 43.2281 14.7117   7
   0  -9  -3 13.7095 14.3985  18
   0   9   3 29.0455 9.51898  19
   0   9  -3 22.2250 10.7559  19
   0  -9  -3 24.4353 7.29054  15
   0  -9   3 34.0188 12.7010  14
   0  -9   3 18.2828 8.16705  15
   0  -9  -3 14.4810 11.8357   2
   0   9  -4 170.900 14.9367   4
   0  -9  -4 184.624 11.8551   6
   0   9   4 157.617 14.3267   4
   0  -9   4 177.371 11.4396   6
   0   9   4 162.199 12.0840  19
   0   9   4 171.769 9.61772  20
   0   9  -4 153.427 12.9754  20
   0   9   4 173.665 13.1091  23
   0  -9   4 159.995 10.8041  22
   0  -9  -4 151.546 17.0637   7
   0   9  -4 172.447 14.6749  19
   0  -9  -4 183.396 17.5627  18
   0  -9   4 192.957 15.5696  14
   0  -9  -4 157.596 10.5912  15
   0  -9   4 181.034 11.6414  15
   0  -9  -4 152.796 15.1346   2
   0  -9   5 3.69035 11.4916   2
   0  -9  -5-2.11006 11.9342   2
   0  -9  -5 5.53972 8.82906  26
   0  -9   5 13.3114 7.09835  22
   0   9   5 8.14253 10.0364  23
   0   9  -5 11.1673 9.68436  20
   0  -9  -5 11.3222 13.8374   7
   0   9   5 22.8590 8.36028  19
   0  -9  -5 26.3418 13.7236  18
   0   9  -5 23.3928 12.3605  19
   0  -9   5 9.87160 8.07962  15
   0  -9   5 13.5295 12.6696  14
   0   9  -5 14.4164 11.9470   4
   0  -9   5 19.6299 7.69646   6
   0   9   5 11.4610 10.8898   4
   0  -9  -5 10.3997 8.51685   6
   0  -9  -6 167.715 15.5193   2
   0  -9   6 184.110 15.4705   2
   0  -9  -6 189.294 13.3113  26
   0   9  -6 229.803 14.9047  20
   0   9   6 165.106 11.6525  19
   0  -9   6 194.182 11.0697  22
   0   9   6 194.656 14.6146  23
   0  -9  -6 190.568 17.7659   7
   0   9  -6 179.910 16.1562  19
   0  -9  -6 190.204 17.7842  18
   0  -9   6 211.912 13.0308  15
   0  -9   6 245.075 17.2716  14
   0   9  -6 180.899 15.8119   4
   0  -9  -6 182.337 12.6982   6
   0   9   6 180.789 15.7272   4
   0  -9   6 211.319 12.2826   6
   0  -9  -7-9.35085 12.4312   2
   0  -9   7-6.77724 12.3036   2
   0  -9  -7 16.9794 9.78673  26
   0  -9   7 6.25436 6.33986  22
   0   9  -7 5.47127 10.6423  20
   0   9   7 12.4478 10.5056  23
   0  -9  -7-2.64100 15.5559   7
   0   9   7 7.95074 7.27594  19
   0  -9  -7 14.8471 15.2765  18
   0   9  -7 14.3028 12.6577  19
   0  -9   7 18.9877 12.7238  14
   0  -9   7-1.11635 9.23223  15
   0  -9  -7 12.5696 8.98214   6
   0   9   7 11.2551 12.6147   4
   0   9  -7 3.83393 11.5400   4
   0  -9  -8 64.1565 11.8466   2
   0  -9   8 60.0266 12.3625   2
   0  -9  -8 60.5206 10.5243  26
   0   9   8 49.4353 11.5607  23
   0   9  -8 77.9135 11.9773  20
   0  -9  -8 107.960 16.5614   7
   0   9  -8 63.3486 13.7214  19
   0  -9  -8 93.7991 16.6660  18
   0   9   8 55.7898 7.53302  19
   0  -9   8 55.1303 10.3688  15
   0  -9   8 65.1396 13.7864  14
   0   9   8 60.8885 12.4513   4
   0  -9  -8 65.4890 10.0545   6
   0   9  -8 59.1503 12.7791   4
   0  -9  -9 10.0511 10.9119   2
   0  -9   9 8.65001 11.4150   2
   0   9   9 9.15129 11.5761  25
   0  -9  -9 10.5896 10.1127  26
   0   9   9 26.5946 11.8273  23
   0   9  -9 23.4573 11.9327  20
   0  -9  -9 38.8794 15.9618   7
   0  -9  -9 53.8932 16.3582  18
   0   9  -9 20.2907 13.3145  19
   0  -9   9 9.41124 13.5495  14
   0  -9   9 2.43270 9.83309  15
   0   9  -9 5.90490 12.0844   4
   0  -9  -9 17.2906 9.68949   6
   0   9   9 21.9218 11.8960   4
   0  -9 -10 21.5327 11.6457   2
   0  -9  10 16.1080 12.0007   2
   0  -9 -10 19.3483 10.4995  26
   0   9  10 34.0617 11.9908  25
   0   9 -10 38.2700 12.9449  20
   0   9  10 25.4175 12.5141  23
   0  -9 -10 62.5783 16.2566   7
   0  -9 -10 67.0161 15.3695   8
   0  -9 -10 57.3044 16.5534  18
   0  -9  10 26.2450 10.7477  15
   0  -9  10 53.6013 14.1862  14
   0   9 -10 30.1182 12.0323   4
   0  -9 -10 31.4850 9.99181   6
   0   9  10 31.7767 12.0344   4
   0  -9 -11 3.36282 11.1115   2
   0  -9  11 1.96741 11.8336   2
   0   9  11 16.2677 11.2421  25
   0  -9 -11 15.5133 11.0067  26
   0   9  11-0.58740 12.5608  23
   0   9 -11 17.9048 13.1833  20
   0  -9 -11 17.8538 16.9879   7
   0  -9 -11 26.2136 15.2569   8
   0  -9 -11 22.0266 17.0827  18
   0  -9  11 10.1593 10.9436  15
   0   9  11 4.02345 11.0626   4
   0   9 -11 0.51990 11.7923   4
   0  -9 -11 4.08600 10.1960   6
   0  -9  12 43.0981 12.1699   2
   0  -9 -12 48.6682 12.0493   2
   0  -9 -12 52.6099 11.8101  26
   0   9  12 60.0566 11.9786  25
   0   9 -12 45.4500 13.6685  20
   0   9  12 43.1708 13.9179  23
   0  -9 -12 84.0426 18.3187   7
   0  -9 -12 91.2307 16.8616   8
   0  -9 -12 59.0428 18.3270  18
   0  -9  12 47.5486 11.9001  15
   0   9 -12 46.7683 11.8576   4
   0  -9 -12 72.0629 11.5435   6
   0   9  12 48.0069 11.7864   4
   0  -9  13 97.1229 13.1718   2
   0  -9 -13 86.7447 12.2990   2
   0  -9 -13 87.1072 13.5336  26
   0   9  13 100.465 12.4223  25
   0   9  13 107.753 15.3719  23
   0   9 -13 90.7354 15.4404  20
   0  -9 -13 133.337 19.2344   7
   0  -9 -13 132.820 17.6989   8
   0  -9 -13 147.457 19.8489  18
   0  -9  13 91.8013 12.8679  15
   0   9 -13 106.727 13.2292   4
   0   9  13 104.068 12.8889   4
   0  -9 -13 82.6056 12.5990   6
   0  -9 -14 246.634 16.6305   2
   0  -9  14 285.646 17.3598   2
   0   9  14 273.274 16.4574  25
   0  -9 -14 259.081 17.6948  26
   0   9 -14 259.344 20.4999  20
   0   9  14 284.116 20.1870  23
   0  -9 -14 332.871 24.7379   7
   0  -9 -14 330.090 22.1778   8
   0   9 -14 252.361 21.3776  19
   0  -9 -14 309.794 24.6508  18
   0  -9  14 250.528 17.6538  15
   0   9  14 228.430 16.8495   4
   0   9 -14 294.832 17.6263   4
   0  -9 -14 261.056 17.0599   6
   0  -9  15 38.7234 11.4502   2
   0  -9 -15 26.6734 10.8064   2
   0  -9 -15 31.8671 12.7294  26
   0   9  15 20.8835 10.6331  25
   0   9 -15 28.1345 15.6150  20
   0   9  15 24.1782 14.7526  23
   0  -9 -15 50.5728 20.5615   7
   0  -9 -15 66.3511 18.0598   8
   0   9 -15 29.2726 15.6587  19
   0  -9 -15 100.443 21.9012  18
   0  -9  15 33.7367 12.7831  15
   0  -9 -15 43.2871 12.0423   6
   0   9  15 45.2359 11.5797   4
   0   9 -15 40.7705 11.6500   4
   0  -9 -16 47.6765 10.5105   2
   0  -9  16 38.1561 11.5486   2
   0   9  16 43.3386 11.2382  25
   0  -9 -16 36.3952 12.9149  26
   0   9  16 50.3258 15.9844  23
   0   9 -16 48.9422 15.8799  20
   0  -9 -16 59.4572 20.9834   7
   0  -9 -16 31.6707 18.2251   8
   0  -9 -16 71.6337 21.8115  18
   0   9 -16 52.8379 16.9504  19
   0  -9  16 38.1576 13.3745  15
   0  -9 -16 44.3954 12.4011   6
   0   9  16 55.2867 11.2798   4
   0   9 -16 36.0558 11.4524   4
   0  -9 -17 7.77229 10.1588   2
   0  -9  17 12.2820 10.5387   2
   0   9  17 12.9718 10.1034  25
   0  -9 -17-7.36432 13.5806  26
   0   9 -17 16.0984 15.4613  20
   0   9  17 12.0497 15.2863  23
   0  -9 -17 17.0654 18.6002   8
   0  -9 -17 38.8079 21.0951  18
   0   9 -17 5.28225 16.5136  19
   0  -9  17 20.0049 13.3638  15
   0   9  17 2.01344 10.4345   4
   0  -9 -17 23.7804 21.8715   7
   0  -9 -17 17.4923 13.0154   6
   0   9 -17 13.9432 10.7697   4
   0  -9  18 11.8900 10.0483   2
   0  -9 -18-8.18718 13.8802  26
   0   9 -18 16.3615 16.4387  20
   0   9  18 23.1623 15.3051  23
   0  -9 -18 5.39280 19.4155   8
   0  -9 -18 31.9055 22.5178  18
   0   9 -18 12.9116 15.8744  19
   0  -9  18 2.29383 13.6258  15
   0  -9 -18 10.4851 13.2993   6
   0   9  18 18.5261 10.5715   4
   0  -9 -18 31.2804 22.6927   7
   0  -9 -19 12.5464 14.2378  26
   0   9 -19 2.28670 16.4771  20
   0   9  19 26.6647 16.6587  23
   0  -9 -19 22.7556 19.5413   8
   0  -9 -19 65.3788 23.9371  18
   0   9 -19 25.2508 16.7099  19
   0  -9  19 38.3947 14.5392  15
   0  -9 -19 9.51344 13.2233   6
   0  -9 -19 72.1077 23.6981   7
   0  -9 -20 25.0809 13.7888  26
   0   9  20 33.7668 17.5070  23
   0   9 -20 23.9012 16.5697  20
   0  -9 -20 20.3645 19.9384   8
   0   9 -20 38.3668 16.5981  19
   0  -9 -20 47.9762 24.9097  18
   0  -9  20 34.6610 15.2940  15
   0  -9  20 5.47344 16.4377  14
   0  -9 -20 26.7875 13.5763   6
   0  -9 -20 72.5941 23.9923   7
   0  -9 -21 31.1616 14.4287  26
   0   9  21 8.30114 17.1642  23
   0  -9 -21 26.0337 20.2680   8
   0   9 -21 25.9409 17.5330  19
   0  -9 -21 66.7637 25.2503  18
   0  -9  21 42.7894 17.6213  14
   0  -9  21 39.7407 15.5610  15
   0  -9 -21 41.5644 14.1518   6
   0  -9 -21 38.4378 24.3309   7
   0  -9 -22 48.6177 14.6203  26
   0   9  22 38.1950 18.4263  23
   0  -9 -22 43.2143 21.1195   8
   0  -9 -22 83.4682 25.7170  18
   0   9 -22 33.3577 17.8872  19
   0  -9  22 46.8107 16.3325  15
   0  -9  22 48.6711 18.1996  14
   0  -9 -22 96.3382 24.6210   7
   0  -9 -22 41.4913 14.3274   6
   0   9  23 8.36929 17.9118  23
   0  -9 -23 9.21847 20.1455   8
   0   9 -23 22.3950 17.4223  19
   0  -9 -23 163.172 28.7780  18
   0  -9  23 11.5477 15.5753  15
   0  -9  23 22.3049 17.1470  14
   0  -9 -23 119.826 27.1682   7
   0   9  24 64.0787 18.8287  23
   0  -9 -24 102.779 22.5269   8
   0   9 -24 101.035 17.8905  19
   0  -9 -24 176.241 27.9755  18
   0  -9  24 106.383 18.0626  15
   0  -9  24 101.167 19.8931  14
   0  -9 -24 214.893 28.0020   7
   0 -10   0 83.2430 9.35164   6
   0  10   0 69.8843 14.7525   4
   0  10   0 67.9133 9.43534  20
   0  10   0 87.2082 12.5243  19
   0 -10   0 75.9895 15.1985  14
   0 -10   0 86.0425 8.97893  15
   0 -10   0 78.6165 14.9724   2
   0  10   1 35.5095 14.3337   4
   0 -10   1 60.7625 8.73957   6
   0 -10  -1 64.3544 8.96938   6
   0  10  -1 83.6575 14.6544   4
   0  10   1 67.0630 8.74705  20
   0  10   1 65.9975 9.82529  23
   0  10  -1 59.6109 9.66950  20
   0 -10  -1 67.3077 16.4218   7
   0  10  -1 59.1025 12.5813  19
   0  10   1 74.4999 11.8329  19
   0 -10  -1 57.2904 16.7257  18
   0 -10   1 69.5020 8.82361  15
   0 -10  -1 66.8535 15.0333  14
   0 -10  -1 63.5219 8.35473  15
   0 -10   1 67.4642 15.0561  14
   0 -10  -1 57.1590 14.3018   2
   0 -10   1 48.8078 14.0721   2
   0 -10  -2 292.150 15.0582   6
   0  10  -2 251.906 19.7486   4
   0 -10   2 299.386 14.9386   6
   0  10   2 258.349 16.7768  19
   0  10  -2 273.261 15.8291  20
   0  10   2 280.620 13.9464  20
   0  10   2 273.041 15.9820  23
   0 -10   2 290.913 15.7394  22
   0 -10  -2 274.855 21.2185   7
   0 -10  -2 306.507 21.2701  18
   0  10  -2 262.778 17.9583  19
   0 -10   2 273.270 14.7689  15
   0 -10  -2 277.043 14.0302  15
   0 -10  -2 273.070 19.9149  14
   0 -10   2 282.191 20.1807  14
   0 -10  -2 275.702 19.2246   2
   0  10  -3 0.62218 14.1151   4
   0 -10  -3-2.39222 8.21912   6
   0 -10   3 4.31795 7.88133   6
   0  10  -3-1.64824 9.52674  20
   0 -10   3 7.04621 8.40369  22
   0  10   3-8.73544 9.68191  23
   0 -10  -3 2.70137 15.0958   7
   0  10   3-8.71084 9.91891  19
   0 -10  -3 3.44828 15.2946  18
   0  10  -3 6.19118 12.3672  19
   0 -10   3 2.45612 14.0356  14
   0 -10   3 12.5951 8.14927  15
   0 -10  -3-4.88743 14.0927  14
   0 -10  -3-2.36919 13.9380   2
   0 -10   4 9.27190 7.83000   6
   0  10  -4 12.3932 13.0740   4
   0 -10  -4 12.8974 8.32731   6
   0  10   4 2.45193 13.1067   4
   0 -10   4 10.9376 8.24118  22
   0  10   4 0.44072 10.1304  23
   0  10  -4 14.9313 10.3103  20
   0 -10  -4 13.0013 15.1410   7
   0  10  -4 11.1029 13.2449  19
   0  10   4-3.48409 9.65690  19
   0 -10  -4 18.1830 15.6068  18
   0 -10   4 3.93823 8.55185  15
   0 -10  -4 12.2966 14.0811  14
   0 -10   4 11.7042 14.3566  14
   0 -10  -4 2.35879 13.8572   2
   0  10   5 11.5545 13.2976   4
   0 -10  -5 19.3757 8.80994   6
   0  10  -5-6.77926 13.1067   4
   0  10   5 7.43871 10.6235  23
   0  10  -5-4.65530 10.4583  20
   0 -10  -5 27.7305 16.6225   7
   0  10  -5 10.9343 13.0385  19
   0  10   5 6.77614 9.11189  19
   0 -10  -5 9.22429 16.6262  18
   0 -10   5 4.32993 13.5596  14
   0 -10   5 7.89658 8.98361  15
   0 -10  -5-6.84036 14.4674  14
   0 -10  -5 5.27194 13.6206   2
   0 -10   5-6.43583 13.7099   2
   0 -10  -6-7.39323 8.53684   6
   0  10  -6-3.67315 13.5268   4
   0  10   6-5.42247 12.9805   4
   0  10   6 7.82213 11.4732  23
   0  10  -6-3.44286 11.1581  20
   0 -10  -6-21.0897 16.2620   7
   0 -10  -6-8.62476 16.8303  18
   0  10  -6 10.6713 13.2765  19
   0  10   6 1.29702 8.17827  19
   0 -10   6 1.07438 9.08788  15
   0 -10   6 2.50288 14.2615  14
   0 -10  -6 6.97213 13.6128   2
   0 -10   6 2.32578 13.3365   2
   0 -10  -7 3.43579 9.06283   6
   0  10  -7-4.23920 13.5134   4
   0  10   7 8.91554 13.8811   4
   0  10   7 12.3004 11.6285  23
   0  10  -7-10.8800 11.7961  20
   0 -10  -7 20.8755 17.0411   7
   0  10  -7-5.82483 13.9989  19
   0 -10  -7 19.1350 17.3383  18
   0 -10   7 3.78008 14.7215  14
   0 -10   7 9.34111 9.82665  15
   0 -10  -7 7.95785 13.0983   2
   0 -10   7 6.34714 13.6309   2
   0 -10  -8 151.009 15.9183   2
   0 -10   8 140.684 15.8038   2
   0  10   8 145.706 15.8530  25
   0 -10  -8 136.179 12.5869  26
   0  10  -8 162.525 14.9122  20
   0  10   8 139.484 14.6544  23
   0 -10  -8 130.762 18.3540   7
   0  10  -8 151.170 17.0388  19
   0 -10  -8 133.565 18.9087  18
   0 -10   8 179.014 18.1192  14
   0 -10   8 171.685 12.8397  15
   0  10   8 167.673 15.8212   4
   0 -10  -8 150.415 12.3253   6
   0  10  -8 158.761 16.5427   4
   0 -10   9 69.9048 14.4892   2
   0 -10  -9 72.9374 14.1982   2
   0 -10  -9 76.4617 11.7916  26
   0  10   9 36.9053 13.3444  25
   0  10   9 76.9220 13.8284  23
   0  10  -9 76.2538 13.4886  20
   0 -10  -9 62.2202 17.8625   7
   0 -10  -9 29.5283 17.8412  18
   0  10  -9 64.3147 16.0217  19
   0 -10   9 69.0391 11.5699  15
   0 -10   9 67.8019 15.9003  14
   0 -10  -9 63.7490 10.7934   6
   0  10  -9 56.7708 14.1366   4
   0  10   9 57.6663 13.8958   4
   0 -10  10 52.2582 13.8806   2
   0 -10 -10 44.4254 14.1955   2
   0 -10 -10 54.6642 11.6038  26
   0  10  10 49.6511 13.0349  25
   0  10  10 32.4635 13.2572  23
   0  10 -10 51.7255 14.0458  20
   0 -10 -10 41.8777 17.5823   7
   0  10 -10 28.7575 16.0518  19
   0 -10 -10 34.2436 18.1399  18
   0 -10  10 52.1994 16.2964  14
   0 -10  10 34.3060 10.9570  15
   0  10  10 46.8262 13.1928   4
   0  10 -10 27.8299 12.6187   4
   0 -10 -10 45.9817 10.7066   6
   0 -10  11 8.57805 13.3328   2
   0 -10 -11 28.7956 12.5967   2
   0  10  11 29.2986 12.2118  25
   0 -10 -11 20.5646 10.9434  26
   0  10 -11 28.8363 14.0626  20
   0  10  11 23.9976 13.8382  23
   0 -10 -11 44.0991 18.2329   7
   0  10 -11 17.2258 15.7611  19
   0 -10 -11 41.9150 18.1360  18
   0 -10  11 20.7783 15.7573  14
   0 -10  11 19.3797 11.4365  15
   0  10  11 13.7901 12.9550   4
   0  10 -11 11.9504 13.4797   4
   0 -10 -11 18.7319 9.93728   6
   0 -10  12 194.886 16.3458   2
   0 -10 -12 190.369 15.9736   2
   0  10  12 192.137 15.5831  25
   0  10 -12 177.131 17.6671  20
   0  10  12 172.673 17.3738  23
   0 -10 -12 237.849 21.5290   7
   0 -10 -12 242.321 22.5071  18
   0 -10  12 186.736 18.5537  14
   0 -10  12 144.088 14.6994  15
   0  10  12 175.668 16.1728   4
   0  10 -12 189.162 16.6039   4
   0 -10  13 31.9709 12.9871   2
   0 -10 -13 33.6509 12.7043   2
   0  10  13 31.5539 12.3167  25
   0  10  13 42.2061 14.9438  23
   0  10 -13 23.1146 14.8030  20
   0 -10 -13 93.4463 19.4850   7
   0 -10 -13 73.8717 20.0250  18
   0 -10  13 25.1035 11.9782  15
   0 -10  13 57.9488 16.8348  14
   0  10  13 65.4861 13.2594   4
   0  10 -13 59.9677 13.7882   4
   0 -10 -14 3.24500 11.6312   2
   0 -10  14 11.6745 12.5420   2
   0  10  14 18.4300 12.0476  25
   0  10  14 8.56798 14.8116  23
   0  10 -14 21.1656 14.6320  20
   0 -10 -14 46.7271 20.1222   7
   0 -10 -14 27.1687 17.0176   8
   0 -10 -14 45.1751 20.1250  18
   0 -10  14 8.71822 16.6316  14
   0 -10  14 19.5734 12.1928  15
   0  10 -14 33.3998 12.9819   4
   0  10  14 27.0121 12.1885   4
   0 -10 -15 25.8352 11.4453   2
   0 -10  15 26.4366 12.5398   2
   0  10  15 18.4427 11.4743  25
   0  10  15 27.1057 15.6773  23
   0  10 -15 13.9228 16.0498  20
   0 -10 -15 9.87047 18.1940   8
   0 -10 -15 29.0735 20.0827   7
   0 -10 -15 57.5093 20.2055  18
   0  10 -15-0.76737 17.1188  19
   0 -10  15 6.07022 12.6124  15
   0  10 -15 34.5454 12.6751   4
   0  10  15 21.5108 11.9557   4
   0 -10  16 39.8073 12.1411   2
   0 -10 -16 54.3398 11.4476   2
   0  10  16 25.9195 10.9277  25
   0  10 -16 33.6283 16.0381  20
   0  10  16 46.3395 15.8100  23
   0 -10 -16 69.5672 18.5077   8
   0 -10 -16 71.5830 21.0472   7
   0 -10 -16 82.0122 21.0529  18
   0  10 -16 12.4155 16.9525  19
   0 -10  16 4.16535 12.7843  15
   0  10 -16 48.4584 12.7014   4
   0  10  16 15.4993 11.6270   4
   0  10  17 106.570 12.7585   4
   0  10 -17 79.1170 18.0759  20
   0  10  17 124.459 18.2694  23
   0 -10 -17 98.9105 20.8871   7
   0  10 -17 107.454 19.1785  19
   0 -10 -17 126.486 21.7190  18
   0 -10  17 97.9669 15.1438  15
   0 -10  17 97.3346 12.8333   2
   0 -10 -18 87.9449 22.5231  18
   0  10 -18 62.4965 18.1137  19
   0 -10 -18 83.9235 20.0960   8
   0 -10  18 61.9868 14.4733  15
   0  10  18 42.2209 16.0657  23
   0  10 -18 46.7320 17.5872  20
   0  10 -19 33.5841 17.6081  19
   0 -10 -19 59.3590 22.5767  18
   0 -10 -19 16.2770 18.7132   8
   0 -10 -19 28.6109 21.8356   7
   0 -10  19 4.49401 13.9225  15
   0  10  19 0.72694 16.8402  23
   0  10 -19 23.4008 16.9487  20
   0  10 -20 21.6969 17.1776  19
   0 -10 -20 65.5943 23.0469  18
   0 -10 -20 45.6598 22.7184   7
   0 -10 -20 73.8382 19.3168   8
   0 -10  20 19.9921 14.2922  15
   0  10 -20 6.81755 17.1491  20
   0  10  20-11.6485 16.7807  23
   0  10 -21 9.97227 16.5032  19
   0 -10 -21 21.9549 22.6027  18
   0 -10 -21 57.9692 22.9669   7
   0 -10 -21 37.4940 19.3432   8
   0 -10  21-2.31196 14.2109  15
   0  10 -21-0.76453 17.5939  20
   0  10  21 13.9376 16.6600  23
   0  11   0 4.71946 15.7357   4
   0  11   0 5.68827 12.3263  19
   0 -11   0-1.18756 10.1524  22
   0 -11   0-0.64294 14.8811  14
   0 -11   0-12.8371 15.4206   2
   0  11  -1 14.8223 15.4740   4
   0  11   1 31.8508 12.1783  19
   0  11  -1 34.8371 12.9689  19
   0 -11   1 34.1533 9.90903  22
   0 -11  -1 28.8261 15.6419  14
   0 -11   1 50.3684 15.9652  14
   0 -11   1-1.28268 15.6367   2
   0 -11  -1 5.13309 15.5805   2
   0  11  -2 2.68981 14.4521   4
   0  11  -2 8.64062 9.40637  20
   0  11  -2 4.54957 12.6759  19
   0  11   2 5.98595 11.5995  19
   0 -11  -2-2.56054 15.2767  14
   0 -11   2 9.69657 15.2798  14
   0 -11  -2 16.6429 15.2034   2
   0  11  -3 157.513 18.2691   4
   0  11  -3 147.376 12.9482  20
   0 -11  -3 154.221 19.8126   7
   0 -11  -3 165.663 20.7069  18
   0  11   3 138.255 13.4075  19
   0  11  -3 121.955 16.1367  19
   0 -11  -3 127.188 17.0713  14
   0 -11   3 145.750 17.7429  14
   0 -11  -3 156.243 17.9048   2
   0  11   4 25.7721 15.1579   4
   0  11  -4 52.6610 15.8384   4
   0  11  -4 51.5520 10.9717  20
   0 -11  -4 41.7357 17.5783   7
   0  11   4 31.0105 10.8045  19
   0 -11  -4 44.9084 18.7011  18
   0  11  -4 30.1767 14.3921  19
   0 -11  -4 34.5292 15.9407  14
   0 -11   4 45.0520 15.1909  14
   0 -11   4 38.5486 14.8130   2
   0 -11  -4 53.2523 15.9499   2
   0  11  -5 9.89075 14.5402   4
   0  11   5 16.9710 14.2775   4
   0  11  -5 8.74731 11.1440  20
   0 -11  -5 12.5755 17.8053   7
   0  11  -5 8.27539 14.4481  19
   0 -11  -5 15.1096 17.9848  18
   0 -11  -5-10.9125 15.5322  14
   0 -11   5 20.3082 15.2454  14
   0 -11  -5 9.92757 15.2586   2
   0 -11   5 33.8998 14.7069   2
   0  11   6 31.6202 14.9762   4
   0  11  -6 26.1331 15.3630   4
   0  11  -6 38.4730 11.8721  20
   0 -11  -6 32.1425 17.3359   7
   0  11  -6 34.1590 15.0554  19
   0 -11  -6 49.6599 18.6530  18
   0 -11   6 35.4788 16.6227  14
   0 -11  -6-4.49977 15.6025  14
   0 -11   6 25.7717 14.3396   2
   0 -11  -6 39.9214 15.6237   2
   0 -11   7-13.9777 14.6565   2
   0 -11  -7 32.1187 14.7356   2
   0  11   7 1.69257 14.6107  25
   0  11  -7 20.5180 12.6998  20
   0  11   7 15.0717 12.1796  23
   0 -11  -7-6.07941 17.3727   7
   0 -11  -7 6.21363 17.4158  18
   0  11  -7 8.10933 14.7028  19
   0 -11   7-6.64686 16.5675  14
   0 -11  -7-4.52842 15.7698  14
   0  11  -7 16.7937 15.0029   4
   0  11   7 12.7286 15.4985   4
   0 -11  -8 137.165 16.7701   2
   0 -11   8 107.443 16.4881   2
   0  11   8 115.290 15.7669  25
   0  11   8 123.600 14.6693  23
   0  11  -8 126.930 14.7302  20
   0 -11  -8 138.888 19.3101   7
   0  11  -8 118.519 17.5467  19
   0 -11  -8 128.127 19.5199  18
   0 -11  -8 103.202 16.9457  14
   0 -11   8 134.148 18.4307  14
   0  11  -8 140.223 16.3286   4
   0  11   8 120.251 16.0149   4
   0 -11   9 69.3603 15.1902   2
   0 -11  -9 77.7856 15.4728   2
   0  11   9 52.4499 14.8200  25
   0  11  -9 68.5426 13.9132  20
   0  11   9 60.1147 13.4530  23
   0 -11  -9 49.6080 19.0475   7
   0 -11  -9 96.6903 20.2106  18
   0  11  -9 68.7980 16.6694  19
   0 -11   9 74.2970 17.2468  14
   0  11  -9 76.7922 15.4968   4
   0  11   9 80.1235 15.3300   4
   0 -11 -10 23.6570 14.3460   2
   0 -11  10 17.1876 14.4620   2
   0  11  10 0.50513 13.5222  25
   0  11  10 43.7548 13.7642  23
   0  11 -10 16.3895 13.9718  20
   0 -11 -10 33.9566 19.3634   7
   0 -11 -10 20.1868 19.3479  18
   0  11 -10 36.2054 16.9037  19
   0 -11  10 28.8737 16.7809  14
   0  11 -10 22.0468 14.7384   4
   0  11  10 29.8977 14.4588   4
   0 -11 -11 17.2718 13.8582   2
   0 -11  11 25.8465 14.2737   2
   0  11  11 4.37423 13.2963  25
   0  11 -11 30.3853 14.6011  20
   0  11  11 11.1883 13.3918  23
   0 -11 -11-8.75279 18.6906   7
   0 -11 -11 12.1927 18.5226  18
   0  11 -11 27.2994 16.3804  19
   0 -11  11 10.7260 10.7075  15
   0 -11  11-9.40625 16.2501  14
   0  11 -11 32.8158 14.1177   4
   0  11  11 8.11882 13.6409   4
   0 -11  12 63.7634 14.1472   2
   0 -11 -12 53.3429 14.0081   2
   0  11  12 41.5021 12.9491  25
   0  11  12 35.1360 13.9987  23
   0  11 -12 62.8510 15.6867  20
   0 -11 -12 63.2214 20.6681   7
   0  11 -12 50.9359 17.6926  19
   0 -11 -12 39.7444 20.5061  18
   0 -11  12 57.9050 17.6777  14
   0 -11  12 54.5597 11.9925  15
   0  11 -12 42.4050 14.8943   4
   0  11  12 48.9438 14.2994   4
   0 -11  13 220.859 17.4511   2
   0 -11 -13 205.008 16.3981   2
   0  11  13 187.485 16.3764  25
   0  11 -13 175.887 18.4631  20
   0  11  13 210.163 18.4119  23
   0 -11 -13 179.730 23.1194   7
   0  11 -13 207.075 20.6997  19
   0 -11 -13 195.402 23.3600  18
   0 -11  13 210.680 15.8316  15
   0 -11  13 195.128 20.7142  14
   0  11  13 223.232 17.5804   4
   0  11 -13 208.529 17.8852   4
   0 -11 -14 12.8617 12.9583   2
   0 -11  14 21.0471 13.4341   2
   0  11  14 22.5332 12.6566  25
   0  11 -14 13.8675 15.6946  20
   0  11  14 13.4432 14.9625  23
   0 -11 -14 3.30788 19.9256   7
   0 -11 -14 35.5076 20.8180  18
   0 -11  14 34.8549 12.6224  15
   0 -11  14 12.3085 16.9449  14
   0  11 -14 35.1506 13.6694   4
   0  11  14 30.0832 13.4296   4
   0  11 -15 27.3853 13.4577   4
   0  11  15 15.2749 12.6394   4
   0  11  15 5.20354 15.2878  23
   0  11 -15-8.79619 15.5792  20
   0 -11 -15-4.19227 20.6461   7
   0 -11 -15-16.2869 21.0448  18
   0 -11  15 8.19092 17.2377  14
   0 -11 -15 7.15176 11.8333   2
   0 -11  15 44.6806 13.2299   2
   0  11  16 79.0990 13.1589   4
   0  11 -16 74.5646 17.0894  20
   0  11  16 66.9826 16.6164  23
   0 -11 -16 115.713 21.4159   7
   0 -11 -16 93.4483 21.2623  18
   0 -11  16 72.1176 18.0938  14
   0 -11  16 99.6917 13.7000   2
   0 -11 -17 73.5272 20.8975  18
   0  11 -17 29.3521 18.6093  19
   0 -11 -17 93.0595 20.9195   7
   0 -11  17 51.2743 17.8804  14
   0  11 -17 39.7011 17.3691  20
   0  11  17 26.6730 15.6082  23
   0  11 -18 17.6856 17.0066  19
   0 -11 -18 23.4684 20.9718  18
   0 -11 -18 51.0021 20.8982   7
   0  11  18 20.9060 16.4204  23
   0  11 -18 1.41125 17.1969  20
   0  12   0 54.9390 13.3765  19
   0  12   0 52.8237 17.0802   4
   0 -12   0 52.6083 16.7790  14
   0 -12   0 39.2059 16.6577   2
   0  12  -1 20.0695 13.5564  19
   0  12   1 17.4313 12.2316  19
   0  12  -1 9.02418 15.9959   4
   0 -12  -1 19.4388 15.7871  14
   0 -12   1 22.2018 16.0221  14
   0 -12  -1 5.87401 16.0460   2
   0 -12   1 15.0012 16.0511   2
   0  12  -2 32.3901 14.0723  19
   0  12  -2 20.0736 16.2270   4
   0 -12  -2 12.8845 15.8019  14
   0 -12   2 43.1903 16.0584  14
   0 -12  -2 41.0068 16.1237   2
   0  12  -3 7.72145 14.1103  19
   0  12  -3 19.9684 15.2095   4
   0 -12   3 17.0485 16.3457  14
   0 -12  -3 7.06217 16.0663  14
   0 -12  -3 0.64751 15.5121   2
   0  12  -4 27.1219 14.9297  19
   0  12  -4 8.88364 15.8288   4
   0  12   4 23.7834 15.8018   4
   0 -12  -4 24.2549 15.8576  14
   0 -12   4 17.8543 16.1534  14
   0 -12   4 16.6477 15.5787   2
   0 -12  -4 2.57134 14.9417   2
   0 -12  -5 25.4413 15.4196   2
   0 -12   5 9.51190 15.9447   2
   0  12   5-5.50704 15.8968  25
   0  12  -5 8.92005 14.9160  19
   0 -12  -5 3.81813 15.6701  14
   0 -12   5-3.97098 17.0937  14
   0  12  -5 24.3539 16.1038   4
   0  12   5 16.8080 16.0044   4
   0 -12  -6 40.1556 15.5133   2
   0 -12   6 21.9524 15.9589   2
   0 -12  -6 54.0536 19.4715   7
   0  12   6 42.5341 16.2979  25
   0  12  -6 42.0104 15.6633  19
   0 -12  -6 25.6651 19.2667  18
   0 -12  -6 28.4800 15.6702  14
   0 -12   6 39.0724 16.6464  14
   0  12  -6 59.4915 16.3390   4
   0  12   6 48.3849 16.3079   4
   0 -12   7 40.1980 15.6288   2
   0 -12  -7 23.0777 15.6930   2
   0  12   7 26.2355 15.7902  25
   0 -12  -7 59.1435 19.5999   7
   0 -12  -7 54.1419 20.0757  18
   0  12  -7 57.2513 16.1039  19
   0 -12  -7 26.5259 15.8373  14
   0 -12   7 55.6242 17.5335  14
   0  12   7 24.6783 15.5158   4
   0  12  -7 53.1335 15.5547   4
   0 -12  -8 60.6995 15.2971   2
   0 -12   8 56.2528 15.1202   2
   0  12   8 51.6502 15.3112  25
   0  12  -8 67.7987 13.6799  20
   0 -12  -8 74.9035 19.3918   7
   0 -12  -8 67.8291 19.4396  18
   0  12  -8 47.5381 16.6289  19
   0 -12   8 56.8249 17.4628  14
   0 -12  -8 34.5470 15.6460  14
   0  12  -8 58.0219 16.2909   4
   0  12   8 59.8154 16.0302   4
   0 -12   9 145.033 16.9019   2
   0 -12  -9 137.150 16.6875   2
   0  12   9 102.921 16.0130  25
   0  12  -9 124.793 15.3050  20
   0 -12  -9 134.802 21.4342   7
   0  12  -9 139.407 18.3892  19
   0 -12  -9 139.283 21.5376  18
   0 -12   9 120.187 18.2398  14
   0 -12  -9 131.457 17.5404  14
   0  12   9 131.096 16.5864   4
   0  12  -9 164.753 17.7916   4
   0 -12  10 29.8766 14.5913   2
   0 -12 -10 17.2244 14.4048   2
   0  12  10 15.1165 14.0683  25
   0  12 -10 13.0775 13.5731  20
   0 -12 -10 47.7743 18.9765   7
   0 -12 -10 28.8221 19.1080  18
   0  12 -10 37.9214 16.7797  19
   0 -12 -10-6.21445 15.6686  14
   0 -12  10 10.6399 16.7959  14
   0  12 -10 23.2927 14.3013   4
   0  12  10 21.0581 13.9527   4
   0 -12  11 25.3386 14.6926   2
   0 -12 -11 12.9100 13.7482   2
   0  12  11 22.1647 13.6220  25
   0  12 -11 14.0985 13.9597  20
   0 -12 -11 13.4231 19.5787   7
   0 -12 -11 55.6957 20.5835  18
   0  12 -11 19.5213 17.2150  19
   0 -12  11-5.30228 16.9071  14
   0 -12 -11 11.1261 15.4314  14
   0  12 -11 39.9317 14.7581   4
   0  12  11 34.9521 14.3335   4
   0 -12 -12 111.553 14.8508   2
   0 -12  12 100.036 15.1299   2
   0  12  12 99.6682 14.3780  25
   0  12 -12 80.7838 15.4638  20
   0 -12 -12 131.056 21.1956   7
   0 -12 -12 81.6666 17.1351  14
   0 -12  12 70.0827 18.0909  14
   0  12  12 112.421 15.8003   4
   0  12 -12 101.155 15.8309   4
   0 -12 -12 129.413 21.6735  18
   0  12 -12 65.6583 17.7574  19
   0  12 -13 0.59646 14.5901  20
   0 -12 -13-7.88343 15.0407  14
   0  12 -13 34.3345 14.5515   4
   0  12  13 25.1790 13.3606   4
   0 -13   0 16.6035 15.8045  14
   0 -13  -1 24.5334 16.0677  14
  -1   0  34 20.3825 18.4257  11
   1   0 -34 3.56130 18.8315  18
  -1   0  34-5.26032 16.8762  15
   1   0 -34 9.74856 18.7265   7
  -1   0  33 37.9628 17.7070  11
   1   0 -33 36.8799 19.6221  18
  -1   0  33-11.3847 17.6358  15
   1   0 -33 2.77582 18.5408   7
   1   0 -32 141.873 20.8125   7
  -1   0  32 135.902 16.2475  23
   1   0 -32 156.226 21.6993  18
  -1   0  32 121.779 20.6563  15
  -1   0  32 153.157 20.3827  11
   1   0 -31 2.03039 17.4459   7
  -1   0  31 5.11702 12.6718  23
   1   0 -31 13.1392 17.8830  18
  -1   0  31 4.47720 16.8133  15
  -1   0  31 10.9548 16.1194  11
   1   0 -30 40.4447 16.9509   7
   1   0 -30 19.0532 20.8193   8
  -1   0  30 28.6559 12.8197  23
   1   0 -30 17.5931 17.0900  18
  -1   0  30 43.2882 17.0136  15
  -1   0  30 21.5032 16.4062  11
   1   0 -29 9.64309 16.0885   7
   1   0 -29 7.24270 20.0784   8
  -1   0  29 14.6902 12.3217  23
   1   0 -29 16.4020 16.3160  18
  -1   0  29 6.43808 14.7855  15
  -1   0  29 10.4951 15.8498  11
   1   0 -28 23.6447 16.2872   7
  -1   0  28 17.9327 12.0262  23
   1   0 -28 3.17686 19.1350   8
   1   0 -28 28.5293 16.6381  18
  -1   0  28 9.01692 15.5993  15
  -1   0  28 16.0062 15.9978  11
   1   0 -27 11.3894 14.7214   7
  -1   0  27 5.33061 11.3177  23
   1   0 -27-1.11740 9.22980  20
   1   0 -27-15.2072 18.6122   8
   1   0 -27 21.3642 14.4892  18
  -1   0  27 13.3700 15.1755  15
  -1   0  27-1.40743 14.2614  11
   1   0 -26 26.3501 14.3733   7
  -1   0  26 23.5487 11.1292  23
   1   0 -26 4.04729 8.97574  20
   1   0 -26-8.74176 16.7207   8
   1   0 -26 29.1651 15.0900  18
  -1   0  26 1.28315 13.0195  15
  -1   0  26 23.6383 14.6337  11
  -1   0  25-4.51704 13.3810  11
   1   0 -25 3.58003 8.40868  20
  -1   0  25 9.05329 10.5961  23
   1   0 -25-10.5847 16.5857   8
   1   0 -25 14.4446 13.6241  18
  -1   0  25-5.50043 13.2028  15
   1   0 -25 32.2175 13.5905   7
   1   0 -24 184.943 15.2407   7
  -1   0  24 167.838 13.4237  23
   1   0 -24 169.367 12.0443  20
   1   0 -24 169.510 17.7883   8
   1   0 -24 189.740 15.6130  18
  -1   0  24 153.373 15.6249  15
  -1   0  24 168.332 15.8079  11
   1   0 -23 0.49942 14.1813   8
   1   0 -23 4.40315 8.01382  20
  -1   0  23 13.8121 9.09330  23
  -1   0  23-9.93473 12.1050  14
  -1   0  23-7.68180 12.0867  15
  -1   0  23 1.16527 11.3756  11
  -1   0  22 837.861 35.8639  23
   1   0 -22 887.188 35.1795  20
   1   0 -22 921.640 38.1851   8
  -1   0  22 885.853 37.8618  14
  -1   0  22 895.502 37.2632  15
  -1   0  22 860.310 37.6876  11
  -1   0  21 5.68207 8.29999  23
   1   0 -21 10.6489 7.25215  20
   1   0 -21 8.83072 12.5204   8
   1   0 -21 8.86329 4.40662  19
  -1   0  21-2.95047 10.2263  14
  -1   0  21-5.34699 10.0736  15
  -1   0  21-1.55655 9.30788  11
   1   0 -20 6.58454 6.61831  20
  -1   0  20 14.2530 7.90998  23
   1   0 -20 10.2976 11.2615   8
   1   0 -20 12.1502 4.37463  19
  -1   0  20 12.9453 9.90214  14
  -1   0  20 3.18776 8.87702  15
  -1   0  20 2.43602 9.22165  11
  -1   0  19 2.03036 6.98675  23
   1   0 -19-1.12718 6.14934  20
   1   0 -19-2.69515 10.1110   8
   1   0 -19-1.85438 4.04225  19
  -1   0  19 0.42648 8.64245  15
  -1   0  19 12.8853 8.50408  14
  -1   0  19 3.19170 8.48524  11
  -1   0  18 9.80168 6.58951  23
   1   0 -18-0.53471 5.95643  20
   1   0 -18 13.5634 9.88758   8
   1   0 -18 3.23824 4.02584  19
  -1   0  18 5.61205 8.61531  14
  -1   0  18 4.36657 8.28360  15
  -1   0  18 1.70196 7.78105  11
   1   0 -17-0.25198 5.64622  20
  -1   0  17-5.07578 6.51564  23
   1   0 -17 11.2294 9.09791   8
   1   0 -17-2.12150 3.88142  19
  -1   0  17-0.36978 7.36631  14
  -1   0  17-1.83892 7.57224  15
  -1   0  17-3.56045 7.66902  11
   1   0 -16 2009.01 74.3338  20
   1   0 -16 2074.79 75.3016   8
   1   0 -16 1942.21 73.4401  19
  -1   0  16 2131.89 75.6099  14
  -1   0  16 2018.91 75.3762  15
  -1   0  16 1948.70 74.6568  23
  -1   0  15 0.51787 4.90588  23
   1   0 -15 6.41685 4.79188  20
   1   0 -15 3.07674 7.64037   8
   1   0 -15-0.57163 3.35023  19
  -1   0  15-0.31231 6.27774  14
  -1   0  15-1.25080 6.30426  15
  -1   0  15-0.50200 4.15817  25
   1   0 -14 505.085 19.8264  20
   1   0 -14 504.346 20.9461   8
   1   0 -14 497.411 19.0517  19
  -1   0  14 531.387 20.9370  15
  -1   0  14 516.233 20.8787  14
  -1   0  14 458.499 19.2420  25
  -1   0  14 442.204 19.9688  23
  -1   0  13 3.97303 4.50027  23
   1   0 -13 6.21049 3.91441  20
   1   0 -13 2.78409 6.33583   8
   1   0 -13 2.95822 2.98886  19
  -1   0  13 1.29925 5.02221  15
  -1   0  13 2.33187 5.23234  14
  -1   0  13 0.89649 3.60992  25
   1   0 -12 3307.40 116.802  19
  -1   0  12 3234.18 116.952  25
  -1   0  12 2983.81 117.401  23
  -1   0  12 3287.89 117.916  14
  -1   0  12 3178.33 117.763  15
   1   0 -12 3234.42 117.282  20
   1   0 -11 1.11215 2.40395  19
  -1   0  11-0.64319 2.91845  25
  -1   0  11 2.09366 4.34409  14
  -1   0  11 0.21122 4.23633  15
  -1   0  11 2.40658 3.34501  23
   1   0 -11-0.46929 3.19785  20
   1   0 -10 613.667 23.0366  19
  -1   0  10 616.376 23.2247  25
  -1   0  10 624.452 23.8718  15
  -1   0  10 636.665 23.9938  14
  -1   0  10 561.967 23.5910  23
   1   0 -10 620.969 23.4405  20
   1   0  -9 1.10220 2.04972  19
  -1   0   9 4.50957 3.27912  15
  -1   0   9-3.63966 3.43999  14
  -1   0   9 3.63542 2.47926  25
  -1   0   9 1.03987 2.99512  23
   1   0  -9-1.12850 2.60190  20
  -1   0   8 792.488 30.1764  15
  -1   0   8 821.721 30.2280  14
  -1   0   8 846.181 29.7953  25
   1   0  -8 782.254 29.6100  25
   1   0  -8 766.990 29.8269  20
  -1   0   7 1.50584 2.31496  15
  -1   0   7-0.61625 2.69805  14
  -1   0   7 0.59976 2.10935  25
   1   0  -7 0.29893 1.79083  25
   1   0  -7 0.19063 1.89302  20
   1   0  -6 2140.58 81.5013  25
  -1   0   6 2266.84 81.6129  25
   1   0  -6 2267.46 81.7820  13
  -1   0   6 2223.27 81.8526  14
  -1   0   6 2168.09 81.8512  15
   1   0  -6 2484.94 81.8489  12
   1   0  -6 2238.09 81.6864  23
   1   0  -5 0.79699 1.55158  24
   1   0  -5 0.46991 1.43282  25
   1   0  -5-0.47770 1.61027  13
  -1   0   5 1.05834 1.69497  15
   1   0  -5 0.59588 1.55878  15
  -1   0   5 1.62879 1.94630  14
   1   0  -5 3.03987 1.56504  14
  -1   0   5-0.09769 1.86814  11
   1   0  -5-0.34374 1.60934  11
   1   0  -5 2.37109 1.61375  12
   1   0  -5 2.09120 1.50616  23
   1   0  -4 1931.47 65.8503   3
   1   0  -4 1782.56 65.8254   2
  -1   0   4 1862.29 65.8706   3
   1   0  -4 1840.25 66.1256  25
   1   0  -4 1656.64 66.2087  24
   1   0  -4 1722.74 66.1975  15
  -1   0   4 1829.88 66.2982  14
  -1   0   4 1703.67 66.2932  15
   1   0  -4 2086.76 66.3255  13
   1   0  -4 1714.70 66.1705  14
   1   0  -4 1800.83 66.2316  12
  -1   0   4 1929.88 66.4186  11
   1   0  -4 1752.97 66.3030  11
   1   0  -4 1792.68 66.2360  23
   1   0  -3 1.04595 0.53915   2
   1   0  -3 0.02037 0.57426   3
   1   0  -3 0.99643 1.01946  24
   1   0  -3 0.92970 0.99904  25
  -1   0   3 0.56220 1.18981  14
  -1   0   3 0.48774 1.18283  15
   1   0  -3 0.58323 1.03867  14
   1   0  -3-0.04982 1.04625  13
   1   0  -3 0.63232 1.03729  15
  -1   0   3 1.30577 1.21265  11
   1   0  -3 0.69171 1.00005  12
   1   0  -3-0.43313 1.09742  11
  -1   0   3 0.46649 1.12846  23
   1   0  -3 2.42164 1.03492  23
   1   0  -2 1180.27 45.0732   2
   1   0  -2 1178.01 45.0891   3
   1   0  -2 1081.76 45.2051  23
  -1   0   2 1250.75 45.2454  23
   1   0  -2 1305.55 45.2486  24
   1   0  -2 1275.02 45.2278  25
  -1   0   2 1212.76 45.2327  25
  -1   0   2 1308.55 45.2656  24
   1   0  -2 1310.12 45.2392  12
  -1   0   2 1344.80 45.3210  11
  -1   0   2 1439.69 45.3043  12
   1   0  -2 1211.93 45.2574  11
   1   0  -2 1213.39 45.1994  14
   1   0  -2 1429.45 45.2736  13
   1   0  -2 1215.06 45.2514  15
  -1   0   2 1196.74 45.2416  13
  -1   0   2 1253.07 45.2294  14
  -1   0   2 1272.61 45.2710  15
   1   0   1 0.37596 0.66579  16
   1   0   1 0.06287 0.65904  17
  -1   0  -2 48.7641 2.28349   6
  -1   0  -2 51.9752 2.26681  22
  -1   0  -2 47.3018 2.28410  20
   1   0   2 50.8926 2.33041  22
  -1   0  -2 46.6086 2.12131  19
   1   0   2 46.9464 2.24796  20
  -1   0  -2 56.3750 2.12498  10
  -1   0  -2 52.2764 2.41326   8
  -1   0  -2 49.1534 2.09939   9
   1   0   2 44.2565 2.32016  16
  -1   0  -2 49.2444 2.27015  17
   1   0   2 47.3269 2.33747  17
  -1   0  -2 53.1827 2.29297  16
   1   0   2 49.3183 2.12432  14
   1   0   2 51.9110 2.23337  15
  -1   0  -2 46.3218 2.02189   2
  -1   0  -2 54.5789 2.08763   3
   1   0   3-0.27298 1.40911  11
  -1   0  -3 0.77605 1.06453  22
  -1   0  -3 0.10566 1.13833  20
  -1   0  -3 2.67297 1.65687   8
  -1   0  -3 1.14605 0.88135   9
  -1   0  -3 0.61428 0.86398  10
  -1   0  -3 0.49891 0.87177  19
  -1   0  -3 0.99870 1.10871  17
  -1   0  -3 0.88297 1.11432  16
   1   0   3-0.15503 1.09968  15
   1   0   3-0.08558 1.00760  14
  -1   0  -3-0.17104 0.63538   3
   1   0   4 440.262 15.9104   3
   1   0   4 436.495 15.9112   2
  -1   0  -4 423.887 15.9286  25
  -1   0  -4 438.413 16.3745  20
  -1   0  -4 428.303 16.2833  22
  -1   0  -4 446.673 16.1925   9
  -1   0  -4 444.669 16.4615   8
  -1   0  -4 413.250 16.3525  17
   1   0   4 449.178 16.1443  19
  -1   0  -4 437.742 16.1510  19
  -1   0  -4 460.373 16.4122  16
   1   0   4 438.046 16.3875  15
   1   0   4 446.344 16.3049  14
   1   0   4 436.823 16.5734  11
  -1   0  -4 431.121 16.1805  10
  -1   0  -5 0.08717 0.87553  25
  -1   0  -5-0.16054 1.69778  20
  -1   0  -5-1.58889 1.56542  22
  -1   0  -5 0.83476 1.32640  10
   1   0   5 0.32454 1.32783   9
  -1   0  -5 1.24691 1.34234   9
   1   0   5 0.80309 1.18885  19
  -1   0  -5-0.25181 1.64914  17
  -1   0  -5 0.16751 1.62232  16
  -1   0  -5-0.36562 1.15626  19
   1   0   5-0.68609 1.75819  15
   1   0   5 1.37853 1.76065  14
   1   0   5 1.29107 1.32058  10
  -1   0  -6 941.247 34.2030  25
   1   0   6 873.590 34.7049  23
   1   0   6 884.224 34.5871  20
  -1   0  -6 934.133 34.5848  22
  -1   0  -6 928.368 34.7321  20
  -1   0  -6 992.616 34.5299   9
   1   0   6 1021.63 34.6175   9
  -1   0  -6 888.460 34.4009  19
   1   0   6 949.949 34.3947  19
   1   0   6 917.672 34.8139  15
   1   0   6 993.919 34.7885  14
   1   0   6 948.722 34.5622  10
  -1   0  -6 954.992 34.5068  10
  -1   0  -7 0.85915 1.29035  25
  -1   0  -7 3.42468 2.36628  20
   1   0   7 0.33768 2.14156  23
  -1   0  -7 0.16194 1.74794  10
  -1   0  -7-0.12215 3.21471   8
   1   0   7 0.61505 1.86966   9
  -1   0  -7 0.80630 1.77621   9
   1   0   7 0.32141 1.46189  19
  -1   0  -7-0.63167 1.58865  19
   1   0   7 1.35285 2.61695  15
   1   0   7-0.68498 2.42600  14
   1   0   7 1.30939 1.90620  10
  -1   0  -8 388.376 14.4948  25
   1   0   8 375.227 15.2409  23
  -1   0  -8 386.795 15.1959  20
   1   0   8 364.765 14.9246   9
  -1   0  -8 411.899 15.6663   8
  -1   0  -8 386.748 14.7407  19
   1   0   8 413.560 15.4025  14
   1   0   8 407.823 15.4627  15
   1   0   8 374.660 14.9131  10
  -1   0  -9 0.14211 2.71929  20
   1   0   9-0.14535 2.98837  23
  -1   0  -9 0.64589 4.39473   8
  -1   0  -9-0.26435 2.02806  19
   1   0   9 0.97898 3.03117  15
   1   0   9-1.23931 3.03175  14
  -1   0  -9 1.26524 1.68642  25
  -1   0 -10 304.437 12.7836  20
   1   0  10 311.820 12.8747  23
  -1   0 -10 350.214 13.7209   8
  -1   0 -10 318.363 12.1715  19
   1   0  10 331.093 13.1257  15
   1   0  10 327.485 13.0539  14
  -1   0 -10 277.898 11.8012  25
   1   0  11-1.25901 3.63674  23
  -1   0 -11-1.04479 3.24897  20
  -1   0 -11 7.55224 5.23732   8
  -1   0 -11 1.88932 2.44436  19
   1   0  11 1.24326 3.97481  15
   1   0  11-2.98731 3.86988  14
  -1   0 -11-0.58173 2.02750  25
   1   0  12 149.737 8.04681  23
  -1   0 -12 161.464 7.99543  20
  -1   0 -12 190.089 9.49507   8
  -1   0 -12 160.736 7.04854  19
   1   0  12 167.946 8.70841  15
   1   0  12 165.494 8.51766  14
  -1   0 -12 134.812 6.54319  25
  -1   0 -13 1.44333 3.06640  19
  -1   0 -13 3.49456 6.39594   8
   1   0  13-1.95360 4.30768  23
  -1   0 -13 0.82779 3.97947  20
   1   0  13 0.51105 4.94944  15
   1   0  13-2.96932 5.33451  14
  -1   0 -14 4569.12 163.487   8
   1   0  14 4355.47 163.301  15
   1   0  14 4680.61 163.476  14
  -1   0 -14 4590.21 162.948  20
   1   0  14 4159.72 162.860  23
  -1   0 -14 4489.39 161.991  19
  -1   0 -15 1.46074 3.30180  19
   1   0  15 5.83857 5.92843  15
   1   0  15-0.29942 6.09887  14
  -1   0 -15-2.89262 4.95958  20
   1   0  15-0.50640 5.05555  23
  -1   0 -15 10.7747 7.94176   8
  -1   0 -16 353.932 15.1129  20
  -1   0 -16 335.767 13.4672  19
   1   0  16 287.935 14.8678  23
  -1   0 -16 344.416 17.0994   8
   1   0  16 312.031 15.6447  15
   1   0  16 350.904 16.0631  14
   1   0  16 318.474 16.2280  11
  -1   0 -17-4.96005 5.68146  20
   1   0  17-1.16770 6.30576  23
  -1   0 -17 3.86757 9.61583   8
  -1   0 -17 0.14194 3.70325  19
   1   0  17-4.25214 7.13328  14
   1   0  17-1.45391 7.13576  15
   1   0  17 3.26240 7.79065  11
  -1   0 -18 12.0699 6.40017  20
   1   0  18 17.2962 6.70817  23
  -1   0 -18 16.3410 10.8496   8
  -1   0 -18 18.9008 4.17923  19
   1   0  18 11.0162 7.65376  15
   1   0  18 6.54601 8.41105  14
   1   0  18 21.0066 8.84754  11
  -1   0 -19-1.55215 6.67507  20
   1   0  19-5.23283 7.19968  23
  -1   0 -19 1.63774 11.1072   8
  -1   0 -19 0.57949 4.17001  19
   1   0  19 2.49349 9.17690  14
   1   0  19 5.92096 9.04064  15
   1   0  19 2.81535 8.86753  11
  -1   0 -20 120.130 13.5802   8
   1   0  20 95.2694 9.53388  23
  -1   0 -20 100.134 6.26714  19
  -1   0 -20 92.4611 8.98771  20
   1   0  20 111.949 11.5386  15
   1   0  20 102.843 11.6869  14
   1   0  20 109.074 11.9750  11
  -1   0 -21-3.74343 12.6109   8
  -1   0 -21 1.71659 7.65586  20
   1   0  21 4.39886 7.95904  23
   1   0  21-5.34143 10.2497  15
   1   0  21 0.47486 10.5697  14
   1   0  21 10.6664 10.3799  11
  -1   0 -22 83.7582 15.1034   8
  -1   0 -22 82.5121 9.60418  20
   1   0  22 75.8019 10.1216  23
   1   0  22 88.8900 12.4322  15
   1   0  22 97.0058 12.6698  14
   1   0  22 89.8707 12.5188  11
  -1   0 -23-5.27236 14.9374   8
   1   0  23 0.40379 8.85580  23
  -1   0 -23 3.70286 8.37103  20
   1   0  23 1.63693 11.7099  15
   1   0  23-6.91183 11.8559  14
   1   0  23 9.56307 11.9154  11
  -1   0 -24 19.9916 16.1607   8
   1   0  24 40.5813 9.93681  23
  -1   0 -24 14.2242 8.89518  20
   1   0  24 14.9680 12.5889  15
   1   0  24 19.5009 12.5765  11
  -1   0 -25-2.93277 17.0422   8
  -1   0 -25 4.72905 9.42390  20
   1   0  25 12.9743 10.0496  23
   1   0  25-7.87413 13.2262  15
   1   0  25-5.93480 13.5285  11
  -1   0 -26-17.1889 18.4730   8
  -1   0 -26 10.0394 9.41438  20
   1   0  26 9.35215 10.7609  23
   1   0  26 3.80080 14.3546  15
   1   0  26-13.0854 14.2899  11
  -1   0 -27-23.7947 19.8591   8
  -1   0 -27-0.40659 9.70230  20
   1   0  27 19.2945 11.4213  23
   1   0  27-13.8881 15.3071  15
   1   0  27-14.3238 15.2593  11
  -1   0 -28 21.3840 20.1886   8
   1   0  28 23.3210 15.7494  15
   1   0  28 32.5605 15.5296  11
   1   0  28 22.8885 11.7990  23
   1   0  29-0.70577 15.8658  15
   1   0  29 7.61418 15.6800  11
   1   0  29 18.4169 11.9420  23
   1   0  30 123.919 19.1386  15
   1   0  30 108.101 19.8062  11
   1   0  31-2.92148 17.1776  15
   1   0  31 14.1566 17.6566  11
   1   0  32 6.32461 18.3954  11
   1   0  32 20.5791 17.4249  15
   1   0  33-11.0261 17.9706  11
   1   0  33 5.88177 18.0325  15
  -1  -1  34 0.73132 16.7621  11
  -1   1  34-19.6513 18.3501  11
   1   1 -34 10.8797 17.6370  18
   1  -1 -34 5.32157 19.9358  18
  -1  -1  34 38.7266 17.9926  15
   1  -1 -34-3.71036 19.8241   7
   1   1 -34 2.66167 17.5376   7
   1  -1 -33 5.20791 19.2412   7
   1   1 -33 15.9931 17.7668   7
  -1   1  33 14.9710 13.9742  23
   1   1 -33 8.84182 17.9613  18
   1  -1 -33-10.6630 20.0807  18
  -1  -1  33-7.63373 17.3592  15
  -1  -1  33 4.43923 17.0140  11
  -1   1  33 18.1601 18.4405  11
   1   1 -32 29.7567 17.8563   7
   1  -1 -32 38.8181 19.2039   7
   1   1 -32-33.3586 21.9124   8
  -1   1  32 35.5205 14.5366  23
   1  -1 -32-12.7352 18.7413  18
   1   1 -32 47.1671 18.2068  18
  -1   1  32 5.22760 17.5165  15
  -1  -1  32 45.0303 17.9757  15
  -1   1  32-4.94923 17.8428  11
  -1  -1  32 7.41210 16.8955  11
   1   1 -31 5.84412 16.2142   7
   1  -1 -31-5.77512 18.4437   7
   1   1 -31 0.66931 20.8863   8
  -1   1  31 22.0667 14.1368  23
  -1  -1  31 16.2851 11.7987  23
   1   1 -31 12.5716 16.8276  18
   1  -1 -31-5.16834 18.8095  18
  -1   1  31-6.66103 16.9117  15
  -1  -1  31 9.82651 17.1701  15
  -1  -1  31 22.0826 16.7328  11
  -1   1  31 4.89834 17.5023  11
   1   1 -30 6.35117 15.6920   7
   1  -1 -30-1.41032 17.1703   7
  -1   1  30 5.07514 12.9710  23
  -1  -1  30 12.7717 11.8377  23
   1   1 -30 4.58595 20.2875   8
   1  -1 -30-1.44124 17.6690  18
   1   1 -30 23.2841 16.2979  18
  -1  -1  30 0.74275 16.9446  15
  -1   1  30-10.9302 16.6733  15
  -1  -1  30 13.7423 16.6073  11
  -1   1  30-1.60505 16.9729  11
   1   1 -29 1.84855 15.8876   7
   1  -1 -29 6.17281 17.6931   7
  -1   1  29 3.90868 13.2233  23
  -1  -1  29 12.2541 11.1880  23
   1   1 -29 12.1956 11.1831  20
   1   1 -29-14.5694 19.5701   8
   1   1 -29 6.90235 15.7402  18
   1  -1 -29 4.90618 17.7077  18
  -1  -1  29 5.79980 16.1993  15
  -1   1  29-12.0641 15.5401  15
  -1   1  29-13.3288 16.3460  11
  -1  -1  29 4.93913 15.1285  11
   1  -1 -28 196.058 20.2682   7
   1   1 -28 218.979 19.7118   7
  -1   1  28 194.649 17.5319  23
  -1  -1  28 217.378 15.8821  23
   1   1 -28 210.980 15.5244  20
   1   1 -28 210.354 21.8781   8
   1  -1 -28 211.855 20.7964  18
   1   1 -28 217.957 20.1004  18
  -1   1  28 227.468 19.7554  15
  -1  -1  28 189.430 19.7361  15
  -1  -1  28 228.078 18.7655  11
  -1   1  28 194.564 20.1704  11
   1  -1 -27 21.0810 16.1493   7
  -1  -1  27 12.7587 10.5050  23
  -1   1  27 27.7664 12.4460  23
   1   1 -27 1.29974 10.2696  20
   1   1 -27 14.7874 17.3352   8
   1  -1 -27 13.0533 16.2163  18
  -1   1  27-7.93971 13.9623  15
  -1  -1  27 11.5049 14.8932  15
  -1  -1  27-21.3046 15.8074  14
  -1   1  27 6.63150 14.7218  11
  -1  -1  27 8.60144 14.0751  11
   1  -1 -26 18.4380 15.3396   7
  -1  -1  26-2.56944 10.2570  23
  -1   1  26 10.9108 12.0194  23
   1   1 -26 5.98705 9.85428  20
   1   1 -26 12.3964 16.3834   8
   1  -1 -26 6.21380 17.7886   8
   1  -1 -26 11.9165 15.5171  18
  -1  -1  26-13.4519 15.3660  14
  -1   1  26-6.98961 13.8139  15
  -1  -1  26 3.23904 14.3054  15
  -1   1  26-4.24479 14.8221  11
  -1  -1  26 3.81201 13.0996  11
   1  -1 -25-8.20231 13.9742   7
  -1  -1  25 16.5649 9.87852  23
   1  -1 -25 9.93227 7.82340  20
  -1   1  25 2.52189 11.2284  23
   1   1 -25-3.35150 9.46177  20
   1  -1 -25 8.26587 17.1554   8
   1   1 -25 15.0804 16.1594   8
   1  -1 -25 7.17442 14.0015  18
  -1  -1  25-6.16147 14.0610  14
  -1   1  25 7.27645 12.7226  15
  -1  -1  25 1.85417 13.6830  15
  -1  -1  25 10.3490 12.7291  11
   1  -1 -24 86.0004 13.6285   7
  -1  -1  24 59.6039 10.1697  23
   1   1 -24 62.9717 10.1525  20
  -1   1  24 59.2660 10.9334  23
   1  -1 -24 67.9312 8.41535  20
   1  -1 -24 37.5728 16.4166   8
   1   1 -24 64.6953 15.4218   8
   1  -1 -24 91.6021 14.5554  18
  -1  -1  24 61.7156 13.2701  15
  -1   1  24 63.4201 13.3579  15
  -1  -1  24 66.0752 14.2376  14
  -1  -1  24 49.8646 12.5444  11
   1  -1 -23-6.87039 12.2814   7
  -1  -1  23 3.42562 8.48408  23
   1   1 -23 1.19216 8.81997  20
  -1   1  23 10.6840 10.2210  23
   1  -1 -23 5.70970 6.79637  20
   1   1 -23 1.93078 13.8597   8
   1  -1 -23-2.64496 14.8980   8
   1   1 -23 4.31015 6.06274  19
   1  -1 -23 23.1528 12.8492  18
  -1   1  23 10.3798 11.3205  15
  -1  -1  23 6.63729 11.9793  14
  -1  -1  23 5.58396 10.9122  15
  -1  -1  23-0.54948 11.0545  11
   1  -1 -22 191.500 14.3743   7
  -1  -1  22 152.341 11.5737  23
   1   1 -22 157.110 11.8721  20
   1  -1 -22 165.249 10.1749  20
  -1   1  22 128.204 12.5529  23
   1  -1 -22 182.944 17.2278   8
   1   1 -22 145.898 15.4854   8
   1   1 -22 167.044 9.64191  19
   1  -1 -22 171.731 14.6955  18
  -1  -1  22 170.095 14.3828  14
  -1  -1  22 165.049 14.2613  15
  -1   1  22 175.774 14.4172  15
  -1  -1  22 160.969 14.0111  11
   1  -1 -21 14.1185 10.8917   7
  -1  -1  21 5.16670 7.81232  23
   1   1 -21 13.5649 8.03253  20
  -1   1  21 5.49004 9.02185  23
   1  -1 -21 10.4554 6.38917  20
   1   1 -21 15.3430 12.6059   8
   1  -1 -21 9.83097 13.0167   8
   1  -1 -21 14.3758 10.4754  18
   1   1 -21 10.7423 5.93550  19
  -1   1  21 4.84804 10.1065  15
  -1  -1  21 8.84466 10.5160  14
  -1  -1  21 3.96643 10.3713  15
  -1  -1  21 5.37703 9.13450  11
   1  -1 -20 170.360 13.0703   7
  -1  -1  20 168.419 10.8254  23
  -1   1  20 150.980 11.7196  23
   1   1 -20 141.756 10.9711  20
   1  -1 -20 169.045 9.80611  20
   1   1 -20 159.174 14.0124   8
   1  -1 -20 170.411 14.8894   8
   1   1 -20 134.473 9.19255  19
   1  -1 -20 165.825 13.0841  18
  -1  -1  20 178.640 13.6681  14
  -1  -1  20 146.892 13.0534  15
  -1   1  20 160.450 12.6150  15
  -1  -1  20 168.200 12.0809  11
   1  -1 -19 221.961 14.8438   7
  -1  -1  19 234.529 12.7440  23
  -1   1  19 240.272 13.6329  23
  -1   1  19 222.463 11.0640  25
   1   1 -19 250.260 13.1415  20
   1  -1 -19 254.611 11.9365  20
   1   1 -19 267.186 15.6464   8
   1  -1 -19 235.461 15.9009   8
   1   1 -19 240.035 11.8031  19
   1  -1 -19 225.166 15.0638  18
  -1   1  19 245.073 14.4010  15
  -1  -1  19 232.244 14.3248  15
  -1  -1  19 232.998 14.6373  14
  -1  -1  19 231.039 13.9056  11
   1  -1 -18 1332.82 51.6636   7
  -1  -1  18 1267.45 50.5973  23
  -1   1  18 1294.25 49.5581  25
  -1   1  18 1322.21 51.3893  23
   1  -1 -18 1323.36 49.9611  20
   1   1 -18 1346.32 51.0097  20
   1  -1 -18 1318.13 48.4676  19
   1  -1 -18 1369.19 52.2027   8
   1   1 -18 1319.20 50.0131  19
   1  -1 -18 1339.09 51.6875  18
  -1  -1  18 1280.59 51.7179  15
  -1  -1  18 1483.16 52.1690  14
  -1   1  18 1329.73 51.7220  15
  -1  -1  18 1428.22 52.0284  11
   1  -1 -17 10.0130 8.13142   7
  -1   1  17 10.1685 4.67170  25
   1  -1 -17 9.85202 4.97932  20
   1   1 -17 1.21875 5.79332  20
  -1  -1  17 12.5669 5.97909  23
  -1   1  17 13.9485 6.88931  23
   1  -1 -17 3.50865 9.75249   8
   1  -1 -17 11.6418 8.04304  18
   1   1 -17 4.63863 5.09375  19
   1  -1 -17 9.25410 2.53649  19
  -1   1  17 4.37398 7.58861  15
  -1  -1  17 7.08285 7.87838  15
  -1  -1  17-9.28480 7.31302  14
  -1  -1  17 1.48272 6.64743  11
   1  -1 -16 21.8471 7.65544   7
  -1   1  16 26.6442 4.60709  25
  -1   1  16 16.1671 6.31177  23
   1   1 -16 21.6989 6.16132  20
  -1  -1  16 30.5386 5.60198  23
   1  -1 -16 17.5750 4.70470  20
   1  -1 -16 25.0513 8.83989   8
   1   1 -16 12.6166 4.98422  19
   1  -1 -16 20.0028 2.61139  19
   1  -1 -16 36.7065 7.93010  18
  -1  -1  16 22.8568 7.56600  14
  -1  -1  16 17.5089 6.68160  15
  -1   1  16 17.8539 7.17387  15
  -1  -1  16 17.1358 6.76477  11
  -1   1  15 43.4608 5.01042  25
  -1  -1  15 47.2081 5.90381  23
   1   1 -15 39.4647 6.15556  20
  -1   1  15 52.7388 7.04597  23
   1  -1 -15 56.0632 5.02222  20
   1  -1 -15 65.6357 8.91141   8
   1   1 -15 50.6074 5.36837  19
   1  -1 -15 51.7319 3.29705  19
  -1   1  15 48.0486 7.06958  15
  -1  -1  15 67.7190 6.94697  15
  -1  -1  15 71.5968 7.30112  14
  -1  -1  15 56.8040 6.59734  11
  -1   1  15 47.8115 7.17404  11
  -1   1  14 71.1148 5.21237  25
  -1  -1  14 83.0351 6.23787  23
  -1   1  14 58.4685 6.69580  23
   1  -1 -14 74.6618 5.27123  20
   1   1 -14 67.8453 6.14335  20
   1  -1 -14 90.4247 8.51676   8
   1   1 -14 78.1155 5.78462  19
   1  -1 -14 73.1653 3.81316  19
  -1  -1  14 73.8926 7.35577  15
  -1   1  14 75.4503 7.27150  14
  -1  -1  14 80.4794 7.76228  14
  -1   1  14 65.3240 7.31899  15
  -1   1  14 76.8181 7.51951  11
  -1  -1  14 79.7944 7.13982  11
  -1   1  13 6.47523 3.65170  25
  -1   1  13 0.51414 5.07191  23
   1  -1 -13 3.20705 3.48270  20
  -1  -1  13 7.01955 3.99375  23
   1   1 -13 6.31839 4.75438  20
   1  -1 -13 3.23676 6.27806   8
   1  -1 -13 2.92818 2.03574  19
   1   1 -13 2.60260 3.84852  19
  -1  -1  13 5.21568 5.16499  14
  -1  -1  13 4.76489 5.10438  15
  -1   1  13 1.04226 5.36238  14
  -1   1  13 0.25874 4.80420  15
  -1   1  13 1.21445 5.38548  11
  -1  -1  13 5.53049 4.95768  11
  -1   1  12 2947.46 103.914  25
  -1  -1  12 2843.76 104.306  23
   1  -1 -12 2813.09 103.854  20
   1   1 -12 2823.95 104.644  20
   1  -1 -12 2962.00 104.920   8
   1   1 -12 2778.25 104.239  19
   1  -1 -12 2803.63 103.234  19
  -1  -1  12 2769.02 104.788  15
  -1  -1  12 3089.88 104.987  14
  -1   1  12 2823.32 104.777  15
  -1   1  12 2662.12 104.701  14
  -1  -1  12 2934.29 104.898  11
  -1   1  12 3024.30 105.305  11
   1   1 -11 15.4321 1.17917   5
   1   1 -11 19.9544 1.34425   4
   1  -1 -11 16.3070 1.16719   2
  -1   1  11 20.2262 1.42426   3
   1   1 -11 16.6968 1.17547   1
   1  -1 -11 17.5599 1.16567   2
   1   1 -11 16.7370 1.23490   3
  -1  -1  11 21.6668 1.47613   2
  -1   1  11 22.6384 3.38142  25
  -1  -1  11 26.7147 3.87215  23
   1   1 -11 15.8270 3.87534  20
   1  -1 -11 14.6747 2.88400  20
   1  -1 -11 23.4081 5.69798   8
   1  -1 -11 18.0959 1.96238  19
   1   1 -11 26.2223 3.66975  19
  -1  -1  11 21.6201 4.52945  14
  -1   1  11 16.6035 4.57821  14
  -1   1  11 20.3263 4.15184  15
  -1  -1  11 26.6721 4.66214  15
  -1  -1  11 27.1784 4.40346  11
  -1   1  11 13.7804 4.55660  11
   1   1 -10 79.0330 3.31193   5
   1   1 -10 79.5403 3.37027   4
   1   1 -10 75.7267 3.29176   3
   1  -1 -10 72.2333 3.30998   2
   1  -1 -10 81.5989 3.29375   4
  -1  -1  10 80.5067 3.34231   2
   1   1 -10 77.2300 3.30131   1
  -1   1  10 80.6342 3.33779   3
  -1  -1  10 80.2397 4.86969  23
  -1   1  10 85.9059 4.56727  25
   1   1 -10 79.0952 5.25757  20
   1  -1 -10 77.2430 4.31687  20
   1  -1 -10 95.1093 6.46386   8
   1   1 -10 78.1491 4.90566  19
   1  -1 -10 83.1513 3.59100  19
  -1   1  10 76.1581 5.59939  15
  -1   1  10 73.3436 5.31255  14
  -1  -1  10 87.0544 5.63054  15
  -1  -1  10 84.9977 5.70044  14
  -1   1  10 74.6611 5.69848  11
  -1  -1  10 72.7870 5.51492  11
   1   1  -9 74.9679 3.23839   4
   1   1  -9 69.2000 3.15636   5
   1  -1  -9 66.7346 3.21556   5
  -1   1   9 72.5237 3.09289   5
   1   1  -9 69.3295 3.17515   1
  -1  -1   9 76.5428 3.13916   2
   1  -1  -9 69.3309 3.22919   1
   1   1  -9 73.8707 3.10515   3
  -1   1   9 74.9770 3.11385   1
   1  -1  -9 75.9811 3.13819   4
  -1   1   9 68.5713 3.10862   3
  -1  -1   9 78.8931 4.51748  23
  -1   1   9 75.3042 4.33652  25
   1   1  -9 73.2370 3.60672  22
   1  -1  -9 68.0666 3.79477  20
   1   1  -9 75.6041 4.93337  20
   1  -1  -9 71.7537 5.79477   8
   1   1  -9 66.4204 4.47664  19
   1  -1  -9 68.1016 3.21556  19
  -1   1   9 74.8113 4.91172  15
  -1  -1   9 65.3989 5.02611  15
  -1  -1   9 71.3427 5.03928  14
  -1  -1   9 65.6616 4.69741  11
  -1   1   9 68.6567 5.37115  11
  -1   1   8 4285.16 149.786   5
   1   1  -8 4192.17 149.842   5
   1  -1  -8 4242.58 149.823   4
   1  -1  -8 4116.25 149.888   5
   1   1  -8 4205.53 149.878   4
   1  -1  -8 4146.39 149.893   1
   1   1  -8 4248.03 149.848   1
  -1  -1   8 4110.37 149.783   2
   1   1  -8 3962.80 149.763   3
  -1   1   8 4252.82 149.787   1
  -1  -1   8 3671.67 150.345  23
  -1   1   8 3990.20 150.262  25
   1   1  -8 4120.30 149.981  22
   1  -1  -8 4042.84 150.068  20
   1  -1  -8 4297.56 150.725   8
   1   1  -8 4233.20 150.616  19
  -1  -1   8 4094.82 150.793  15
   1  -1  -8 4323.24 150.325  13
  -1   1   8 4190.25 150.758  15
  -1  -1   8 4413.39 150.842  14
  -1  -1   8 3906.20 150.653  11
  -1   1   8 4285.46 151.034  11
   1  -1  -8 4047.66 150.255  12
  -1   1   7 37.6651 1.97165   5
   1   1  -7 35.3008 2.04111   5
  -1   1   7 32.8664 1.97527   4
   1  -1  -7 34.7681 3.68030   7
   1   1  -7 31.9081 2.06094   4
   1  -1  -7 37.9082 2.03089   4
   1  -1  -7 34.2918 2.09782   5
  -1   1   7 38.6837 1.97489   1
   1   1  -7 35.3635 2.04165   1
   1  -1  -7 33.0996 2.09657   1
  -1  -1   7 33.4915 1.97535   2
  -1   1   7 34.1941 2.71949  25
  -1  -1   7 37.5649 3.58857  24
  -1  -1   7 36.3668 2.90134  23
   1  -1  -7 33.4290 2.48729  25
  -1   1   7 31.8879 3.45978  23
   1   1  -7 37.7988 2.12457  22
   1  -1  -7 34.3212 2.20633  20
   1  -1  -7 38.5685 3.97185   8
   1  -1  -7 39.0671 3.69713  18
   1  -1  -7 38.8554 2.62605  13
  -1  -1   7 36.6811 3.25311  15
  -1  -1   7 39.8271 3.44561  14
  -1   1   7 36.4592 3.31244  15
   1  -1  -7 29.0192 2.53102  12
  -1  -1   7 38.9634 3.12763  11
  -1   1   7 38.6035 3.63910  11
   1  -1  -6 179.752 7.21972   5
  -1   1   6 185.479 7.12358   4
  -1   1   6 187.115 7.11362   5
   1   1  -6 183.370 7.14023   5
   1  -1  -6 185.500 7.96590   7
   1  -1  -6 185.802 7.12946   4
  -1   1   6 184.671 7.10018   1
   1   1  -6 184.740 7.21059   4
  -1  -1   6 172.048 7.08899   2
   1   1  -6 176.530 7.13077   1
   1  -1  -6 179.243 7.21663   1
   1   1  -6 180.921 7.52763  25
  -1  -1   6 201.194 7.63811  23
  -1   1   6 187.554 7.50779  25
  -1  -1   6 201.022 8.18247  24
   1  -1  -6 189.390 7.35475  25
  -1   1   6 195.129 8.10183  23
   1   1  -6 191.396 7.47319  23
   1   1  -6 185.662 7.07229  22
   1  -1  -6 182.161 7.10729  20
   1  -1  -6 186.051 7.94137   8
   1  -1  -6 188.539 8.00766  18
   1  -1  -6 182.825 7.35822  13
  -1   1   6 181.593 7.90546  15
  -1  -1   6 178.358 7.85957  15
  -1  -1   6 189.974 7.94565  14
  -1   1   6 189.392 8.08744  11
   1   1  -6 176.223 7.61230  11
   1  -1  -6 202.974 7.39217  12
  -1   1   5 2964.69 106.483   5
   1   1  -5 2923.73 106.518   5
   1  -1  -5 2915.04 106.570   5
  -1   1   5 2858.77 106.484   4
   1  -1  -5 3050.54 106.511   4
   1  -1  -5 2832.90 106.910   7
  -1   1   5 3056.31 106.495   1
   1   1  -5 2966.84 106.524   1
  -1  -1   5 2873.95 106.479   2
   1   1  -5 2959.36 106.553   4
   1  -1  -5 2876.29 106.561   1
   1  -1  -5 3151.76 106.644  25
   1   1  -5 2714.20 106.590  23
   1   1  -5 2883.45 106.753  25
  -1  -1   5 3206.44 106.792  23
  -1  -1   5 2821.88 107.066  24
   1  -1  -5 2907.64 106.358  20
   1   1  -5 2991.04 106.351  22
   1  -1  -5 2822.60 106.299  19
  -1   1   5 2992.99 107.057  23
   1  -1  -5 2992.00 106.856   8
   1  -1  -5 2866.84 106.938  18
  -1  -1   5 2917.54 107.184  13
   1   1  -5 2938.14 106.800  15
   1  -1  -5 2998.90 106.553  13
  -1   1   5 2875.36 106.930  15
  -1  -1   5 3018.04 106.973  14
  -1  -1   5 3127.70 107.243  12
  -1   1   5 3252.42 107.162  11
   1   1  -5 3050.73 106.792  11
   1  -1  -5 2948.17 106.543  12
   1  -1  -4 3039.16 107.230   4
  -1   1   4 3010.33 107.236   4
  -1   1   4 2970.58 107.210   5
   1  -1  -4 3004.22 107.299   5
   1  -1  -4 2963.77 107.537   7
  -1   1   4 3027.55 107.219   1
   1  -1  -4 2961.41 107.292   1
   1   1  -4 2979.43 107.269   4
  -1  -1   4 2844.68 107.200   2
  -1  -1   4 2985.71 107.673  24
   1   1  -4 2798.39 107.243  23
   1   1  -4 2969.79 107.413  25
   1  -1  -4 3115.03 107.314  25
   1   1  -4 2878.53 107.535  24
   1  -1  -4 2726.52 107.485  23
  -1   1   4 3078.04 107.659  23
   1  -1  -4 2909.28 107.026  19
   1  -1  -4 3013.25 107.444   8
   1  -1  -4 3069.62 107.513   9
   1  -1  -4 2979.21 107.560  18
   1   1  -4 3014.08 107.640  13
  -1   1   4 3017.16 107.177  13
   1   1  -4 2952.78 107.412  15
  -1  -1   4 3002.93 107.535  14
  -1   1   4 2843.47 107.538  15
   1  -1  -4 3080.76 107.143  13
  -1  -1   4 2956.41 107.733  13
   1   1  -4 2856.31 107.451  14
   1   1  -4 3024.31 107.639  12
   1   1  -4 3116.39 107.369  11
  -1  -1   4 2952.29 107.725  12
  -1   1   4 2753.07 107.149  12
   1  -1  -4 2945.84 107.128  12
   1  -1  -4 3031.03 107.501  10
  -1   1   4 3204.20 107.662  11
   1  -1  -3 857.355 29.6330   7
   1  -1  -3 744.932 29.3306   4
   1  -1  -3 794.085 29.4018   5
   1  -1  -3 762.466 29.3848   1
   1   1  -3 804.494 29.3420   2
   1   1  -3 807.101 29.3847   4
   1   1  -3 852.006 29.6104  24
   1   1  -3 786.464 29.4844  25
  -1  -1   3 836.829 29.6889  24
   1   1  -3 805.949 29.3328  23
   1  -1  -3 837.363 29.1753  19
  -1   1   3 766.193 29.1760  19
   1  -1  -3 823.699 29.5755  23
  -1   1   3 736.965 29.5838  23
   1  -1  -3 791.917 29.5181   9
   1  -1  -3 935.239 29.5611   8
   1  -1  -3 867.307 29.6597  18
   1   1  -3 815.235 29.4201  15
  -1  -1   3 791.370 29.6992  13
   1   1  -3 817.755 29.5065  14
  -1  -1   3 764.149 29.5077  14
   1   1  -3 860.524 29.6726  13
  -1   1   3 822.411 29.1647  13
   1  -1  -3 783.444 29.1237  12
   1   1  -3 823.142 29.6309  12
  -1   1   3 716.938 29.5024  11
  -1  -1   3 812.425 29.7163  12
  -1   1   3 807.822 29.1571  12
   1  -1  -3 803.493 29.5174  10
   1  -1  -3 791.028 29.1263  13
   1   1  -3 806.612 29.3472  11
   1   1  -2 201.736 7.23941   6
   1  -1  -2 192.642 7.34736   4
   1  -1  -2 195.927 7.78818   7
   1  -1  -2 187.047 7.40565   5
   1  -1  -2 208.240 7.44755   1
   1   1  -2 192.178 7.39142   4
   1   1  -2 204.963 7.36765   2
  -1  -1   2 200.761 7.57870  24
   1  -1  -2 195.608 7.20806  19
  -1   1   2 190.663 7.50990  23
   1  -1  -2 183.128 7.42020   9
   1   1  -2 199.496 7.27593   9
   1   1  -2 202.478 7.27746  10
   1  -1  -2 184.290 7.76937  18
   1   1  -2 193.879 7.28523  15
   1   1  -2 180.965 7.40508  14
  -1  -1   2 197.718 7.59755  13
   1   1  -2 210.040 7.26131  11
   1  -1  -2 192.089 7.43261  10
  -1   1   2 209.225 7.43910  11
  -1  -1   2 191.150 7.57566  12
   1  -1  -1 301.608 10.9621   4
  -1   1   1 290.969 10.9939   6
   1  -1  -1 297.422 11.0069   5
   1  -1  -1 275.897 11.0565   6
  -1   1   1 307.961 10.9641   5
  -1   1   1 315.193 11.0091   4
  -1  -1   1 284.609 10.9625   2
   1   1  -1 304.137 10.9569   2
   1   1  -1 297.510 10.9872   4
   1  -1  -1 293.833 11.0049   1
  -1   1   1 315.768 10.9729   1
  -1  -1   1 298.963 11.0627  24
  -1   1   1 304.018 11.0278  26
   1  -1  -1 297.576 11.1027  26
   1  -1  -1 297.643 10.7159  20
  -1   1   1 325.317 10.9625  23
   1   1  -1 299.080 11.0321   8
   1  -1  -1 373.370 10.9796   8
   1   1  -1 309.367 10.9160  10
   1   1  -1 310.852 10.9211   9
   1   1  -1 296.225 10.9831   7
  -1  -1   1 273.616 10.9867   7
   1  -1  -1 107.399 10.9446   7
   1  -1  -1 319.287 10.8958  19
   1   1  -1 300.576 10.7647  17
  -1  -1   1 265.458 10.9961  18
   1   1  -1 295.846 10.9943  18
  -1  -1   1 314.122 11.0375  13
   1   1  -1 310.808 10.9658  14
   1   1  -1 305.546 10.7755  15
   1   1  -1 305.435 10.7652  16
  -1  -1   1 314.437 11.0337  12
  -1   1   1 297.395 10.8310  11
   1  -1   0 1181.50 42.3596   5
  -1   1   0 1054.74 42.3373   6
   1  -1   0 1131.15 42.2902   4
   1  -1   0 1058.17 42.3916   6
  -1   1   0 1092.64 42.3186   4
  -1   1   0 1192.99 42.3167   5
  -1  -1   0 1141.28 42.3072   2
   1   1   0 1126.16 42.3275   4
   1   1   0 1111.24 42.2839   2
   1  -1   0 1172.53 42.3582   1
  -1   1   0 1163.31 42.3072   1
  -1  -1   0 1200.42 42.3494  24
   1  -1   0 1060.71 42.3937  26
  -1   1   0 1052.43 42.3414  26
   1  -1   0 1150.15 42.1905  20
  -1   1   0 1169.72 42.1358  23
  -1  -1   0 1239.44 42.4327   7
   1   1   0 1189.40 42.3403  10
   1   1   0 1366.62 42.5456   7
   1  -1   0 1224.76 42.3552   7
   1   1   0 1174.73 42.3399   9
  -1  -1   0 1138.27 42.4082   8
   1   1   0 1203.26 42.4084   8
   1   1   0 1170.28 42.2177  16
   1  -1   0 1224.25 42.3682  18
   1   1   0 1109.42 42.2047  17
  -1  -1   0 1282.99 42.4628  18
   1   1   0 1407.76 42.5730  18
  -1   1   0 1148.55 42.3278  19
   1  -1   0 1219.89 42.3082  19
  -1  -1   0 1147.19 42.2275  13
  -1  -1   0 1141.19 42.2224  12
  -1   1  -1 2448.02 82.9112   1
   1  -1   1 2351.16 82.9545   1
  -1  -1  -1 2396.61 82.9212   2
   1   1   1 2331.19 82.9261   4
  -1   1  -1 2354.57 83.0316  26
   1  -1   1 2318.06 83.0542  26
   1  -1   1 2468.04 82.9247  20
   1   1   1 2569.37 83.0695   9
  -1  -1  -1 2299.52 82.9492  10
  -1  -1  -1 1423.82 83.1309   8
   1   1   1 2278.43 83.0063  10
   1  -1   1 2388.93 82.9267   7
   1   1   1 1155.13 82.9350   7
  -1  -1  -1 2554.50 83.0035   9
  -1   1  -1 2535.70 83.0452  19
   1   1   1 2635.87 83.0090  17
   1   1   1 1148.60 82.9509  18
   1  -1   1 2405.97 82.9427  18
   1   1   1 2280.80 82.9386  16
   1  -1   1 2443.21 82.9824  19
  -1  -1  -1 2415.74 82.7523  12
  -1  -1  -1 2420.15 82.7514  13
  -1   1  -1 2459.32 82.9533   4
   1  -1   1 2365.37 83.0668   6
  -1   1  -1 2303.22 83.0189   6
  -1   1  -1 2467.31 82.9152   5
   1  -1   1 2385.77 82.9602   5
  -1   1  -2 5939.34 205.851   1
  -1  -1  -2 5565.82 205.844   2
   1   1   2 5946.44 206.103  10
  -1   1  -2 5887.21 206.031  20
  -1  -1  -2 5784.12 205.803  20
  -1  -1  -2 5682.89 205.798  21
  -1   1  -2 5855.20 205.838  22
   1  -1   2 5757.97 205.964  20
   1   1   2 5055.89 206.101   8
  -1  -1  -2 5926.81 206.001   9
  -1  -1  -2 6230.01 206.034  10
   1   1   2 5834.75 206.080   9
  -1   1  -2 5835.83 205.669  17
   1   1   2 6368.59 206.012  18
   1   1   2 5651.69 206.041  17
  -1   1  -2 5829.40 206.050  19
   1  -1   2 5522.05 205.986  19
   1   1   2 5905.63 206.061  16
   1   1   2 5906.68 205.698  15
   1  -1   2 5903.03 206.015  14
  -1   1  -2 5763.28 205.667  16
  -1   1  -2 5628.35 206.027   6
   1   1   2 6130.30 205.977   7
  -1   1  -2 5891.46 205.850   5
  -1   1  -2 5701.71 205.874   4
   1  -1   2 5573.71 206.062   6
  -1  -1  -3 3883.98 141.531   2
  -1   1  -3 3922.85 141.531   1
  -1  -1  -3 4008.39 141.790  10
   1   1   3 4306.40 141.965  11
   1   1   3 3832.62 141.856  10
  -1   1  -3 3931.58 141.578  22
   1   1   3 4035.93 141.532  20
  -1   1  -3 4004.84 141.869  20
  -1  -1  -3 3732.57 141.540  20
  -1  -1  -3 3799.96 141.538  21
   1  -1   3 3787.73 141.749  20
  -1  -1  -3 3979.08 142.097   8
   1   1   3 4005.74 141.778   8
  -1  -1  -3 4439.32 141.851   9
   1   1   3 4090.10 141.897   9
   1   1   3 4021.56 141.915  16
  -1   1  -3 3882.23 141.440  16
   1  -1   3 3780.70 141.474  16
  -1  -1  -3 4040.61 141.850  17
   1   1   3 3838.10 141.680  18
   1   1   3 3721.04 141.856  17
  -1  -1  -3 3572.18 141.761  16
   1  -1   3 3800.74 141.477  17
  -1   1  -3 3983.44 141.449  17
  -1   1  -3 3967.92 141.839  19
   1   1   3 3873.97 141.516  15
  -1  -1  -3 4098.60 141.489  15
   1  -1   3 3998.55 141.858  15
   1  -1   3 3959.75 141.778  14
  -1   1  -3 3798.06 141.798   6
  -1   1  -3 3909.69 141.561   4
   1   1   3 3872.09 141.669   7
   1  -1   3 3889.19 141.860   6
  -1   1  -3 3934.41 141.533   5
  -1   1  -4 979.696 36.8758   4
   1  -1   4 985.879 36.9188   5
   1   1   4 985.834 36.8991   5
  -1   1  -4 990.329 36.8461   5
  -1   1  -4 1035.46 37.2593   6
   1  -1   4 958.442 36.8672   4
   1  -1   4 985.626 37.2961   6
   1   1   4 984.182 36.8881   1
  -1  -1  -4 955.938 36.8525   2
   1  -1   4 970.231 36.9121   1
  -1   1  -4 996.934 36.8463   1
   1   1   4 1040.09 36.9165   4
   1  -1   4 1017.95 36.7493  23
  -1  -1  -4 1005.71 36.9648  20
  -1   1  -4 1015.41 36.9806  22
   1  -1   4 990.827 37.1932  20
   1   1   4 1059.85 36.9256  20
  -1   1  -4 1057.02 36.7672  23
  -1   1  -4 1049.42 37.3565  20
   1  -1   4 1017.65 37.0223  22
  -1  -1  -4 1129.36 37.4652   8
  -1  -1  -4 1111.19 37.2567   9
   1   1   4 1013.52 37.1893   8
  -1   1  -4 984.472 36.8769  17
   1   1   4 1029.98 37.4112  16
  -1   1  -4 990.106 37.2397  19
  -1  -1  -4 1089.30 37.3243  16
  -1   1  -4 1016.93 36.8843  16
   1   1   4 1052.50 37.4403  17
   1  -1   4 1034.99 36.9553  16
   1  -1   4 1007.00 36.9445  17
  -1  -1  -4 977.664 37.2416  17
  -1   1  -4 965.915 37.2074  15
   1  -1   4 1033.91 37.3007  15
   1   1   4 1009.68 37.0071  15
  -1  -1  -4 1042.58 37.0457  14
   1  -1   4 1043.61 37.2229  14
  -1  -1  -4 1041.22 36.9356  15
   1   1   4 992.849 37.3669  11
  -1  -1  -4 1014.40 37.1955  10
   1  -1   5 880.402 32.8518   5
  -1   1  -5 894.883 32.8142   4
   1   1   5 915.728 32.8421   5
  -1   1  -5 919.255 32.7790   5
   1  -1   5 873.067 32.8119   4
  -1   1  -5 922.143 32.7785   1
   1  -1   5 885.837 32.8554   1
   1   1   5 901.357 32.8309   1
  -1  -1  -5 864.861 32.7774   2
   1   1   5 865.029 32.8242   4
   1   1   5 921.016 32.6957  25
   1  -1   5 884.295 32.8120  23
  -1   1  -5 923.798 33.0068  22
  -1   1  -5 937.035 32.8329  23
  -1   1  -5 902.427 33.4135  20
  -1  -1  -5 881.835 32.9717  20
   1   1   5 955.004 32.9362  20
   1  -1   5 898.661 33.0195  22
  -1   1  -5 898.419 32.5873   9
  -1  -1  -5 937.427 33.4950   8
   1  -1   5 857.001 33.0076  17
   1  -1   5 867.261 33.1458  19
   1  -1   5 921.165 33.0461  16
  -1   1  -5 873.941 32.9375  17
  -1   1  -5 902.070 32.9490  16
  -1   1  -5 928.766 33.3139  19
   1   1   5 848.687 33.4274  16
   1   1   5 856.439 33.4480  17
   1   1   5 930.718 33.1339  15
  -1  -1  -5 884.169 33.0385  14
   1  -1   5 936.638 33.3895  15
   1  -1   5 881.141 33.2640  14
  -1  -1  -5 939.506 33.0019  15
   1   1   5 957.392 33.5598  11
   1  -1   5 812.243 33.1150  11
  -1   1  -5 906.555 32.5919  10
  -1   1  -6 266.067 10.1786   4
  -1   1  -6 276.925 10.1431   5
   1   1   6 270.335 10.2205   5
   1  -1   6 285.855 10.2147   4
   1  -1   6 271.549 10.2434   5
   1  -1   6 268.360 10.2421   1
  -1  -1  -6 261.182 10.1338   2
   1   1   6 264.917 10.2145   1
  -1   1  -6 272.496 10.1360   1
   1   1   6 265.405 10.2113   4
   1   1   6 265.813 10.1175  25
  -1   1  -6 278.527 11.0730  20
   1  -1   6 248.911 10.3313  23
  -1  -1  -6 258.776 10.4914  20
   1   1   6 268.850 10.3971  20
   1  -1   6 261.268 10.5210  22
  -1   1  -6 275.640 10.5035  22
  -1  -1  -6 278.723 11.1985   8
  -1   1  -6 278.533 10.0736   9
  -1   1  -6 264.800 10.4702  16
  -1   1  -6 269.976 10.4910  17
  -1   1  -6 260.158 10.8034  19
   1  -1   6 263.744 10.6058  16
   1   1   6 273.706 11.1690  16
   1  -1   6 276.028 10.6507  17
   1   1   6 266.798 11.1696  17
   1   1   6 261.621 10.7048  15
  -1  -1  -6 284.977 10.5495  15
   1  -1   6 274.448 10.9295  14
   1  -1   6 260.840 10.9472  15
   1   1   6 276.423 11.1967  11
  -1   1  -6 279.282 10.0777  10
   1  -1   6 271.805 10.8116  11
   1  -1   7 3.98984 1.39319   5
  -1   1  -7 5.28310 1.20700   5
  -1   1  -7 5.81864 1.32205   4
   1   1   7 3.22117 1.33626   5
   1   1   7 1.71386 1.33512   4
   1  -1   7 2.42583 1.38361   1
   1   1   7 3.79994 1.31645   1
  -1  -1  -7 2.98971 1.21536   2
   1  -1   7 3.35304 1.26977   4
  -1   1  -7 4.44185 1.17769   1
   1   1   7 3.30867 1.43844  25
  -1   1  -7 4.11189 1.81167  25
  -1  -1  -7 3.59953 0.92718  19
   1  -1   7 3.29151 1.87282  23
  -1   1  -7 4.89205 2.62466  20
  -1   1  -7 4.07523 1.86827  22
  -1  -1  -7 4.14239 2.05002  20
   1   1   7 4.63022 1.87322  20
  -1   1  -7 3.57905 1.23373  10
  -1   1  -7 3.61040 1.26938   9
  -1  -1  -7 2.54849 3.67486   8
  -1   1  -7 2.63499 1.91086  17
   1   1   7 3.85468 2.82665  16
  -1   1  -7 4.31636 2.35943  19
   1  -1   7 3.79199 2.15889  17
   1  -1   7 3.75265 2.12277  16
  -1   1  -7 4.70713 1.94344  16
   1   1   7 5.03155 2.91408  17
   1   1   7 0.92164 2.62156  14
   1   1   7 5.55593 2.32700  15
   1  -1   7 1.26478 2.54960  14
   1  -1   7 1.55085 2.80318  15
   1  -1   7 4.26430 2.51851  11
   1   1   7 3.78532 2.99038  11
   1  -1   8 5554.09 208.080   5
   1  -1   8 5839.29 208.052   4
   1   1   8 5950.01 208.081   4
  -1   1  -8 5894.88 207.990   5
   1   1   8 5663.70 208.078   5
   1   1   8 5670.49 208.008   3
   1  -1   8 5636.61 208.077   1
  -1   1  -8 5615.03 207.977   3
  -1  -1  -8 5779.59 207.983   2
  -1   1  -8 5919.49 207.991   1
   1   1   8 5593.93 208.075   1
   1   1   8 6039.54 208.158  25
  -1   1  -8 5555.29 208.327  25
  -1  -1  -8 5788.79 208.578  20
  -1   1  -8 5789.02 209.094  20
   1  -1   8 5744.73 208.508  23
  -1  -1  -8 5571.56 207.931  19
  -1   1  -8 6005.87 208.188   9
  -1  -1  -8 5843.27 209.136   8
   1   1   8 5552.54 208.930   9
  -1   1  -8 5918.82 208.870  19
   1   1   8 5419.99 208.771  14
   1  -1   8 5856.38 209.089  15
   1   1   8 6045.85 208.927  15
   1  -1   8 6195.65 209.038  14
   1   1   8 5636.70 209.299  11
   1   1   8 5932.72 208.999  10
   1  -1   8 5909.30 209.057  11
  -1   1  -8 5938.49 208.183  10
   1   1   9 89.0321 3.84126   5
   1  -1   9 89.6647 3.83836   5
   1   1   9 91.4472 3.83503   4
   1   1   9 84.5411 3.83353   1
   1  -1   9 89.1707 3.82562   4
  -1  -1  -9 91.1979 3.73544   2
  -1   1  -9 92.9005 3.76459   3
   1   1   9 91.3109 3.80277   3
   1  -1   9 89.4640 3.82996   1
   1   1   9 97.6105 4.17008  25
   1  -1   9 92.3835 4.86136  23
  -1   1  -9 96.7642 5.65860  20
  -1  -1  -9 94.3242 3.79857  19
  -1  -1  -9 88.7931 4.86427  20
  -1  -1  -9 105.993 6.72990   8
  -1   1  -9 90.2490 4.18954   9
   1   1   9 92.4472 5.45627   9
  -1   1  -9 94.4967 5.22033  19
   1   1   9 88.3530 5.42750  14
   1   1   9 90.9799 5.42260  15
   1  -1   9 86.5527 5.52540  14
   1  -1   9 106.427 5.74944  15
  -1   1  -9 95.6903 4.19770  10
   1   1   9 100.760 5.45382  10
   1  -1   9 89.6679 5.54555  11
   1   1   9 102.532 5.90911  11
   1   1  10 2117.68 75.9821   4
   1   1  10 2126.24 76.0035   5
  -1   1 -10 2067.91 75.9484   3
   1  -1  10 2011.08 75.9955   2
   1  -1  10 2074.85 75.9856   4
   1   1  10 2123.85 76.0050   1
  -1  -1 -10 2164.19 75.9506   2
   1   1  10 2143.19 75.9809   3
  -1  -1 -10 2149.16 76.1930  25
   1   1  10 2166.68 76.3085  25
  -1  -1 -10 2171.81 76.9048  20
  -1   1 -10 2114.38 77.4832  20
   1   1  10 1968.27 77.4463  23
  -1  -1 -10 2080.54 76.0703  19
   1  -1  10 1986.83 76.8112  23
  -1  -1 -10 2117.93 77.6477   8
  -1   1 -10 2164.77 76.4075   9
   1   1  10 1990.21 77.2016   9
  -1   1 -10 2073.25 77.0773  19
   1  -1  10 2214.27 77.4859  14
   1   1  10 1920.90 77.1501  14
   1  -1  10 2080.29 77.5095  15
   1   1  10 2045.58 77.2893  15
   1  -1  10 2128.64 77.5327  11
   1   1  10 1960.40 77.1633  10
   1   1  10 2127.08 77.8373  11
  -1   1 -10 2160.22 76.4096  10
   1   1  11 373.227 13.7804   5
   1  -1  11 392.661 13.8040   2
   1   1  11 358.518 13.7602   3
   1  -1  11 366.877 13.7733   2
   1   1  11 364.354 13.7766   1
  -1  -1 -11 398.824 14.2114  25
   1   1  11 392.760 14.3532  25
   1  -1  11 364.150 15.0588  23
  -1  -1 -11 385.846 14.0475  19
  -1   1 -11 388.289 15.8891  20
   1   1  11 389.205 15.9072  23
  -1  -1 -11 380.029 15.0684  20
  -1   1 -11 390.532 14.4793   9
  -1  -1 -11 406.924 16.4526   8
  -1   1 -11 364.467 15.2586  19
   1  -1  11 430.844 16.0104  14
   1   1  11 348.109 15.4652  14
   1  -1  11 373.309 15.8950  15
   1   1  11 386.365 15.7165  15
   1  -1  11 376.308 15.9351  11
   1   1  11 380.364 16.3430  11
  -1   1 -11 388.505 14.4696  10
   1   1  12 1521.75 54.3225  25
  -1  -1 -12 1541.66 54.1627  25
   1  -1  12 1417.01 55.0237  23
  -1  -1 -12 1525.64 55.0638  20
  -1   1 -12 1529.11 55.7344  20
  -1  -1 -12 1461.51 54.0259  19
   1   1  12 1504.97 55.8029  23
  -1  -1 -12 1567.42 56.1607   8
  -1   1 -12 1437.30 55.1190  19
   1   1  12 1474.23 55.6404  15
   1   1  12 1387.63 55.5247  14
   1  -1  12 1588.68 55.8632  14
   1  -1  12 1397.48 55.7790  15
   1  -1  12 1403.44 55.7721  11
   1   1  12 1498.58 56.3728  11
  -1  -1 -13 23.0380 2.52239  25
   1   1  13 24.4518 2.94258  25
  -1  -1 -13 21.5996 4.21947  20
   1  -1  13 23.6122 4.22614  23
   1   1  13 21.9919 5.54928  23
  -1  -1 -13 25.8921 2.23629  19
  -1   1 -13 26.4570 5.06652  20
  -1  -1 -13 23.3419 7.29057   8
  -1   1 -13 19.2856 4.14199  19
   1   1  13 25.1170 5.32422  14
   1  -1  13 21.6026 5.47295  14
   1   1  13 23.2372 5.53754  15
   1  -1  13 14.4910 5.55385  15
   1   1  13 18.1515 5.98071  11
   1  -1  13 25.5415 5.80449  11
   1   1  14 474.332 18.5440  25
   1  -1  14 504.576 19.7234  23
  -1  -1 -14 492.870 18.2147  19
  -1   1 -14 479.900 20.3808  20
  -1  -1 -14 493.797 19.6404  20
   1   1  14 493.513 20.7002  23
  -1  -1 -14 551.587 21.6359   8
  -1   1 -14 486.772 19.6194  19
   1  -1  14 478.221 20.7820  15
   1   1  14 452.883 20.3944  14
   1  -1  14 541.778 20.9395  14
   1   1  14 490.375 20.6149  15
   1  -1  14 453.659 20.6442  11
   1   1  14 464.876 21.0940  11
   1  -1  15 102.125 7.19180  23
  -1   1 -15 108.131 8.28939  20
   1   1  15 105.902 8.09054  23
  -1  -1 -15 115.442 5.03546  19
  -1  -1 -15 120.621 7.21009  20
  -1  -1 -15 121.766 10.3588   8
  -1   1 -15 109.338 6.99211  19
   1  -1  15 119.264 8.94552  15
   1  -1  15 114.176 8.92362  14
   1   1  15 113.225 8.59002  15
   1   1  15 88.7989 8.45384  14
   1  -1  15 119.972 8.75327  11
   1  -1  16 49.4193 5.89836  23
  -1  -1 -16 51.0013 5.89417  20
   1   1  16 57.4534 7.34551  23
  -1   1 -16 64.0754 7.09258  20
  -1  -1 -16 52.5276 3.26792  19
  -1  -1 -16 58.6780 10.1717   8
  -1   1 -16 59.5538 9.01576   8
  -1   1 -16 53.9452 5.63475  19
   1   1  16 47.2294 7.08142  14
   1  -1  16 59.1363 8.09739  14
   1  -1  16 64.7749 7.93349  15
   1   1  16 49.8536 7.69180  15
   1  -1  16 55.1980 7.96634  11
   1  -1  17 84.3742 7.38827  23
   1   1  17 91.2860 8.93728  23
  -1  -1 -17 101.439 4.65881  19
  -1   1 -17 92.8096 8.50139  20
  -1  -1 -17 104.068 7.52505  20
  -1   1 -17 110.823 11.0421   8
  -1  -1 -17 98.3015 11.4797   8
  -1   1 -17 99.1106 6.88156  19
   1  -1  17 104.105 9.81343  15
   1  -1  17 105.772 9.96240  14
   1   1  17 108.910 9.91208  15
   1  -1  17 88.8421 9.23044  11
   1  -1  18 1242.99 47.1994  23
  -1   1 -18 1225.47 47.8263  20
   1   1  18 1301.15 48.3004  23
  -1  -1 -18 1216.26 47.0203  20
  -1  -1 -18 1207.72 45.0246  19
  -1  -1 -18 1362.91 49.6249   8
  -1   1 -18 1284.66 48.8740   8
  -1   1 -18 1195.15 46.6019  19
   1   1  18 1288.54 48.6134  15
   1  -1  18 1223.12 48.5923  15
   1  -1  18 1377.13 48.8272  14
   1  -1  18 1204.29 48.5411  11
   1  -1  19 35.7909 6.81231  23
   1   1  19 42.4823 8.03683  23
  -1   1 -19 27.5397 7.86330  20
  -1  -1 -19 36.7304 6.93282  20
  -1   1 -19 44.6534 11.7381   8
  -1  -1 -19 33.3540 11.6810   8
  -1   1 -19 33.5230 5.74662  19
   1  -1  19 31.1711 9.55765  15
   1   1  19 26.1385 8.40040  15
   1  -1  19 40.1425 9.71399  14
   1  -1  19 30.7809 9.08011  11
   1  -1  20 57.9834 7.92647  23
  -1  -1 -20 75.0036 8.04661  20
   1   1  20 51.3751 9.46240  23
  -1   1 -20 52.3210 9.10537  20
  -1  -1 -20 49.1393 13.5721   8
  -1   1 -20 64.2508 12.1704   8
  -1   1 -20 63.5074 6.46366  19
   1  -1  20 88.2867 10.0972  15
   1  -1  20 55.2765 10.3783  14
   1   1  20 56.4882 10.1016  15
   1  -1  20 57.8032 10.8128  11
   1   1  21 19.2463 9.31430  23
  -1  -1 -21 23.9982 7.30068  20
  -1   1 -21 23.3573 8.69319  20
   1  -1  21 24.2871 7.84554  23
  -1   1 -21 25.1198 13.0390   8
  -1  -1 -21 24.5085 14.2926   8
  -1   1 -21 19.9226 5.83836  19
   1  -1  21 36.0623 11.1634  14
   1  -1  21 32.6726 10.6321  15
   1   1  21 25.6708 10.0045  15
   1  -1  21 26.0434 10.0076  11
   1  -1  22 91.2228 9.32398  23
  -1   1 -22 97.4932 10.4220  20
   1   1  22 81.6860 11.2706  23
  -1  -1 -22 110.263 9.29556  20
  -1  -1 -22 64.2933 15.9165   8
  -1   1 -22 91.8146 15.2643   8
  -1   1 -22 74.7884 7.25891  19
   1   1  22 75.3619 11.8582  15
   1  -1  22 78.0794 12.5366  15
   1  -1  22 87.8148 12.0788  14
   1  -1  22 82.3135 11.9377  11
  -1  -1 -23 22.5739 15.7945   8
  -1   1 -23 21.7489 14.4801   8
   1   1  23 17.4574 10.5413  23
  -1  -1 -23 32.5537 8.24648  20
   1  -1  23 40.3372 8.97487  23
  -1   1 -23 41.8082 10.0251  20
   1   1  23 21.4898 11.8220  15
   1  -1  23 29.1232 12.7277  14
   1  -1  23 18.5068 12.0497  15
   1  -1  23 26.3808 11.2051  11
   1  -1  24 33.0686 9.30884  23
  -1  -1 -24 45.3768 16.7196   8
  -1   1 -24 25.0455 15.6639   8
   1   1  24 10.4753 10.5343  23
  -1   1 -24 22.5996 10.0768  20
  -1  -1 -24 20.0904 8.45034  20
   1   1  24 26.6437 13.1473  15
   1  -1  24 21.6261 13.1543  14
   1  -1  24 13.5899 12.0637  15
   1   1  24 31.7568 13.3149  11
   1  -1  24 18.3243 11.8667  11
   1  -1  25 17.8831 9.14282  23
  -1   1 -25 14.6317 16.3902   8
   1   1  25 10.2853 10.5931  23
  -1   1 -25 11.1282 10.4809  20
  -1  -1 -25 2.40331 8.21072  20
   1  -1  25 11.9651 14.3534  14
   1  -1  25 0.62097 14.0061  15
   1   1  25 25.6648 13.0112  15
   1  -1  25 24.7880 12.8859  11
   1   1  25 0.69287 13.3399  11
   1  -1  26 45.4914 10.6617  23
  -1   1 -26 19.4060 17.7446   8
   1   1  26 35.1043 11.8495  23
  -1   1 -26 43.9248 11.3452  20
   1  -1  26 38.8429 15.2570  15
   1  -1  26 31.6280 14.9976  14
   1   1  26 43.0565 14.5272  15
   1   1  26 41.9086 14.8073  11
   1  -1  26 31.7100 13.4157  11
   1  -1  27 30.5790 10.5067  23
  -1   1 -27-11.0139 18.5967   8
   1   1  27 6.23072 11.8663  23
  -1   1 -27 23.1693 11.1947  20
   1  -1  27 24.2359 15.2401  15
   1   1  27 30.5024 14.9624  15
   1  -1  27 19.9262 15.7473  14
   1   1  27 15.0118 15.2494  11
   1  -1  27 1.34537 14.1732  11
   1  -1  28 69.0262 11.3570  23
  -1   1 -28 37.6698 19.9675   8
   1   1  28 66.4368 13.5178  23
  -1   1 -28 50.3339 12.0252  20
   1  -1  28 46.0209 16.8564  15
   1   1  28 74.4740 15.8720  15
   1  -1  28 48.6587 15.5583  11
   1   1  28 62.8432 17.0075  11
   1  -1  29 19.7075 10.9454  23
  -1   1 -29 22.3989 20.4108   8
   1   1  29 15.9794 12.8173  23
  -1   1 -29 20.0255 11.6063  20
   1   1  29 10.3544 16.0627  15
   1  -1  29 3.59354 16.2650  15
   1  -1  29 16.3924 16.1591  11
   1   1  29 14.3466 17.0396  11
  -1   1 -30-13.5838 20.8660   8
   1   1  30 6.94708 13.0680  23
   1  -1  30-2.20271 16.2001  15
   1   1  30-13.4460 16.3997  15
   1   1  30-12.2100 17.6214  11
   1  -1  30-15.2631 16.4386  11
  -1   1 -31-20.1293 21.9950   8
   1   1  31 2.14883 16.5431  15
   1  -1  31 35.8017 17.5247  15
   1  -1  31 25.0199 17.0084  11
   1   1  31 2.47634 17.8061  11
   1   1  31 19.6827 13.3656  23
   1   1  32 19.4610 16.9354  15
   1  -1  32 18.7319 17.5563  15
   1  -1  32 21.4121 17.0438  11
   1   1  32 6.62273 17.6289  11
   1   1  32 21.5851 14.0360  23
   1  -1  33 7.46597 17.7065  15
   1   1  33 0.71602 17.1939  15
   1  -1  33 22.0675 17.6822  11
   1   1  33 15.6560 19.3702  11
  -1   2  34 19.4274 14.7589  23
  -1  -2  34 19.2327 15.3486  11
   1   2 -33 18.0822 17.5782   7
   1  -2 -33 0.84498 21.7025   7
   1   2 -33-14.7084 21.0530   8
  -1   2  33 0.60368 14.5961  23
   1   2 -33-11.1874 17.3214  18
   1  -2 -33-14.8276 23.1350  18
  -1  -2  33 10.7719 16.7710  15
  -1   2  33-0.84447 18.3713  11
  -1  -2  33 2.69445 15.5933  11
   1   2 -32 33.3959 16.9056   7
   1  -2 -32 15.4413 21.2832   7
  -1   2  32 25.7611 15.6167  23
   1   2 -32 0.66490 20.6931   8
   1  -2 -32 2.50469 21.8045  18
   1   2 -32 14.3894 17.2152  18
  -1  -2  32 37.7509 18.0525  15
  -1  -2  32 12.8825 15.5312  11
  -1  -2  31 12.8364 15.2830  11
  -1   2  31 3.09160 14.9099  23
   1   2 -31 13.1441 20.3354   8
   1   2 -31 18.6603 16.8138  18
   1  -2 -31 6.61675 19.7818  18
  -1  -2  31-3.05783 16.9532  15
   1   2 -31 20.8684 16.6921   7
   1  -2 -31-3.22056 19.9934   7
  -1  -2  30 10.6853 14.8922  11
   1   2 -30 7.94960 12.1897  20
  -1   2  30 19.1622 14.4420  23
   1   2 -30-12.1643 19.6357   8
   1  -2 -30 6.32970 19.8097  18
  -1  -2  30 7.92606 17.4221  14
  -1  -2  30 2.25524 17.2818  15
   1  -2 -30-8.50236 19.5662   7
  -1  -2  29 21.5851 14.0533  11
   1   2 -29 29.0671 12.1813  20
  -1   2  29 28.8757 13.9465  23
   1   2 -29 24.3712 19.2403   8
   1  -2 -29 17.7794 19.3299  18
  -1  -2  29-5.66006 16.1474  14
  -1  -2  29 19.0560 15.7881  15
  -1   2  29 13.3267 16.4558  15
   1  -2 -29-2.26557 19.2913   7
   1  -2 -28 7.33421 18.2896   7
  -1  -2  28 11.1140 10.5011  23
  -1   2  28 23.4129 14.2332  23
   1   2 -28 17.0524 12.0139  20
   1   2 -28 13.3241 18.0407   8
   1  -2 -28 7.50715 18.6643  18
  -1  -2  28 17.3325 16.7079  14
  -1   2  28 1.36497 14.8188  15
  -1  -2  28 6.41001 15.0901  15
  -1  -2  28 38.1524 14.5184  11
   1  -2 -27-9.83041 17.6794   7
  -1  -2  27-3.53896 9.63488  23
  -1   2  27 11.7869 13.2474  23
   1   2 -27 9.45654 11.3289  20
   1   2 -27-1.74260 17.0944   8
   1  -2 -27-13.6438 18.0451  18
  -1  -2  27-4.80701 15.2988  15
  -1  -2  27 8.70367 15.9387  14
  -1   2  27-12.5148 14.0401  15
  -1  -2  27-7.37898 13.1281  11
   1  -2 -26 17.5378 16.8070   7
  -1  -2  26 18.9320 9.76788  23
   1   2 -26 9.34879 11.2623  20
  -1   2  26 23.0660 13.1354  23
   1   2 -26 23.9913 16.6187   8
   1  -2 -26 12.4167 17.0013  18
  -1   2  26 3.80140 13.3138  15
  -1  -2  26 21.1285 15.0040  15
  -1  -2  26-2.57376 15.7555  14
  -1  -2  26 6.49554 12.6691  11
   1  -2 -25 1.93375 14.5374   7
  -1  -2  25 6.78088 9.53948  23
   1   2 -25 12.5734 11.2158  20
  -1   2  25 14.4157 12.7542  23
   1   2 -25 24.4592 16.1103   8
   1  -2 -25 15.1488 14.9922  18
  -1  -2  25 21.6882 14.5777  14
  -1   2  25 14.5017 13.0248  15
  -1  -2  25 8.86892 13.7030  15
  -1  -2  25-7.34978 11.3116  11
   1  -2 -24 192.367 18.8735   7
  -1  -2  24 199.069 13.5360  23
  -1   2  24 229.858 16.7417  23
   1   2 -24 208.669 15.1810  20
   1   2 -24 230.273 18.5645   8
   1  -2 -24 224.192 19.6133  18
   1   2 -24 197.024 12.4789  19
  -1  -2  24 201.335 17.3563  15
  -1  -2  24 213.544 18.0499  14
  -1   2  24 187.720 17.3360  15
  -1   2  24 184.697 17.8038  11
  -1  -2  24 198.370 16.2298  11
   1  -2 -23 33.2566 13.6289   7
  -1  -2  23 31.5272 8.89560  23
  -1   2  23 19.2164 10.7010  23
   1   2 -23 35.5466 11.0407  20
   1   2 -23 31.6140 14.3997   8
   1   2 -23 30.1307 8.16701  19
   1  -2 -23 26.8274 14.1423  18
  -1  -2  23 38.3208 12.8466  15
  -1   2  23 33.3186 12.3874  15
  -1  -2  23 35.6380 13.2441  14
  -1  -2  23 13.3007 10.6260  11
  -1   2  23 22.9975 13.0613  11
   1  -2 -22 34.7943 13.4502   7
  -1  -2  22 34.6178 8.48034  23
   1   2 -22 30.5012 10.1672  20
  -1   2  22 29.6398 10.8767  23
   1  -2 -22 31.7975 6.27240  20
   1   2 -22 38.8841 13.5151   8
   1   2 -22 29.9669 7.79748  19
   1  -2 -22 21.4442 13.4012  18
  -1  -2  22 36.1626 11.3694  14
  -1   2  22 10.2695 10.0586  15
  -1  -2  22 15.0773 11.1258  15
  -1  -2  22 24.7095 10.5048  11
  -1   2  22 43.5843 11.5120  11
   1  -2 -21 339.082 19.6905   7
  -1  -2  21 327.610 16.4015  23
  -1   2  21 312.636 14.5074  25
  -1   2  21 330.448 18.7323  23
   1  -2 -21 331.559 14.9958  20
   1   2 -21 332.910 17.8254  20
   1   2 -21 325.979 16.2360  19
   1  -2 -21 320.253 19.6952  18
  -1  -2  21 347.481 19.7342  14
  -1   2  21 303.062 18.4954  15
  -1  -2  21 307.078 18.5315  15
  -1  -2  21 354.000 18.4128  11
  -1   2  21 291.063 19.1036  11
   1  -2 -20 101.753 12.4431   7
  -1   2  20 103.341 7.28374  25
  -1  -2  20 95.9252 9.03525  23
   1   2 -20 118.283 10.9254  20
   1  -2 -20 94.5597 7.31827  20
  -1   2  20 99.5844 10.9629  23
   1   2 -20 75.8406 8.82190  19
   1  -2 -20 88.3827 12.5319  18
  -1  -2  20 103.893 11.8976  14
  -1   2  20 92.5158 11.4345  15
  -1  -2  20 80.7923 11.1249  15
  -1   2  20 93.7830 12.4386  11
  -1  -2  20 94.1564 10.7381  11
   1  -2 -19 57.1664 10.9096   7
  -1   2  19 52.9060 5.87283  25
  -1  -2  19 45.2713 7.28771  23
   1  -2 -19 57.7552 5.85567  20
   1   2 -19 45.0728 8.71614  20
  -1   2  19 48.0650 9.29159  23
   1   2 -19 52.5887 7.72474  19
   1  -2 -19 67.8204 11.2081  18
  -1  -2  19 50.5186 9.33595  15
  -1  -2  19 56.2621 10.0282  14
  -1   2  19 60.1948 9.64856  15
  -1  -2  19 55.1598 8.79208  11
  -1   2  19 63.7678 10.4161  11
   1  -2 -18 11.6404 9.62563   7
  -1   2  18 18.0826 5.02837  25
  -1  -2  18 9.71140 6.20302  23
   1   2 -18 17.2654 7.63033  20
   1  -2 -18 25.5286 4.81199  20
  -1   2  18 10.2169 8.08863  23
   1  -2 -18 22.0217 9.78487  18
   1   2 -18 15.1589 6.53747  19
  -1   2  18 13.4296 8.26293  15
  -1  -2  18 10.8607 8.26212  14
  -1  -2  18 18.2067 8.01764  15
  -1   2  18 18.4603 8.84980  11
  -1  -2  18 21.9415 7.87862  11
   1  -2 -17 33.7803 9.06251   7
  -1  -2  17 27.0344 6.09837  23
  -1   2  17 30.2796 5.06153  25
   1   2 -17 32.1622 7.07262  20
   1  -2 -17 29.9107 4.55020  20
  -1   2  17 20.9456 7.70005  23
   1  -2 -17 29.0059 10.6647   8
   1  -2 -17 28.7580 9.22826  18
   1   2 -17 24.0195 6.44350  19
  -1  -2  17 32.6760 8.55997  15
  -1  -2  17 24.0202 7.83177  14
  -1   2  17 30.7875 7.61427  15
  -1  -2  17 25.5197 7.21239  11
  -1   2  17 25.1805 8.11200  11
   1  -2 -16 812.398 35.0915   7
  -1  -2  16 864.674 33.6188  23
  -1   2  16 916.544 32.9462  25
  -1   2  16 805.333 34.7593  23
   1  -2 -16 870.750 32.7014  20
   1   2 -16 897.118 34.6516  20
   1  -2 -16 885.167 35.7842   8
   1  -2 -16 830.699 35.1853  18
   1   2 -16 812.616 33.8747  19
  -1  -2  16 883.081 34.8840  15
  -1   2  16 852.356 34.6288  15
  -1  -2  16 892.005 34.8677  14
  -1   2  16 922.567 35.4601  11
  -1  -2  16 840.418 34.3602  11
   1  -2 -15 286.534 14.7673   7
   1   2 -15 255.167 10.2970   5
  -1   2  15 291.743 10.5144   3
   1   2 -15 258.665 10.3007   1
   1   2 -15 265.010 10.3703   3
   1  -2 -15 281.685 10.3303   2
   1  -2 -15 292.747 10.3934   2
  -1  -2  15 317.216 10.5605   2
  -1   2  15 312.202 12.1502  25
  -1  -2  15 277.797 12.7393  23
   1  -2 -15 285.691 11.6969  20
   1   2 -15 303.807 13.9888  20
   1  -2 -15 311.964 15.7164   8
   1  -2 -15 299.807 14.9074  18
   1   2 -15 287.633 13.3765  19
  -1  -2  15 271.827 13.9968  15
  -1  -2  15 320.341 14.4991  14
  -1   2  15 293.519 13.9309  15
  -1  -2  15 259.685 13.4388  11
  -1   2  15 261.212 14.3035  11
   1  -2 -14 1002.86 41.2348   7
   1   2 -14 1007.86 38.5768   5
   1   2 -14 1052.90 38.6705   4
   1   2 -14 992.099 38.5678   1
   1  -2 -14 1070.91 38.5978   2
  -1  -2  14 1084.75 38.6646   2
  -1   2  14 1105.86 38.6643   3
   1   2 -14 1078.26 38.5959   3
  -1   2  14 1082.76 39.6842  25
  -1  -2  14 1099.30 40.1683  23
   1   2 -14 1077.15 41.1658  20
   1  -2 -14 1074.82 39.3312  20
   1  -2 -14 1136.38 41.7443   8
   1  -2 -14 997.964 41.3278  18
   1   2 -14 1073.58 40.6876  19
  -1  -2  14 1137.20 41.2515  14
  -1  -2  14 1063.10 41.0623  15
  -1   2  14 1021.99 40.9700  15
  -1   2  14 1130.59 41.6762  11
  -1  -2  14 1077.14 40.7582  11
   1  -2 -13 610.185 24.5707   7
   1   2 -13 575.228 21.8120   4
   1   2 -13 575.866 21.7180   5
  -1   2  13 607.179 21.7207   5
  -1   2  13 568.730 21.7359   3
   1   2 -13 579.359 21.7233   1
   1   2 -13 568.700 21.7011   3
  -1  -2  13 593.408 21.7546   2
  -1   2  13 600.409 21.7208   1
   1  -2 -13 588.437 21.7750   2
  -1  -2  13 647.177 23.1996  23
  -1   2  13 593.083 22.7464  25
   1   2 -13 581.305 24.0183  20
   1  -2 -13 592.759 22.2429  20
   1  -2 -13 639.071 24.8839   8
   1  -2 -13 585.869 24.5213  18
   1   2 -13 587.729 23.6493  19
  -1   2  13 552.052 23.7532  15
  -1  -2  13 625.844 24.2398  14
  -1   2  13 550.381 24.2853  11
  -1  -2  13 573.426 23.6404  11
  -1   2  12 387.898 14.6020   5
  -1   2  12 392.353 14.6667   4
   1  -2 -12 382.953 17.0740   7
   1   2 -12 389.981 14.6517   5
   1   2 -12 383.097 14.7707   4
   1  -2 -12 392.549 14.6172   4
  -1   2  12 399.935 14.6171   1
   1   2 -12 391.596 14.6585   1
   1  -2 -12 369.972 14.7025   2
  -1  -2  12 380.578 14.6470   2
  -1   2  12 377.669 15.5205  25
  -1  -2  12 368.565 15.7381  23
   1   2 -12 370.014 16.6986  20
   1  -2 -12 383.830 14.9189  20
   1  -2 -12 444.007 17.4916   8
   1  -2 -12 388.994 17.1859  18
   1   2 -12 393.998 16.4686  19
  -1  -2  12 408.612 16.8144  14
  -1   2  12 350.103 16.4807  15
  -1   2  12 409.703 17.2947  11
  -1  -2  12 373.261 16.2743  11
  -1   2  11 394.259 14.4135   5
   1   2 -11 377.375 14.6195   4
   1  -2 -11 355.232 16.5681   7
   1   2 -11 391.742 14.5009   5
  -1   2  11 390.470 14.4907   4
  -1   2  11 399.336 14.4309   1
  -1  -2  11 367.176 14.4581   2
   1   2 -11 393.597 14.5117   1
   1  -2 -11 372.234 14.5568   2
   1  -2 -11 386.328 14.4409   4
  -1  -2  11 363.304 15.3257  23
  -1   2  11 356.220 15.1287  25
   1   2 -11 349.446 16.0934  20
   1   2 -11 344.316 14.4214  22
   1  -2 -11 374.010 14.5081  20
   1  -2 -11 471.390 16.8434   8
   1  -2 -11 365.452 16.5849  18
   1   2 -11 374.490 16.0780  19
  -1  -2  11 409.741 16.2487  14
  -1   2  11 373.521 16.0339  15
  -1   2  11 374.904 16.4512  11
  -1  -2  11 393.282 15.8067  11
   1   2 -10 270.655 11.0275   4
  -1   2  10 266.023 10.8725   4
   1  -2 -10 277.095 11.0755   5
   1  -2 -10 302.398 12.8405   7
  -1   2  10 279.505 10.8215   5
   1   2 -10 276.175 10.8937   5
   1  -2 -10 274.519 10.8409   4
   1   2 -10 277.915 10.9129   1
  -1  -2  10 262.660 10.8569   2
   1  -2 -10 277.590 11.0698   1
  -1   2  10 282.262 10.8269   1
  -1  -2  10 312.362 11.7006  23
  -1   2  10 286.317 11.4896  25
   1  -2 -10 274.779 10.7252  20
   1   2 -10 305.561 12.7233  20
   1   2 -10 259.707 10.7122  22
  -1   2  10 283.360 12.7671  23
   1  -2 -10 369.448 13.1538   8
   1  -2 -10 301.516 12.9381  18
   1   2 -10 300.012 12.4600  19
  -1  -2  10 278.334 12.4767  14
   1  -2 -10 273.723 10.9836  13
  -1   2  10 277.750 12.2034  15
  -1  -2  10 278.236 11.8842  11
  -1   2  10 249.270 12.6129  11
   1  -2 -10 278.886 10.9862  12
   1  -2  -9 1039.56 38.1967   5
  -1   2   9 1024.57 38.0323   4
   1   2  -9 1064.82 38.1738   4
   1   2  -9 1047.01 38.0252   5
   1  -2  -9 1074.10 39.2710   7
  -1   2   9 1061.86 37.9561   5
   1   2  -9 1040.38 38.0329   1
  -1   2   9 1086.35 37.9743   1
  -1  -2   9 1003.77 37.9975   2
   1  -2  -9 1010.16 38.1682   1
   1  -2  -9 1051.49 37.9790   4
  -1   2   9 1063.56 38.3777  25
  -1  -2   9 1078.00 38.4789  23
   1  -2  -9 979.898 37.6990  20
  -1   2   9 1005.44 39.1812  23
   1   2  -9 961.091 37.7314  22
   1  -2  -9 1169.70 39.3946   8
   1   2  -9 1022.23 38.0836  17
   1  -2  -9 1081.89 39.3418  18
   1   2  -9 1021.55 38.0719  16
   1   2  -9 1050.04 39.1051  19
  -1   2   9 985.773 38.9058  15
  -1  -2   9 1073.22 39.0174  14
   1  -2  -9 1071.64 37.9623  13
  -1  -2   9 992.547 38.6024  11
   1  -2  -9 1032.13 37.9340  12
  -1   2   9 1027.27 39.2814  11
  -1   2   8 234.770 9.69180   4
  -1   2   8 246.173 9.61276   5
   1  -2  -8 240.751 9.88401   5
   1   2  -8 243.923 9.86069   4
   1   2  -8 247.433 9.68583   5
   1  -2  -8 237.842 10.9993   7
  -1  -2   8 224.990 9.67723   2
   1  -2  -8 236.368 9.87172   1
   1  -2  -8 247.929 9.65488   4
  -1   2   8 247.604 9.60621   1
   1   2  -8 244.096 9.68633   1
  -1   2   8 245.849 10.0253  25
  -1  -2   8 267.137 10.9597  24
  -1  -2   8 262.945 10.0436  23
   1  -2  -8 240.905 9.15028  20
   1   2  -8 236.080 9.24227  22
  -1   2   8 216.986 10.8110  23
   1  -2  -8 332.615 11.4908   8
   1  -2  -8 251.832 11.1040  18
   1   2  -8 245.469 10.7725  19
   1   2  -8 243.732 9.58013  17
   1   2  -8 238.399 9.55422  16
  -1  -2   8 248.984 10.7134  14
  -1   2   8 248.839 10.5277  15
   1  -2  -8 242.155 9.41653  13
  -1   2   8 256.780 11.0236  11
  -1  -2   8 235.519 10.1930  11
   1  -2  -8 229.447 9.38738  12
   1  -2  -7 144.529 6.69275   5
  -1   2   7 156.002 6.42062   5
   1  -2  -7 139.570 6.37128   4
   1  -2  -7 161.267 7.97881   7
   1   2  -7 154.701 6.68772   4
  -1   2   7 150.361 6.54781   4
   1   2  -7 146.291 6.44026   5
  -1  -2   7 133.331 6.47268   2
  -1   2   7 160.149 6.41662   1
   1  -2  -7 140.147 6.65000   1
   1   2  -7 147.041 6.47967   1
  -1  -2   7 156.706 6.66065  23
  -1  -2   7 172.726 7.64353  24
  -1   2   7 168.068 6.82035  25
   1   2  -7 130.766 6.29211  23
   1   2  -7 162.315 5.89572  22
  -1   2   7 142.636 7.52627  23
   1  -2  -7 163.741 8.70290   8
   1  -2  -7 156.337 8.01558  18
   1   2  -7 153.440 6.17719  16
   1   2  -7 161.256 7.41521  19
   1   2  -7 152.531 6.18614  17
   1  -2  -7 155.148 5.99578  13
  -1  -2   7 157.408 7.35789  14
  -1  -2   7 147.866 6.78636  11
  -1   2   7 150.619 7.47761  11
   1  -2  -7 143.197 5.96570  12
   1   2  -6 892.153 33.4625   4
   1  -2  -6 923.288 33.5334   5
   1   2  -6 927.969 33.3564   5
  -1   2   6 941.874 33.3190   5
  -1   2   6 891.450 33.4047   4
   1  -2  -6 887.892 33.2894   4
   1  -2  -6 1066.18 34.4682   7
  -1   2   6 880.656 33.2791   1
   1   2  -6 944.193 33.3758   1
  -1  -2   6 870.286 33.3469   2
   1  -2  -6 916.007 33.5194   1
  -1   2   6 876.920 33.4362  25
   1   2  -6 857.981 33.1396  23
  -1  -2   6 920.881 34.0098  24
  -1  -2   6 886.093 32.7859  22
  -1   2   6 884.694 34.0360  23
  -1   2   6 885.740 32.7978  19
   1   2  -6 918.445 33.0431  10
   1   2  -6 928.067 33.0471   9
   1  -2  -6 792.425 34.0513   8
   1  -2  -6 905.101 32.7957  19
   1  -2  -6 1058.25 34.5249  18
   1   2  -6 931.921 34.0054  19
  -1  -2   6 885.760 33.8158  14
   1  -2  -6 888.118 32.7922  13
   1  -2  -6 900.184 32.7942  12
  -1   2   6 939.844 33.9214  11
  -1  -2   6 910.232 33.3730  11
   1   2  -6 918.088 33.2894  11
  -1   2   5 1367.65 50.3315   4
   1  -2  -5 1610.99 51.4092   7
   1  -2  -5 1288.74 50.3936   5
  -1   2   5 1391.63 50.2626   5
   1  -2  -5 1393.03 50.2517   4
   1   2  -5 1402.10 50.4109   4
   1   2  -5 1382.84 50.2861   5
   1  -2  -5 1390.82 50.4591   1
  -1   2   5 1468.73 50.3023   1
  -1  -2   5 1320.38 50.2986   2
   1   2  -5 1406.64 50.3000   1
   1   2  -5 1340.60 50.0441  23
  -1  -2   5 1435.79 50.8009  24
  -1   2   5 1421.58 50.3861  25
  -1   2   5 1388.93 49.8472  19
  -1   2   5 1415.50 50.9103  23
  -1  -2   5 1375.61 49.7195  22
   1   2  -5 1401.25 49.9789  10
  -1   2   5 1382.73 50.7366   9
   1   2  -5 1408.11 49.9842   9
   1   2  -5 1356.02 50.7299  19
   1  -2  -5 1583.64 51.4633  18
   1  -2  -5 1373.53 49.8243  19
  -1  -2   5 1408.45 50.6159  14
  -1   2   5 1278.47 50.6378  10
  -1  -2   5 1366.53 50.1335  11
   1   2  -5 1387.25 50.0840  11
  -1   2   5 1350.08 50.5841  11
   1  -2  -4 614.240 34.8081   7
   1   2  -4 940.075 34.2981   5
  -1   2   4 974.254 34.2887   5
   1  -2  -4 880.614 34.3983   5
   1  -2  -4 939.384 34.2599   4
   1   2  -4 936.291 34.2500   6
   1   2  -4 938.202 34.2975   1
   1   2  -4 956.813 34.4196   4
  -1   2   4 975.313 34.2935   1
   1  -2  -4 960.539 34.4763   1
   1   2  -4 949.843 34.0532  23
  -1  -2   4 949.179 34.6186  24
  -1   2   4 948.227 33.9410  19
  -1   2   4 958.825 34.6697  23
  -1  -2   4 930.999 33.7277  22
  -1   2   4 888.373 34.5649   9
   1   2  -4 927.181 33.9800   9
   1   2  -4 930.623 33.9799  10
   1  -2  -4 582.884 34.8002  18
   1   2  -4 934.009 33.6924  17
   1  -2  -4 957.615 33.9127  19
   1  -2  -4 996.668 34.4597  15
   1   2  -4 932.321 33.6925  16
  -1  -2   4 926.725 33.9782  11
  -1   2   4 1043.97 34.5109  11
   1  -2  -4 926.166 34.3128  11
   1   2  -4 935.780 33.9546  11
  -1   2   4 886.164 34.5517  10
   1   2  -3 1845.30 63.5553   5
   1  -2  -3 1823.32 63.6918   5
   1   2  -3 1815.69 63.3753   6
   1  -2  -3 1783.38 63.4934   4
  -1  -2   3 1784.53 63.3670   6
   1   2  -3 1851.58 63.5565   1
   1   2  -3 1883.48 63.6678   4
   1  -2  -3 1771.40 63.6706   1
   1   2  -3 1790.46 63.6041  24
  -1  -2   3 1914.14 63.7764  24
  -1   2   3 1823.69 63.2672  19
  -1   2   3 1943.23 63.8164  23
  -1   2   3 1770.80 63.7201   9
  -1  -2   3 1802.18 63.1810   9
  -1  -2   3 1860.46 63.1915  10
   1   2  -3 1771.87 63.2659  10
   1   2  -3 1778.23 63.2721   9
   1  -2  -3 1766.22 63.2098  19
  -1  -2   3 1773.55 63.4502  15
  -1  -2   3 1851.01 63.8162  13
   1   2  -3 1826.29 63.0955  11
  -1  -2   3 1838.66 63.7943  12
  -1   2   3 1757.82 63.7051  10
   1  -2  -3 1791.67 63.3703  11
  -1   2   3 1947.46 63.5292  11
   1   2  -2 562.469 20.6081   5
   1  -2  -2 566.854 20.5827   4
   1   2  -2 546.547 20.3127   6
  -1  -2   2 556.021 20.3402   6
   1  -2  -2 528.000 20.7015   5
   1   2  -2 528.438 20.3055  26
  -1  -2   2 564.725 20.6914  24
   1   2  -2 538.525 20.5450  24
   1  -2  -2 540.550 20.0288  24
   1   2  -2 558.441 20.4031  10
   1   2  -2 548.878 20.3936   9
   1  -2  -2 675.143 20.8568   8
  -1  -2   2 559.268 20.2958   9
  -1   2   2 564.292 20.6855   9
  -1  -2   2 566.913 20.2990  10
  -1  -2   2 506.630 20.6701   7
   1  -2  -2 344.031 21.0653   7
   1  -2  -2 552.116 20.7402   1
   1   2  -2 562.425 20.7094   4
   1   2  -2 542.036 20.5841   1
  -1   2   2 563.941 20.4231  19
   1  -2  -2 343.542 21.0987  18
  -1  -2   2 555.693 19.9826  17
  -1  -2   2 499.634 20.6743  18
   1  -2  -2 561.535 20.3592  19
   1   2  -2 543.947 20.0059  17
   1   2  -2 538.293 20.0015  16
  -1  -2   2 552.966 19.9814  16
  -1  -2   2 547.894 20.3879  15
   1   2  -2 571.337 20.5873  13
  -1  -2   2 525.656 20.6624  13
   1  -2  -2 540.925 20.2637  11
   1   2  -2 568.108 20.5745  12
  -1   2   2 587.760 20.7092  10
  -1   2   2 575.885 20.3566  11
  -1  -2   2 552.937 20.6819  12
   1   2  -2 576.555 20.1110  11
   1  -2  -1 97.5751 4.71660   5
  -1   2   1 97.3870 4.68689   4
   1  -2  -1 104.893 4.54434   4
   1   2  -1 95.0027 4.58452   5
  -1   2   1 89.4479 4.44807   6
  -1   2   1 93.3323 4.55455   5
  -1  -2   1 94.3781 4.19805   6
   1   2  -1 91.4292 4.07894   6
  -1  -2   1 97.9056 4.50884   4
  -1  -2   1 101.928 4.66560   2
   1   2  -1 100.038 4.61318   1
   1   2  -1 110.886 4.79864   4
  -1   2   1 97.3161 4.58491   1
   1  -2  -1 98.2742 4.71793   1
  -1   2   1 106.532 3.92677  24
  -1  -2   1 92.6615 4.51700  24
  -1   2   1 94.7277 4.52221  26
   1   2  -1 95.1304 4.43005  24
   1   2  -1 92.0314 4.12113  26
   1  -2  -1 100.698 3.89892  24
   1   2  -1 108.345 4.80660   7
  -1  -2   1 93.6983 4.27316   9
  -1   2   1 99.2727 4.51785   9
  -1   2   1 143.016 5.19063   8
   1  -2  -1 126.364 5.48487   7
   1  -2  -1 94.1213 4.70740   8
  -1  -2   1 90.4577 4.77748   7
   1   2  -1 99.9301 4.43538   9
   1   2  -1 94.3364 4.40089  10
  -1  -2   1 96.6693 4.26412  10
   1  -2  -1 91.9977 4.41491   9
  -1  -2   1 89.7881 4.78410  18
   1  -2  -1 119.127 5.44378  18
   1   2  -1 101.861 4.80173  18
   1   2  -1 89.3072 3.98436  17
   1   2  -1 100.381 4.01400  16
  -1  -2   1 98.2434 3.95749  17
   1  -2  -1 96.5611 4.34723  19
  -1  -2   1 97.5128 4.50303  13
   1   2  -1 102.452 4.41612  13
  -1  -2   1 101.751 3.97225  16
  -1  -2   1 102.025 4.21446  15
  -1   2   1 92.0169 4.00337  11
  -1  -2   1 98.2576 4.51162  12
   1  -2  -1 98.0191 3.98342  11
   1  -2  -1 93.8658 4.41408  10
   1   2  -1 93.4682 4.35555  12
  -1   2   1 96.1641 4.45042  10
  -1   2   0 337.596 12.6342   4
  -1  -2   0 312.826 12.1599   6
  -1   2   0 304.858 12.4309   6
   1  -2   0 318.647 12.6592   5
  -1   2   0 318.237 12.4788   5
   1  -2   0 301.667 12.4583   4
   1   2   0 321.214 12.4986   5
   1   2   0 322.230 12.0658   6
  -1  -2   0 319.355 12.4374   4
  -1  -2   0 330.962 12.5992   2
   1   2   0 336.020 12.6204   4
   1   2   0 313.996 12.4868   1
   1  -2   0 312.072 12.6380   1
  -1   2   0 327.366 12.4985   1
   1   2   0 318.923 12.0708  26
   1  -2   0 332.645 12.0315  24
  -1   2   0 296.743 12.4246  26
  -1   2   0 329.138 12.0096  24
  -1  -2   0 313.108 12.1890  26
  -1  -2   0 317.709 12.3963  24
   1   2   0 324.874 12.3192  24
  -1   2   0 304.019 12.2738  20
   1   2   0 343.378 12.5311   9
  -1  -2   0 303.371 12.6867   8
  -1   2   0 306.945 12.3858   8
   1   2   0 349.974 13.1128   7
   1  -2   0 334.024 12.2704   9
  -1  -2   0 356.605 12.8541   7
   1  -2   0 338.697 12.7381   7
  -1   2   0 314.742 12.3180   9
   1   2   0 347.295 13.1246  18
   1  -2   0 324.031 12.4028  19
   1   2   0 317.022 12.1909  17
   1  -2   0 350.320 12.7825  18
  -1  -2   0 337.082 12.1419  16
  -1  -2   0 328.629 12.1385  17
   1   2   0 310.208 12.1793  16
  -1  -2   0 358.613 12.8920  18
   1   2   0 325.987 12.2077  13
  -1  -2   0 338.419 12.2889  13
  -1   2   0 322.152 11.8607  11
  -1   2   0 303.644 12.2885  10
   1   2   0 320.409 12.4831  10
   1  -2   0 328.857 12.2616  10
   1   2   0 322.520 12.1953  12
   1  -2   0 323.991 11.8484  11
  -1  -2   0 317.919 12.2552  12
  -1   2  -1 4.33971 1.89359   4
  -1   2  -1 3.55029 1.79306   6
  -1  -2  -1 2.97369 1.38324   6
  -1   2  -1 3.47871 1.72314   5
  -1  -2  -1 2.06277 3.10448   7
   1  -2   1 1.67070 2.03020   5
  -1  -2  -1 3.80646 1.46485  26
  -1   2  -1 2.82505 1.22899  24
  -1   2  -1 14.4793 2.13692  26
  -1  -2  -1 1.43010 1.64812  24
   1  -2   1 1.81709 1.34734  24
   1   2   1 3.24229 1.88539  10
   1  -2   1 3.48377 1.25870  10
  -1   2  -1 2.75639 2.02471   8
   1  -2   1 4.64637 2.23362   7
  -1   2  -1 2.83110 1.31909   9
   1   2   1 6.25389 1.99396   9
   1  -2   1 5.29101 1.33087   9
  -1   2  -1 3.30575 1.78077   1
   1  -2   1 1.99475 1.95665   1
  -1  -2  -1 5.95561 1.78307   4
   1   2   1 3.96590 2.02825   4
  -1  -2  -1 1.72434 1.93593   2
   1  -2   1 5.45981 2.33349  18
   1  -2   1 1.39938 1.74345  19
   1   2   1 3.93437 1.39506  16
  -1  -2  -1 3.35823 1.48184  17
  -1  -2  -1 2.80551 1.50087  16
  -1  -2  -1 3.73167 3.09993  18
   1   2   1 3.51088 1.51412  17
  -1  -2  -1 2.22633 1.28675  13
  -1  -2  -1 3.66749 1.30243  12
   1   2   1 3.15643 1.08689  13
  -1   2  -1 3.15862 1.31047  10
   1   2   1 4.28237 1.10833  12
  -1   2  -2 146.643 6.13203   5
  -1   2  -2 145.843 6.25103   4
  -1   2  -2 150.404 6.18680   6
  -1  -2  -2 146.274 6.24917   2
  -1  -2  -2 141.616 6.03397   4
  -1   2  -2 156.915 6.16235   1
   1  -2   2 141.802 5.92198  24
  -1   2  -2 152.121 6.22771  26
  -1   2  -2 141.465 5.83337  24
  -1  -2  -2 130.071 6.10948  24
  -1   2  -2 144.533 5.60709   9
   1  -2   2 138.441 6.34572   7
  -1  -2  -2 216.158 7.53448   8
   1  -2   2 144.781 5.58974   9
   1   2   2 160.249 6.48065   9
  -1  -2  -2 50.6863 6.57482   7
  -1   2  -2 143.583 6.41319  19
   1   2   2 132.766 6.04554  16
  -1  -2  -2 142.667 6.01693  16
  -1  -2  -2 38.9081 6.50312  18
   1   2   2 144.693 6.12436  17
  -1  -2  -2 137.161 5.99151  17
   1  -2   2 143.185 6.38110  18
  -1  -2  -2 142.657 5.54648  13
  -1  -2  -2 143.137 5.54337  12
  -1   2  -2 143.427 5.59736  10
   1   2   2 150.360 5.51517  13
   1   2   2 148.277 6.03029  11
   1  -2   2 150.150 5.60521  10
   1   2   2 151.297 5.52069  12
   1   2   2 136.235 6.35305  10
   1   2   3 2358.00 83.1531   5
  -1   2  -3 2447.17 83.1585   5
  -1   2  -3 2472.33 83.2889   4
  -1   2  -3 2454.08 83.1584   1
  -1  -2  -3 2353.17 83.2091   2
  -1  -2  -3 2379.61 83.0807   4
   1   2   3 2356.83 83.1461   1
  -1   2  -3 2308.40 83.0416  24
   1  -2   3 2437.99 83.1974  24
   1   2   3 2348.93 82.8239  20
   1  -2   3 2402.77 83.0096  22
   1   2   3 2381.26 82.8276  21
  -1   2  -3 2398.26 82.6154   9
   1  -2   3 2405.67 82.6132  10
   1  -2   3 2401.10 82.6132   9
   1   2   3 2279.01 83.4584   9
   1   2   3 2537.16 83.4160  16
  -1   2  -3 2424.49 83.5376  19
   1   2   3 2440.28 83.3853  17
  -1  -2  -3 2535.24 82.8486  15
   1  -2   3 2422.68 83.4411  14
  -1  -2  -3 2346.87 82.6413  13
  -1  -2  -3 2336.34 82.6418  12
  -1   2  -3 2391.93 82.6134  10
   1  -2   3 2352.78 82.6132  11
   1   2   3 2508.85 83.5670  10
   1   2   3 2539.95 83.3216  11
  -1   2  -4 7112.45 252.681   5
   1   2   4 7277.29 252.725   5
  -1  -2  -4 5465.42 253.458   7
   1  -2   4 6790.57 252.806   5
  -1   2  -4 7172.35 252.797   4
   1   2   4 7025.60 252.707   1
   1   2   4 6794.44 252.752   4
   1  -2   4 6963.95 252.829   1
  -1  -2  -4 7480.15 252.647   4
  -1   2  -4 7137.23 252.682   1
  -1  -2  -4 6902.61 252.726   2
  -1   2  -4 6878.53 252.107  23
   1   2   4 6977.88 252.404  20
   1  -2   4 7003.80 252.569  22
   1   2   4 7012.42 252.389  21
   1   2   4 7065.05 253.147   9
   1   2   4 6918.71 253.029  17
  -1   2  -4 7208.59 253.160  19
   1  -2   4 7099.11 252.168  16
  -1   2  -4 7026.63 252.147  17
  -1  -2  -4 5311.31 253.478  18
   1  -2   4 7147.49 252.170  17
   1   2   4 6730.35 252.987  16
   1  -2   4 7212.91 253.024  14
  -1  -2  -4 7636.69 252.485  15
  -1   2  -4 6996.84 252.147  16
  -1  -2  -4 6975.18 252.233  13
   1  -2   4 6873.18 252.343  11
   1   2   4 7023.39 253.144  10
   1   2   4 7067.46 252.952  11
  -1  -2  -4 6858.26 252.233  12
   1   2   5 133.045 6.02478   1
  -1   2  -5 134.339 5.96839   1
   1  -2   5 133.763 6.27844   1
  -1  -2  -5 124.466 6.10861   2
  -1  -2  -5 140.563 5.97383   4
   1   2   5 145.922 6.67078  11
   1  -2   5 134.128 5.84499  11
   1   2   5 132.320 6.82003  10
   1  -2   5 146.043 5.99905  22
   1   2   5 146.026 5.74217  20
  -1   2  -5 143.387 5.41667  23
  -1   2  -5 150.858 6.80556  20
  -1   2  -5 145.659 5.89524  22
   1   2   5 152.455 6.92822   9
  -1  -2  -5 60.0376 7.64014   8
   1   2   5 140.086 5.41286  19
   1   2   5 135.498 6.65314  17
   1   2   5 146.694 6.72397  16
  -1   2  -5 145.933 6.74198  19
  -1  -2  -5 188.259 7.62457  18
  -1   2  -5 145.301 5.50641  17
   1  -2   5 139.797 5.54067  16
   1  -2   5 135.178 5.53629  17
  -1  -2  -5 151.225 5.92099  15
   1  -2   5 144.237 6.62851  14
   1   2   5 137.142 6.06780  15
  -1   2  -5 139.097 5.49082  16
  -1  -2  -5 184.906 7.44897   7
   1  -2   5 133.639 6.27587   5
   1   2   5 140.422 6.05869   5
   1   2   5 136.931 6.16437   4
  -1   2  -5 134.774 6.11387   4
  -1   2  -5 140.180 6.00153   5
  -1   2  -6 855.208 30.7027   5
   1   2   6 858.139 30.7888   5
  -1   2  -6 827.779 30.8301   4
   1   2   6 807.513 30.8212   4
  -1  -2  -6 922.991 31.8222   7
   1  -2   6 807.604 30.8825   5
   1   2   6 848.035 30.7727   1
  -1  -2  -6 837.540 30.8036   2
  -1   2  -6 870.496 30.7216   1
   1  -2   6 818.145 30.8927   1
   1  -2   6 803.896 30.3358  23
  -1  -2  -6 818.943 30.5539  21
  -1   2  -6 822.870 30.6268  22
  -1  -2  -6 804.550 30.5465  20
  -1   2  -6 857.773 31.5389  20
  -1   2  -6 854.744 30.3188  23
   1  -2   6 847.184 30.7268  22
   1   2   6 837.432 30.4998  20
  -1   2  -6 822.303 30.3982  16
  -1   2  -6 861.576 31.4750  19
  -1   2  -6 841.014 30.4060  17
  -1  -2  -6 799.058 30.6630  15
   1   2   6 822.365 30.8711  15
   1  -2   6 862.783 31.3480  14
   1  -2   6 816.836 30.7586  11
   1   2   6 896.542 31.5631  11
  -1   2  -7 2088.12 73.2327   5
  -1   2  -7 1996.93 73.3418   4
   1   2   7 2033.42 73.3949   4
   1  -2   7 1956.18 73.4068   5
   1   2   7 1936.35 73.2805   5
   1  -2   7 1964.52 73.4072   1
  -1  -2  -7 1951.02 73.2729   2
  -1   2  -7 2048.85 73.2241   1
   1   2   7 2071.50 73.3296   1
   1  -2   7 2099.22 73.0596  23
   1   2   7 2017.78 73.1620  25
  -1   2  -7 1961.52 73.2163  22
   1   2   7 2030.09 73.1034  20
  -1   2  -7 2090.01 73.0001  23
   1  -2   7 2050.72 73.3229  22
  -1  -2  -7 1929.98 73.1670  21
  -1  -2  -7 1922.76 73.1759  20
  -1   2  -7 2103.45 74.2654  20
  -1  -2  -7 2059.54 74.8911   8
  -1   2  -7 2014.55 73.0860  17
  -1   2  -7 1983.30 73.0751  16
  -1   2  -7 2129.00 74.1240  19
   1  -2   7 2066.66 73.9555  14
   1  -2   7 1938.74 73.9988  15
   1   2   7 1963.58 73.5436  15
   1  -2   7 1982.96 73.4807  11
   1   2   7 2027.77 74.1517  11
   1   2   8 1960.24 75.9840   4
   1   2   8 2173.85 75.9630   5
   1  -2   8 2017.92 76.0330   5
  -1   2  -8 2051.56 75.9606   4
  -1   2  -8 2122.49 75.8488   5
   1   2   8 2045.91 75.9305   1
  -1   2  -8 2129.04 75.8494   1
   1  -2   8 1987.18 76.0163   1
  -1  -2  -8 2128.84 75.9317   2
   1  -2   8 2151.32 75.8489  23
   1   2   8 2187.71 75.8549  25
   1  -2   8 2033.78 76.0135  22
  -1   2  -8 2181.67 75.7840  23
  -1  -2  -8 1953.55 75.9056  20
  -1  -2  -8 1988.98 75.9073  21
  -1   2  -8 2117.68 76.9869  20
   1   2   8 2145.15 75.8231  20
  -1  -2  -8 2334.68 77.5383   8
  -1   2  -8 2077.17 75.8458  16
  -1   2  -8 2088.28 75.8537  17
  -1   2  -8 2099.00 76.8425  19
   1   2   8 1986.07 76.3331  15
   1  -2   8 2142.93 76.7311  14
   1  -2   8 2122.13 76.8062  15
   1   2   8 2103.64 77.0247  11
   1  -2   8 2044.91 76.3305  11
   1   2   9 9.99596 2.21003   5
   1  -2   9 8.61996 2.41603   5
  -1   2  -9 10.4733 2.05424   5
  -1   2  -9 12.5409 2.26116   4
  -1  -2  -9 10.5325 2.22837   2
   1  -2   9 12.5455 2.43990   1
   1   2   9 12.9091 2.27711   1
   1  -2   9 11.3072 2.13869   4
   1   2   9 12.8040 2.38821   4
  -1   2  -9 10.1331 2.03753   1
   1   2   9 10.2945 2.34850  25
   1  -2   9 9.67925 2.33156  23
  -1   2  -9 10.5414 2.17217  23
  -1  -2  -9 11.3930 2.52565  20
  -1   2  -9 12.4378 4.39755  20
   1   2   9 11.3978 2.16938  20
  -1  -2  -9 9.50595 2.44740  21
  -1   2  -9 7.07377 3.98417  19
   1  -2   9 2.85759 3.97979  15
   1  -2   9 12.9582 3.77335  14
   1   2   9 8.31617 3.34675  15
   1  -2   9 8.87527 3.28008  11
   1   2   9 10.3365 4.24477  11
   1   2  10 1086.02 39.4934   5
  -1   2 -10 1072.88 39.4893   4
   1  -2  10 1055.51 39.5771   5
  -1   2 -10 1095.38 39.3710   5
   1   2  10 1080.15 39.5750   4
   1  -2  10 1055.26 39.5757   1
  -1  -2 -10 1057.60 39.4138   2
   1  -2  10 1075.73 39.4394   4
   1   2  10 1122.28 39.5221   1
  -1   2 -10 1084.56 39.3648   1
   1   2  10 1091.79 39.5437  25
   1  -2  10 1054.44 39.7163  23
  -1   2 -10 1055.87 40.9441  20
  -1  -2 -10 1026.27 39.7363  20
  -1   2 -10 1072.45 39.0173   9
   1   2  10 1109.85 40.9113   9
  -1   2 -10 1017.83 40.5987  19
   1   2  10 1019.62 40.3886  15
   1  -2  10 1035.19 40.8086  15
   1  -2  10 1126.61 40.7574  14
   1   2  10 1104.80 40.8706  10
   1   2  10 916.324 40.8497  11
   1  -2  10 1081.40 40.3728  11
  -1   2 -10 1079.60 39.0209  10
   1   2  11 313.711 12.1231   5
   1   2  11 311.931 12.1889   4
  -1   2 -11 320.676 11.9787   5
  -1   2 -11 296.485 12.0840   4
   1  -2  11 294.570 12.1843   2
   1   2  11 326.521 12.1658   1
  -1   2 -11 317.634 11.9835   1
  -1  -2 -11 318.682 12.0618   2
   1  -2  11 321.271 12.0796   4
   1  -2  11 310.026 12.6284  23
   1   2  11 305.592 12.2900  25
  -1   2 -11 304.630 14.0732  20
  -1  -2 -11 301.059 12.6252  20
   1   2  11 332.049 14.0385   9
  -1   2 -11 311.363 11.7426   9
  -1   2 -11 299.717 13.6015  19
   1  -2  11 351.054 14.2022  15
   1  -2  11 298.838 13.9094  14
   1   2  11 283.924 13.4779  15
   1   2  11 292.168 14.2044  11
   1  -2  11 333.457 13.5963  11
  -1   2 -11 312.117 11.7404  10
   1   2  11 317.430 13.9592  10
   1   2  12 236.677 9.20058   5
   1   2  12 228.137 9.22730   4
  -1   2 -12 227.063 9.00951   5
   1   2  12 243.819 9.20412   1
   1  -2  12 218.885 9.21791   2
   1  -2  12 238.607 9.12412   4
  -1  -2 -12 231.523 9.10530   2
  -1   2 -12 232.413 9.03117   1
   1   2  12 233.187 9.50379  25
   1  -2  12 230.941 9.98431  23
  -1  -2 -12 208.988 9.96348  20
  -1   2 -12 251.087 11.7704  20
   1   2  12 227.434 11.1567   9
  -1   2 -12 233.344 8.95722   9
  -1   2 -12 223.173 11.0959  19
   1  -2  12 241.383 11.8231  15
   1  -2  12 211.525 11.4205  14
   1   2  12 225.628 10.9511  15
  -1   2 -12 227.510 8.94378  10
   1   2  12 235.340 11.3156  10
   1  -2  12 232.006 10.9807  11
   1   2  12 240.950 12.0895  11
   1   2  13 56.0524 3.16827   5
   1   2  13 55.5150 3.17773   4
   1  -2  13 52.9780 3.24684   2
  -1   2 -13 55.0579 3.03727   3
   1   2  13 56.6180 3.14800   3
  -1  -2 -13 54.2998 3.09717   2
   1   2  13 53.2828 3.18734   1
   1   2  13 56.0170 3.86497  25
   1  -2  13 58.8040 4.86543  23
  -1  -2 -13 59.9915 4.79694  20
  -1   2 -13 56.4307 6.85376  20
  -1   2 -13 56.0174 3.07424   9
  -1   2 -13 53.0456 3.07546  10
  -1   2 -13 48.0924 6.09387  19
   1  -2  13 55.2379 6.59594  15
   1  -2  13 60.9313 6.56744  14
   1   2  13 47.8788 6.07693  15
   1   2  13 55.3375 7.23460  11
   1  -2  13 41.3089 5.92953  11
   1   2  14 1150.12 41.0450   5
   1   2  14 1135.06 41.0016   4
  -1  -2 -14 1194.54 40.9984   2
   1   2  14 1167.48 41.0308   3
   1   2  14 1135.57 41.0410   1
  -1   2 -14 1100.59 40.9462   3
   1  -2  14 1091.55 41.0226   2
   1  -2  14 1072.20 42.1512  23
   1   2  14 1139.64 41.5140  25
  -1  -2 -14 1094.91 42.1355  20
  -1   2 -14 1148.53 43.7079  20
   1   2  14 1159.55 43.8957  23
  -1   2 -14 1081.73 41.1892   9
  -1   2 -14 1090.46 41.1950  10
  -1  -2 -14 1310.20 44.4081   8
  -1   2 -14 1137.75 43.0449  19
   1  -2  14 1008.41 43.4282  15
   1  -2  14 1154.62 43.5824  14
   1   2  14 1084.47 43.1074  15
   1   2  14 1076.65 43.9906  11
   1  -2  14 1054.34 43.0480  11
   1   2  15 123.111 4.74927   5
   1  -2  15 116.220 4.75199   2
   1  -2  15 124.991 4.84496   2
   1   2  15 112.331 4.74885   3
   1   2  15 116.479 4.74495   1
   1   2  15 119.751 6.00963  25
   1  -2  15 122.422 7.18362  23
  -1  -2 -15 112.286 6.97674  20
   1   2  15 111.940 9.61347  23
  -1   2 -15 112.148 9.10721  20
  -1   2 -15 116.490 8.23536  19
   1   2  15 108.921 8.73816  15
   1  -2  15 123.649 9.34855  14
   1  -2  15 134.016 9.33151  15
   1  -2  15 119.986 8.68821  11
   1   2  15 130.664 9.89412  11
   1  -2  16 36.3658 5.37582  23
   1   2  16 43.5264 3.91647  25
   1   2  16 37.3971 7.35821  23
  -1   2 -16 35.0197 7.54740  20
  -1  -2 -16 34.9542 5.33647  20
  -1   2 -16 35.6066 6.46868  19
   1  -2  16 43.0912 8.61728  14
   1   2  16 34.0668 7.57407  15
   1  -2  16 39.0768 7.81779  15
   1   2  16 30.3432 8.17668  11
   1  -2  16 36.2033 6.68171  11
   1   2  17 155.115 7.32934  25
   1  -2  17 151.334 9.00184  23
  -1  -2 -17 158.033 8.78392  20
   1   2  17 152.878 10.6812  23
  -1   2 -17 150.937 11.0937  20
  -1   2 -17 142.881 9.83692  19
   1  -2  17 145.144 11.2134  14
   1   2  17 156.640 11.0280  15
   1  -2  17 162.598 11.4436  15
   1  -2  17 154.449 10.8155  11
   1   2  17 156.678 12.1219  11
   1   2  18 146.303 7.28928  25
   1  -2  18 157.350 9.32332  23
   1   2  18 174.452 11.7043  23
  -1  -2 -18 146.463 8.98893  20
  -1   2 -18 153.051 11.1007  20
  -1   2 -18 161.764 10.2272  19
   1  -2  18 158.207 11.9219  15
   1  -2  18 179.467 12.3922  14
   1   2  18 147.103 10.9432  15
   1   2  18 139.984 12.0794  11
   1  -2  18 141.906 11.0563  11
   1  -2  19 82.9294 7.77069  23
  -1   2 -19 89.4896 10.2141  20
  -1  -2 -19 83.6413 7.49725  20
   1   2  19 93.3216 10.1357  23
  -1   2 -19 79.6592 8.36480  19
   1   2  19 86.4984 10.5134  15
   1  -2  19 83.8273 11.0024  15
   1  -2  19 88.5536 11.1487  14
   1   2  19 86.0389 11.2808  11
   1  -2  19 76.4734 9.72006  11
   1  -2  20 11.2053 6.66815  23
  -1  -2 -20 9.84206 6.26015  20
   1   2  20 19.8375 9.02860  23
  -1   2 -20 12.4124 9.19034  20
  -1   2 -20 23.6656 12.0681   8
  -1   2 -20 12.4670 6.80102  19
   1  -2  20 13.4648 10.5967  15
   1   2  20 7.03270 9.23702  15
   1  -2  20 4.54632 10.1693  14
   1  -2  20 10.0048 8.94075  11
   1   2  20 18.2803 9.71425  11
   1  -2  21 23.6961 7.18597  23
  -1   2 -21 23.0885 9.32108  20
  -1  -2 -21 15.1674 6.69126  20
   1   2  21 0.96154 9.87479  23
  -1   2 -21 33.5981 13.0623   8
  -1   2 -21 19.7406 7.19259  19
   1   2  21 13.5999 10.1235  15
   1  -2  21 9.21254 11.0610  14
   1  -2  21 26.1035 10.7872  15
   1   2  21 7.06078 10.6327  11
   1  -2  21 18.5344 10.0232  11
   1  -2  22 144.279 11.2440  23
  -1   2 -22 172.223 11.2655  19
   1   2  22 145.799 14.1360  23
  -1  -2 -22 169.561 10.6070  20
  -1   2 -22 158.947 13.5885  20
  -1   2 -22 200.658 17.0344   8
   1   2  22 178.069 14.6188  15
   1  -2  22 187.373 15.7625  14
   1  -2  22 172.354 15.1435  15
   1   2  22 154.567 15.3437  11
   1  -2  22 160.844 13.7552  11
   1  -2  23 88.6929 9.38517  23
  -1  -2 -23 85.5763 8.76280  20
   1   2  23 91.5449 13.2150  23
  -1   2 -23 87.5322 11.8171  20
  -1   2 -23 125.120 15.6308   8
  -1   2 -23 86.1819 9.02576  19
   1  -2  23 104.079 14.2040  15
   1  -2  23 110.052 14.0842  14
   1   2  23 103.479 13.3332  15
   1   2  23 82.7076 14.6321  11
   1  -2  23 76.9452 12.6300  11
   1  -2  24 258.159 14.7336  23
   1   2  24 252.371 18.2508  23
  -1   2 -24 295.047 21.0166   8
  -1   2 -24 250.896 14.4671  19
  -1   2 -24 260.343 17.3350  20
   1  -2  24 294.860 19.6106  14
   1   2  24 231.908 18.4982  15
   1  -2  24 256.656 19.3075  15
   1  -2  24 268.665 17.9434  11
   1  -2  25 95.6650 10.6083  23
  -1   2 -25 94.4874 17.8960   8
  -1   2 -25 116.663 13.2664  20
   1   2  25 113.607 14.4702  23
   1   2  25 94.7642 14.6428  15
   1  -2  25 104.927 15.1925  15
   1  -2  25 98.5030 16.2795  14
   1  -2  25 98.1082 14.5878  11
   1  -2  26 7.44235 9.03814  23
  -1   2 -26 16.7397 16.9259   8
   1   2  26 17.0387 13.1631  23
  -1   2 -26 36.8293 12.1785  20
   1   2  26 22.0858 13.4876  15
   1  -2  26 17.9900 14.7993  15
   1  -2  26 9.41515 14.4747  14
   1  -2  26 11.3722 12.9811  11
   1  -2  27 19.5533 9.55093  23
  -1   2 -27 37.2025 18.5168   8
   1   2  27 12.7097 13.6374  23
  -1   2 -27 30.3078 12.6495  20
   1  -2  27 13.1515 14.7467  15
   1   2  27 16.5626 14.5235  15
   1  -2  27 14.9816 15.7554  14
   1  -2  27 22.3058 13.9670  11
  -1   2 -28 72.4733 19.6959   8
  -1   2 -28 60.3966 13.2397  20
   1   2  28 75.8147 15.2425  23
   1   2  28 62.6391 15.6503  15
   1  -2  28 81.9846 17.7023  15
   1  -2  28 68.5514 17.3314  14
   1  -2  28 84.9737 15.7083  11
  -1   2 -29 18.6427 19.8454   8
   1   2  29 23.8370 14.4977  23
  -1   2 -29 9.97199 12.6032  20
   1  -2  29 12.9876 17.1268  14
   1  -2  29 19.0305 16.5197  15
   1   2  29 18.2528 15.7806  15
   1  -2  29 18.3362 14.6797  11
  -1   2 -30 11.1778 20.6333   8
   1   2  30 2.97932 14.0047  23
  -1   2 -30 26.5235 12.9491  20
   1   2  30 4.82328 16.3550  15
   1  -2  30 18.6716 17.0898  15
   1  -2  30 42.2491 17.6816  14
   1  -2  30 39.2867 15.6660  11
  -1   2 -31 1.34674 21.5344   8
   1   2  31 12.4273 14.0367  23
  -1   2 -31 33.7203 13.3432  20
   1  -2  31 6.82013 16.7101  15
   1  -2  31 41.0657 15.3615  11
   1   2  31 26.2738 18.7129  11
  -1   2 -32-13.6086 21.2785   8
   1   2  32 5.24353 14.1933  23
   1  -2  32 21.2897 18.2027  15
   1   2  32 10.1861 18.6046  11
   1  -2  32 27.6471 15.6385  11
  -1  -2 -33-28.6585 27.3563   8
  -1   2 -33 8.20100 22.0208   8
   1   2  33 38.0655 14.4882  23
   1  -2  33 46.9491 18.1876  15
   1  -2  33 20.0215 15.7549  11
   1   2  33-3.37603 17.6114  11
   1   3 -33 31.1220 17.6066   7
  -1   3  33 31.0545 16.4063  23
   1   3 -33 11.8101 21.1390   8
   1  -3 -33 447.555 23.4127  18
   1   3 -33 11.6338 17.6165  18
  -1  -3  33 31.6033 18.9720  15
  -1  -3  33 5.94426 14.6122  11
  -1  -3  32 27.0734 14.7208  11
  -1   3  32 9.36379 19.6843  11
  -1   3  32 38.3627 16.7341  23
   1   3 -32 3.27610 20.9880   8
  -1  -3  32 6.95696 17.6649  15
  -1  -3  32-4.35512 18.5593  14
  -1  -3  31 28.3501 14.8066  11
  -1   3  31 10.1826 18.5272  11
  -1   3  31 38.5235 16.5650  23
   1   3 -31 19.4030 13.8514  20
   1   3 -31 38.3473 20.7643   8
  -1  -3  31 40.0436 18.7484  15
  -1  -3  31 19.6354 18.5742  14
  -1  -3  30 16.7807 14.3270  11
  -1   3  30-1.67831 17.2772  11
   1   3 -30 3.95445 13.5010  20
  -1   3  30 20.6671 16.1931  23
   1   3 -30-21.7630 19.5663   8
   1  -3 -30-84.8837 26.1281   8
  -1  -3  30 1.51790 17.6562  15
  -1  -3  30 10.8840 17.8963  14
  -1  -3  29 28.9525 13.4712  11
  -1   3  29 23.0713 16.8601  11
  -1   3  29 23.2612 15.6748  23
   1   3 -29 37.8211 13.5701  20
   1   3 -29 3.11283 19.5786   8
   1  -3 -29 17.3166 22.3227  18
  -1  -3  29 23.8018 16.5470  15
  -1  -3  29 16.3729 17.3370  14
   1  -3 -29 51.2166 22.0275   7
  -1   3  28 124.041 19.1304  11
  -1  -3  28 133.457 15.4394  11
  -1   3  28 151.101 17.1201  23
   1   3 -28 116.407 15.5129  20
   1   3 -28 150.709 20.5523   8
   1  -3 -28 140.699 23.6341  18
  -1  -3  28 110.406 18.6702  14
  -1  -3  28 126.083 18.6040  15
   1  -3 -28 132.878 23.2533   7
  -1   3  27 114.777 18.4228  11
  -1  -3  27 131.348 15.1435  11
  -1   3  27 154.877 17.2616  23
   1   3 -27 145.163 15.6746  20
   1   3 -27 134.904 19.6004   8
   1  -3 -27 122.913 22.8858  18
  -1  -3  27 128.173 18.5322  15
  -1  -3  27 159.169 18.4025  14
   1  -3 -27 122.450 21.9000   7
   1  -3 -26-1.55866 19.5377   7
  -1  -3  26 18.9247 8.72758  23
  -1   3  26 22.0928 13.9220  23
   1   3 -26 27.8485 12.1272  20
   1   3 -26 35.3921 16.8843   8
   1   3 -26 14.9804 9.72447  19
   1  -3 -26 0.80048 20.0375  18
  -1  -3  26 30.5203 14.7476  15
  -1  -3  26 3.91016 15.5567  14
  -1  -3  26 26.5506 12.4840  11
  -1   3  26 25.6045 15.4556  11
   1  -3 -25 88.4999 19.1605   7
  -1  -3  25 98.7473 10.6167  23
  -1   3  25 97.2358 15.5146  23
   1   3 -25 93.8554 13.5410  20
   1   3 -25 113.967 17.2893   8
   1   3 -25 96.0034 11.1202  19
   1  -3 -25 110.929 19.6381  18
  -1  -3  25 131.127 16.8412  14
  -1  -3  25 98.1955 15.9631  15
  -1   3  25 91.8771 16.3189  11
  -1  -3  25 112.623 13.2528  11
   1  -3 -24 7.18297 16.3037   7
  -1  -3  24 20.0451 8.66993  23
  -1   3  24 15.9667 12.4542  23
   1   3 -24 3.76524 11.4137  20
   1   3 -24 26.1510 15.6513   8
   1   3 -24 29.6364 9.55741  19
   1  -3 -24 22.1473 17.2934  18
  -1  -3  24 5.94224 14.2214  14
  -1  -3  24 24.1193 13.3517  15
  -1   3  24 8.30122 13.8653  11
  -1  -3  24 20.3392 11.2548  11
   1  -3 -23-22.6314 16.3296   7
  -1  -3  23 2.51564 7.94471  23
  -1   3  23 4.00426 12.4229  23
   1   3 -23-0.51995 10.6341  20
   1  -3 -23-4.93063 16.1277  18
   1   3 -23 6.67323 9.04978  19
  -1  -3  23 9.00902 12.8442  14
  -1  -3  23 0.58828 12.7995  15
  -1   3  23-5.27489 13.2246  11
  -1  -3  23 10.8441 10.2696  11
   1  -3 -22 132.489 16.2869   7
  -1  -3  22 125.414 9.94477  23
  -1   3  22 109.570 7.92182  25
   1   3 -22 118.827 12.6705  20
  -1   3  22 108.168 13.9903  23
   1  -3 -22 103.656 16.1336  18
   1   3 -22 91.4521 11.3738  19
  -1  -3  22 132.572 14.4573  14
  -1  -3  22 115.621 13.6063  15
  -1   3  22 90.8314 14.2711  11
  -1  -3  22 122.918 12.0796  11
   1  -3 -21 96.0411 15.3631   7
  -1   3  21 114.335 7.69576  25
  -1  -3  21 107.189 9.27449  23
   1   3 -21 107.041 12.3075  20
  -1   3  21 93.9972 12.3357  23
   1  -3 -21 97.0592 15.8212  18
   1   3 -21 97.4574 10.8225  19
  -1   3  21 96.6472 12.5783  15
  -1  -3  21 105.153 12.9840  14
  -1  -3  21 103.211 11.1642  11
  -1   3  21 113.831 12.9779  11
   1  -3 -20 205.587 16.8308   7
  -1  -3  20 229.961 12.3134  23
  -1   3  20 200.066 10.8378  25
   1   3 -20 224.444 15.0309  20
  -1   3  20 225.738 15.5010  23
   1   3 -20 206.398 13.6222  19
   1  -3 -20 212.750 17.4480  18
  -1   3  20 188.216 14.2923  15
  -1  -3  20 242.955 15.6921  14
  -1  -3  20 210.121 13.4618  11
  -1   3  20 241.914 15.7897  11
   1  -3 -19 17.2387 12.2980   7
  -1   3  19 18.0497 5.78905  25
  -1  -3  19 25.0516 6.97633  23
  -1   3  19 13.1172 9.58443  23
   1   3 -19 32.6293 9.60793  20
   1   3 -19 27.8780 8.34379  19
   1  -3 -19 27.0160 12.4529  18
  -1  -3  19 20.4549 9.95118  14
  -1   3  19 18.8379 9.13223  15
  -1   3  19 30.0356 10.4097  11
  -1  -3  19 12.5069 7.74092  11
   1  -3 -18 43.0852 11.9147   7
  -1  -3  18 65.7907 3.37025   2
  -1   3  18 53.6502 3.31367   3
  -1   3  18 52.6229 6.07592  25
  -1  -3  18 37.8180 6.96637  23
   1   3 -18 49.9742 9.54809  20
   1  -3 -18 43.2378 4.17672  20
   1  -3 -18 42.9439 4.07749  21
   1  -3 -18 54.9901 12.1201  18
   1   3 -18 40.8769 8.39954  19
  -1   3  18 35.9914 8.83652  15
  -1  -3  18 47.8358 9.79395  14
  -1   3  18 50.3818 10.4838  11
  -1  -3  18 65.7352 8.63784  11
   1   3 -17 660.659 24.5102   4
   1  -3 -17 682.664 29.5123   7
  -1  -3  17 691.414 24.5507   2
  -1   3  17 687.625 24.5565   3
   1  -3 -17 694.516 24.4564   2
  -1  -3  17 679.704 26.4160  23
  -1   3  17 660.986 25.8249  25
   1  -3 -17 606.529 24.6771  21
   1   3 -17 660.887 28.3993  20
   1  -3 -17 596.883 24.6738  20
   1   3 -17 635.741 24.4806  10
   1   3 -17 645.238 24.4943   9
   1   3 -17 650.707 27.6088  19
   1  -3 -17 686.651 29.7982  18
  -1   3  17 628.816 27.7044  15
  -1  -3  17 717.744 28.4280  14
  -1   3  17 639.359 28.6515  11
  -1  -3  17 642.734 27.0724  11
   1   3 -16 64.8852 4.20254   4
   1  -3 -16 74.5303 10.8023   7
   1  -3 -16 66.8308 4.13923   2
  -1   3  16 67.8267 4.24731   3
  -1  -3  16 64.0284 4.22316   2
  -1  -3  16 67.1025 6.38485  23
  -1   3  16 84.4611 6.16554  25
   1  -3 -16 65.0214 4.09988  20
   1  -3 -16 69.4685 4.10480  21
   1   3 -16 58.9574 9.06468  20
   1   3 -16 67.3530 3.83112   9
   1   3 -16 66.3257 3.83618  10
   1   3 -16 70.6519 8.40616  19
   1  -3 -16 58.9214 10.4235  18
  -1   3  16 54.0320 7.50570  15
  -1  -3  16 69.9211 8.69024  14
  -1   3  16 56.8846 9.28445  11
  -1  -3  16 56.6727 7.19286  11
   1  -3 -15 109.535 11.2495   7
   1   3 -15 115.975 5.85646   4
  -1  -3  15 119.502 5.83132   2
   1  -3 -15 115.517 5.81057   2
  -1   3  15 115.374 7.23988  25
  -1  -3  15 111.306 7.48456  23
   1  -3 -15 106.000 5.29091  20
   1  -3 -15 109.238 5.28413  21
   1   3 -15 120.437 9.69211  20
   1   3 -15 109.429 5.21096  10
   1   3 -15 123.789 5.30144   9
   1  -3 -15 109.019 10.8284  18
   1   3 -15 125.657 9.26610  19
  -1   3  15 89.8528 8.61988  15
  -1  -3  15 137.252 10.0531  14
  -1   3  15 134.288 10.4098  11
  -1  -3  15 107.984 8.19705  11
  -1   3  14 322.029 12.8361   4
   1   3 -14 314.715 12.9537   4
   1  -3 -14 328.009 16.8197   7
   1  -3 -14 329.627 12.9280   2
  -1  -3  14 328.076 12.8115   2
  -1   3  14 332.167 13.8660  25
  -1  -3  14 324.763 13.8354  23
   1  -3 -14 306.032 12.2183  21
   1   3 -14 333.688 15.7844  20
   1  -3 -14 304.237 12.2114  20
   1   3 -14 322.260 12.3115  10
   1   3 -14 315.042 12.3031   9
   1   3 -14 325.987 12.3285   9
   1  -3 -14 354.552 17.4414  18
   1   3 -14 315.802 15.2945  19
  -1  -3  14 333.628 15.5755  14
  -1  -3  14 306.489 14.3959  11
   1   3 -14 323.513 12.3119  10
  -1   3  14 309.457 15.6525  11
   1  -3 -13 63.1536 8.25501   7
   1   3 -13 61.0142 4.57663   4
  -1   3  13 73.4329 4.50704   4
   1  -3 -13 52.3387 4.47765   2
  -1  -3  13 59.3252 4.33488   2
  -1   3  13 60.9827 5.48048  25
  -1  -3  13 63.7060 5.42075  23
   1  -3 -13 65.8403 3.18755  20
   1   3 -13 55.7708 7.55592  20
   1   3 -13 58.2155 3.50459  22
  -1   3  13 62.3445 7.67058  23
   1  -3 -13 61.9109 3.14440  21
   1   3 -13 64.3286 3.51919   9
   1   3 -13 61.8257 3.42829   9
   1   3 -13 62.4880 3.48854  10
   1   3 -13 74.7301 6.90712  19
   1  -3 -13 64.0988 8.85595  18
  -1  -3  13 69.0420 7.04395  14
  -1   3  13 67.9574 7.45106  11
   1   3 -13 63.6845 3.41346  10
  -1  -3  13 56.7697 5.94911  11
   1  -3 -12 476.775 19.1379   7
   1   3 -12 385.959 15.8238   4
  -1   3  12 382.262 15.6383   4
  -1  -3  12 378.186 15.6384   2
   1  -3 -12 387.102 15.7322   2
  -1   3  12 414.068 16.2616  25
   1   3 -12 437.019 18.1293  20
  -1   3  12 421.798 17.9231  23
   1   3 -12 401.041 14.9837  10
   1   3 -12 401.397 14.9890   9
   1  -3 -12 520.699 19.7589   8
   1   3 -12 438.288 17.7163  19
   1  -3 -12 457.540 19.1605  18
  -1  -3  12 386.158 17.3756  14
   1  -3 -12 378.136 15.0839  13
   1  -3 -12 380.665 15.0681  12
  -1   3  12 453.043 18.0406  11
  -1  -3  12 364.413 16.3921  11
   1   3 -11 1052.32 38.4399   4
  -1   3  11 1036.50 38.3136   4
   1  -3 -11 1174.57 40.7655   7
  -1  -3  11 1024.82 38.2570   2
  -1   3  11 1041.98 38.5930  25
  -1   3  11 1072.15 40.1202  23
   1   3 -11 1022.27 39.9357  20
   1  -3 -11 906.588 40.6067   8
   1   3 -11 1031.80 37.6078   9
   1   3 -11 1027.18 37.6024  10
   1  -3 -11 1168.66 40.9062  18
   1   3 -11 1040.29 39.7424  19
  -1  -3  11 1094.01 39.5574  14
   1  -3 -11 1012.41 37.5782  13
  -1  -3  11 1026.42 38.7117  11
  -1   3  11 1107.32 39.9858  11
   1  -3 -11 964.885 37.5654  12
   1   3 -10 55.9442 4.37511   4
   1  -3 -10 123.279 7.67301   7
  -1   3  10 44.2000 4.03652   4
   1  -3 -10 49.5010 4.40268   5
  -1  -3  10 47.9805 4.12805   2
   1  -3 -10 44.3500 4.25959   1
  -1   3  10 38.8862 4.47979  25
  -1   3  10 37.3853 5.77766  23
   1  -3 -10 40.2356 8.29854   8
   1   3 -10 46.9776 2.80822   9
   1   3 -10 50.7092 2.79842  10
   1   3 -10 42.7865 2.93143  17
   1   3 -10 42.0207 2.93025  16
   1   3 -10 45.5494 5.80256  19
   1  -3 -10 125.664 7.84847  18
  -1  -3  10 41.7507 5.59120  14
   1  -3 -10 42.8010 2.50065  12
   1  -3 -10 43.7733 2.51488  13
  -1   3  10 52.7738 5.80403  11
  -1  -3  10 45.0557 4.30288  11
   1   3  -9 699.680 25.4435   4
   1  -3  -9 681.181 25.4588   5
  -1   3   9 684.325 25.2782   4
   1  -3  -9 824.595 27.6502   7
   1  -3  -9 679.989 25.4607   1
  -1  -3   9 658.673 25.2139   2
  -1   3   9 704.318 25.4057  25
  -1  -3   9 702.427 26.4257  24
  -1   3   9 656.066 26.4756  23
   1   3  -9 674.625 24.4483   9
   1   3  -9 664.591 24.4368  10
   1   3  -9 680.918 26.3331  19
   1   3  -9 688.009 24.4300  17
   1  -3  -9 836.957 27.9602  18
   1   3  -9 684.821 24.4191  16
  -1  -3   9 660.557 26.0626  14
  -1  -3   9 670.355 25.9712  15
   1  -3  -9 628.111 24.0780  13
  -1  -3   9 666.963 25.1932  11
   1  -3  -9 640.925 24.0847  12
  -1   3   9 669.252 26.1517  11
  -1   3   8 908.716 33.4838   4
   1  -3  -8 915.059 33.6605   5
   1  -3  -8 929.357 35.3909   7
   1   3  -8 933.416 33.6430   4
   1  -3  -8 834.793 33.5584   1
  -1  -3   8 867.879 33.4276   2
  -1  -3   8 877.882 34.2820  24
  -1   3   8 975.725 33.5729  25
  -1   3   8 902.795 34.4428  23
  -1  -3   8 875.807 32.4963  22
  -1   3   8 929.902 32.4171  19
   1   3  -8 879.383 32.6792  10
   1   3  -8 890.730 32.6964   9
   1   3  -8 911.038 32.4905  16
   1   3  -8 912.487 34.3896  19
   1   3  -8 906.139 32.4904  17
   1  -3  -8 924.299 35.5322  18
  -1  -3   8 925.952 34.0614  14
  -1  -3   8 896.994 33.8905  15
  -1   3   8 917.728 34.1457  11
  -1  -3   8 882.963 33.1714  11
   1  -3  -7 2693.53 102.284   5
  -1   3   7 2850.17 102.220   4
   1  -3  -7 1909.79 103.165   7
   1   3  -7 2893.12 102.353   4
  -1  -3   7 2820.86 102.183   2
   1  -3  -7 2895.82 102.390   1
  -1   3   7 2834.00 102.202  25
  -1  -3   7 2884.31 102.784  24
  -1  -3   7 2854.03 101.289  22
  -1   3   7 2861.03 101.354  19
  -1   3   7 3073.85 103.024  23
   1   3  -7 2815.49 101.489   9
   1   3  -7 2780.59 101.478  10
   1  -3  -7 1841.93 103.173  18
   1   3  -7 2849.51 102.904  19
   1   3  -7 2807.45 101.113  16
   1   3  -7 2807.04 101.114  17
  -1  -3   7 2774.09 102.574  14
  -1  -3   7 2896.11 102.458  15
   1   3  -7 2889.31 101.652  11
  -1   3   7 2649.64 102.471  11
  -1  -3   7 2916.07 101.762  11
  -1   3   6 249.460 10.3656   4
   1   3  -6 249.658 10.4282   4
   1  -3  -6 243.079 10.3936   5
   1  -3  -6 259.108 10.5014   1
  -1  -3   6 254.141 10.2618   2
  -1  -3   6 244.598 10.7084  24
  -1   3   6 256.469 9.39688  19
  -1   3   6 259.377 10.9083  23
  -1  -3   6 235.125 9.14158  22
  -1   3   6 244.173 10.8232   9
   1   3  -6 247.316 9.44866   9
   1  -3  -6 95.4517 11.2709   7
   1   3  -6 231.323 9.38452  10
   1   3  -6 252.551 10.9376  19
   1  -3  -6 90.1259 11.2788  18
  -1  -3   6 240.230 10.3537  15
  -1   3   6 264.755 10.4971  11
  -1   3   6 255.681 10.8417  10
   1   3  -6 248.779 9.39388  11
  -1  -3   6 242.769 9.47484  11
   1  -3  -5 37.9161 3.89706   6
  -1   3   5 40.1918 3.92218   4
   1  -3  -5 33.7590 3.87944   5
  -1  -3   5 40.4059 3.42144   6
  -1  -3   5 35.0241 3.59176   2
   1   3  -5 38.6839 3.84997   4
   1  -3  -5 31.6471 3.91462   1
  -1  -3   5 37.7164 3.83080  24
   1  -3  -5 41.1266 4.18456  26
   1   3  -5 39.8419 2.82461  23
  -1   3   5 34.4044 1.83923  21
  -1   3   5 30.7497 4.20046  23
  -1   3   5 38.2560 2.75701  19
  -1  -3   5 41.0286 2.37024  22
  -1   3   5 39.2234 1.87190  20
   1   3  -5 38.4085 2.79700   9
   1   3  -5 39.6109 2.74494  10
   1  -3  -5 7.41126 5.22396   8
  -1   3   5 39.9234 4.14464   9
   1  -3  -5 37.4020 2.57458  19
   1   3  -5 36.8140 4.23209  19
  -1  -3   5 46.9413 3.65776  15
   1   3  -5 41.3437 2.36624  11
  -1   3   5 40.4431 3.52939  11
  -1   3   5 45.1963 4.01580  10
  -1  -3   4 4.76485 2.38190   6
   1  -3  -4 9.42415 3.12001   6
   1  -3  -4 5.56833 2.89013   5
  -1  -3   4 3.08685 2.90282  24
   1  -3  -4 6.73326 3.08180  26
   1   3  -4 3.82959 2.07974   9
   1   3  -4 3.22210 2.03508  10
  -1  -3   4 4.28607 1.71773  10
  -1  -3   4 5.42486 1.77435   9
  -1   3   4 5.24257 3.09419   9
   1  -3  -4 3.60674 2.86502   1
   1   3  -4 7.34884 3.06054   4
   1   3  -4 1.99656 3.50270  19
   1  -3  -4 5.37721 1.92040  19
  -1   3   4 7.17874 2.23882  19
  -1  -3   4 4.21365 2.53730  15
  -1   3   4 4.09824 2.43925  11
   1   3  -4 4.29897 1.33648  11
  -1   3   4 4.37055 3.20551  10
   1  -3  -3 86.1525 5.07297   6
   1  -3  -3 68.9197 7.86548   7
  -1  -3   3 84.8554 4.57996   6
   1  -3  -3 89.0995 5.29994   5
   1   3  -3 76.6558 4.38520   6
   1   3  -3 90.2437 5.18118   4
   1   3  -3 85.6777 4.57718  26
   1  -3  -3 89.7808 3.97538  24
   1  -3  -3 94.4624 5.29186  26
  -1  -3   3 92.6671 5.10780  24
  -1  -3   3 86.0530 5.43991   7
  -1  -3   3 85.4938 4.20842  10
   1  -3  -3 117.514 5.92570   8
  -1   3   3 103.709 5.25877   9
   1   3  -3 82.6564 4.47742   9
  -1  -3   3 84.9784 4.21034   9
   1  -3  -3 92.3068 5.32775   1
   1  -3  -3 81.5195 7.86998  18
  -1  -3   3 98.0371 5.51342  18
  -1   3   3 84.1850 4.55923  19
  -1  -3   3 90.7616 4.73904  15
  -1   3   3 87.7044 5.10004  10
   1   3  -3 89.9481 3.69342  11
   1   3  -3 84.0005 4.46840  10
   1  -3  -3 96.0083 4.28197  11
  -1   3   3 98.4059 4.50478  11
   1   3  -2 2874.98 107.337   6
   1  -3  -2 2852.70 107.839   6
   1  -3  -2 2957.00 108.025   5
  -1  -3   2 2873.21 107.445   6
   1   3  -2 3073.48 108.002   4
   1   3  -2 2813.68 107.327  26
  -1  -3   2 2982.98 107.731  24
   1  -3  -2 2813.83 107.042  24
   1  -3  -2 2876.76 107.864  26
   1  -3  -2 3689.15 108.896   7
   1  -3  -2 3031.55 107.811   8
  -1   3   2 2913.28 107.808   9
   1   3  -2 2872.28 107.530   9
  -1  -3   2 2812.39 107.952   7
   1  -3  -2 2884.15 108.003   1
  -1  -3   2 2954.32 106.914  17
  -1  -3   2 2821.07 107.971  18
  -1   3   2 2994.40 107.623  19
   1  -3  -2 3573.51 108.876  18
  -1   3   2 2976.67 106.991  13
  -1  -3   2 2972.29 106.916  16
  -1  -3   2 3003.78 107.486  15
  -1   3   2 2922.97 106.980  12
   1   3  -2 3197.91 106.948  11
  -1   3   2 2901.98 107.224  11
   1   3  -2 2932.85 107.560  10
   1  -3  -2 2988.19 107.161  11
  -1   3   2 2825.82 107.766  10
   1   3  -1 3304.14 118.786   4
   1  -3  -1 3163.18 118.820   5
  -1   3   1 3269.83 118.731   4
  -1  -3   1 3064.65 118.217   6
   1  -3  -1 3183.70 118.654   6
   1   3  -1 3109.94 118.055   6
  -1  -3   1 3316.01 118.459  24
   1  -3  -1 3317.50 117.913  24
  -1  -3   1 3172.02 118.235  26
   1  -3  -1 3220.36 118.682  26
  -1   3   1 3376.88 117.910  24
   1   3  -1 3166.41 118.070  26
  -1  -3   1 3118.58 118.782   7
   1  -3  -1 3202.97 118.509   8
   1   3  -1 3205.85 118.448   9
  -1   3   1 3329.42 118.546   9
   1  -3  -1 3547.01 119.108   7
   1  -3  -1 3314.48 118.882   1
  -1   3   1 3176.03 118.495  19
   1  -3  -1 3536.39 119.145  18
  -1  -3   1 3336.70 117.877  17
  -1  -3   1 3319.25 117.873  16
  -1  -3   1 3148.77 118.804  18
  -1   3   1 3247.58 117.949  13
   1   3  -1 3316.81 118.238  13
  -1  -3   1 3297.90 118.386  13
   1   3  -1 3208.52 118.447  10
  -1   3   1 3260.40 118.520  10
  -1   3   1 3226.65 117.943  12
  -1  -3   1 3263.50 118.378  12
  -1   3   1 3265.73 117.851  11
   1   3  -1 3339.09 118.238  12
  -1   3   0 7.33703 2.85687   4
   1  -3   0 7.66548 3.23478   5
   1   3   0 6.06222 1.79145   6
   1  -3   0 6.24997 2.85036   6
  -1  -3   0 7.13960 2.16054   6
   1   3   0 7.37516 2.15962  24
  -1  -3   0 10.8939 2.48113  24
  -1   3   0 7.24587 1.61743  24
  -1  -3   0 7.26919 2.32115  26
   1   3   0 4.85456 1.87573  26
   1  -3   0 7.31401 3.04468  26
   1  -3   0 6.35064 1.81218  24
   1  -3   0 11.7590 3.57101   7
  -1   3   0 11.4287 2.47748   9
   1   3   0 7.43695 2.63331  10
  -1  -3   0 12.3650 3.82607   7
  -1  -3   0 6.51175 3.79246   8
   1   3   0 8.19622 2.53380   9
   1  -3   0 7.18373 3.10680   1
   1   3   0 6.18244 2.94018   4
   1  -3   0 14.6586 3.77810  18
  -1  -3   0 9.62321 1.75226  17
   1   3   0 8.97837 2.57996  19
  -1  -3   0 10.4113 3.88739  18
  -1  -3   0 8.46467 2.09810  13
  -1   3   0 7.77649 1.93086  13
  -1  -3   0 8.55030 1.71806  16
   1   3   0 10.0341 1.96250  12
   1   3   0 9.15670 1.97093  13
  -1   3   0 7.58859 1.98102  12
  -1   3   0 9.46504 2.44718  10
  -1   3   0 7.68779 1.09285  11
  -1  -3   0 8.72362 2.20422  12
  -1  -3  -1 798.659 30.3110   6
   1  -3   1 792.436 30.8908   5
   1  -3   1 815.465 30.7995   6
  -1   3  -1 845.732 30.9059   4
   1   3   1 808.396 30.8622   4
   1  -3   1 801.419 30.9072   1
  -1   3  -1 834.246 30.1027  24
  -1  -3  -1 811.596 30.3400  26
   1  -3   1 810.275 30.1754  24
   1  -3   1 837.984 30.8625  26
  -1  -3  -1 826.192 30.4415  24
   1  -3   1 778.890 30.8613   7
   1  -3   1 821.736 30.2086   9
  -1  -3  -1 869.451 31.4327   7
  -1  -3  -1 811.826 31.0501   8
   1   3   1 824.448 30.7726   9
  -1   3  -1 798.320 30.3237   9
   1   3   1 765.097 30.4972  19
  -1  -3  -1 867.152 31.4757  18
   1  -3   1 823.508 30.9599  18
  -1  -3  -1 848.409 30.2437  17
  -1  -3  -1 817.836 30.2047  16
  -1   3  -1 795.544 30.2723  13
  -1  -3  -1 818.367 30.1214  13
  -1   3  -1 793.574 30.2751  12
   1   3   1 819.395 30.0092  13
   1   3   1 835.158 30.1382  11
   1   3   1 864.418 30.8415  10
  -1   3  -1 785.627 30.2994  10
  -1  -3  -1 795.393 30.0978  12
   1   3   1 833.146 30.0133  12
   1  -3   1 825.739 30.2181  10
  -1   3  -2 2808.23 98.1008   4
  -1  -3  -2 2607.46 97.5786   6
   1  -3   2 2656.39 98.0472   6
  -1  -3  -2 2557.57 97.9851   2
   1  -3   2 2700.68 97.5604  24
  -1  -3  -2 2692.73 97.6663  24
  -1   3  -2 2744.48 97.4630  24
  -1  -3  -2 2631.85 97.5901  26
  -1   3  -2 2695.22 97.9125  20
  -1   3  -2 2733.90 97.4416   9
   1  -3   2 2598.81 98.0210   7
  -1  -3  -2 3292.00 99.2816   7
   1   3   2 2803.77 98.1545   9
  -1  -3  -2 2955.17 98.3404   8
   1  -3   2 2733.42 97.3559   9
  -1  -3  -2 3342.83 99.3651  18
   1   3   2 2556.56 97.6097  19
   1  -3   2 2661.43 98.0681  18
   1  -3   2 2625.91 96.9576  17
   1  -3   2 2607.48 96.9535  16
  -1  -3  -2 2615.66 97.2126  13
   1   3   2 2727.31 97.1192  12
   1   3   2 2649.33 97.5153  11
   1   3   2 2716.06 97.1164  13
  -1  -3  -2 2583.98 97.1957  12
  -1   3  -2 2700.88 97.4288  10
   1  -3   2 2783.42 97.3687  10
   1   3   2 2606.16 98.0550  10
  -1  -3  -3 460.165 18.7428   6
  -1   3  -3 519.232 19.2959   4
   1  -3   3 477.833 19.2534   6
  -1  -3  -3 502.134 19.2469   2
  -1  -3  -3 503.484 18.9762  24
   1  -3   3 502.838 18.8792  24
  -1  -3  -3 462.848 18.7634  26
   1   3   3 508.026 19.4903   9
   1  -3   3 506.530 18.3588   9
  -1   3  -3 477.796 18.4010   9
  -1  -3  -3 592.836 20.1840   8
  -1  -3  -3 328.823 20.4464   7
   1  -3   3 490.637 18.3402  10
   1   3   3 490.488 18.6881  19
  -1  -3  -3 338.193 20.5225  18
  -1   3  -3 453.531 19.4125  19
  -1  -3  -3 489.819 18.1877  13
   1  -3   3 505.579 19.5156  14
   1   3   3 521.639 18.1609  12
  -1  -3  -3 477.670 18.1761  12
  -1   3  -3 483.322 18.3995  10
   1   3   3 524.632 18.1641  13
   1   3   3 521.969 19.5251  10
   1   3   3 501.347 18.8556  11
  -1   3  -4 577.709 21.0765   4
   1  -3   4 552.570 21.1410   5
   1  -3   4 562.460 21.1924   6
   1   3   4 515.866 20.9151   4
  -1  -3  -4 576.833 21.0694   2
   1  -3   4 525.915 21.0588   1
   1  -3   4 568.184 20.8640  24
   1   3   4 571.884 20.1838  20
   1  -3   4 560.244 20.4780  22
   1   3   4 578.866 20.1955  21
   1  -3   4 575.054 19.9716   9
   1  -3   4 566.917 19.9588  10
   1   3   4 558.082 21.3533   9
  -1   3  -4 560.356 20.0276   9
  -1  -3  -4 658.940 23.2636   8
   1   3   4 545.780 20.3250  19
  -1   3  -4 578.492 21.4591  19
  -1  -3  -4 606.377 20.3471  15
  -1  -3  -4 550.294 19.8235  13
   1  -3   4 566.969 21.3788  14
  -1   3  -4 558.933 20.0234  10
   1   3   4 493.878 20.7132  11
   1   3   4 553.993 21.3432  10
  -1  -3  -4 551.586 19.8196  12
  -1   3  -5 284.881 11.6752   4
   1  -3   5 258.818 11.6947   5
   1  -3   5 282.785 11.8804   6
   1   3   5 285.955 11.7625   4
   1  -3   5 260.905 11.6872   1
  -1  -3  -5 273.218 11.6580   2
  -1   3  -5 264.547 10.4204  23
   1   3   5 290.937 10.7530  21
   1   3   5 297.990 10.7759  20
   1  -3   5 288.398 11.1174  22
   1  -3   5 275.817 10.3617  10
   1  -3   5 278.924 10.3655   9
   1   3   5 292.986 12.2274   9
  -1   3  -5 289.216 12.2941  19
   1   3   5 287.939 10.8068  19
   1  -3   5 292.945 12.1014  14
  -1  -3  -5 296.501 10.9746  15
  -1  -3  -5 282.981 10.3159  13
   1   3   5 288.418 11.6580  11
   1  -3   5 280.432 10.4842  11
  -1  -3  -5 282.182 10.3135  12
   1   3   5 281.200 12.1589  10
   1   3   6 372.942 14.8833   4
  -1   3  -6 407.698 15.0430   4
   1  -3   6 382.206 15.2417   6
   1  -3   6 367.988 15.0015   5
  -1  -3  -6 383.851 14.8530   2
   1  -3   6 374.413 15.0256   1
  -1   3  -6 376.128 13.7248  23
   1  -3   6 393.179 14.4140  22
   1   3   6 394.145 14.0596  20
  -1  -3  -6 141.040 15.5321   7
   1   3   6 389.912 15.6214   9
   1   3   6 391.788 13.9264  19
  -1  -3  -6 124.923 15.6168  18
  -1   3  -6 399.308 15.5899  19
   1  -3   6 382.628 15.4427  14
   1   3   6 387.413 15.5814  10
   1  -3   6 370.712 13.9982  11
  -1  -3  -6 373.141 13.6191  13
   1   3   6 345.919 15.0561  11
  -1  -3  -6 375.471 13.6190  12
  -1  -3  -7 884.655 33.5062   2
   1  -3   7 872.600 33.6534   1
   1  -3   7 863.834 32.9566  11
   1   3   7 972.268 34.4723  10
  -1  -3  -7 875.702 32.5033  12
  -1  -3  -7 860.797 32.5016  13
   1   3   7 867.942 33.9825  11
  -1   3  -7 916.103 34.4112  20
  -1   3  -7 893.347 32.5712  23
   1  -3   7 888.196 33.1328  22
   1   3   7 954.272 32.8215  20
   1   3   7 848.450 34.2531   9
  -1   3  -7 932.729 34.4195  19
   1   3   7 919.178 32.5262  19
  -1  -3  -7 641.279 34.8833  18
  -1   3  -7 907.119 32.4596  17
   1  -3   7 945.987 34.1940  14
  -1   3  -7 906.050 32.4613  16
  -1  -3  -7 647.357 34.8124   7
   1  -3   7 900.972 33.7045   5
  -1   3  -7 930.194 33.6362   4
   1  -3   7 935.322 34.0776   6
   1   3   7 921.456 33.6452   4
   1   3   8 922.408 33.4313   4
   1  -3   8 871.599 33.4291   5
  -1  -3  -8 1011.75 35.5534   7
  -1   3  -8 935.640 33.3954   4
   1  -3   8 900.974 33.4685   1
  -1  -3  -8 937.414 33.3638   2
   1   3   8 918.524 33.1165  25
  -1   3  -8 912.935 34.3495  20
   1   3   8 910.687 32.5783  20
   1  -3   8 904.844 32.9616  22
  -1   3  -8 894.922 32.4410  23
   1   3   8 904.690 34.3665   9
  -1   3  -8 915.580 32.3992  17
  -1  -3  -8 923.956 35.4534  18
  -1   3  -8 906.446 34.3223  19
  -1   3  -8 905.781 32.3950  16
   1  -3   8 921.113 34.0589  14
   1   3   8 837.366 34.1824  10
  -1  -3  -8 875.026 32.4436  12
  -1  -3  -8 884.596 32.4410  13
   1   3   8 851.118 33.9597  11
   1  -3   8 838.885 32.9256  11
  -1  -3  -9 704.793 24.7128   7
   1  -3   9 571.481 22.2540   5
   1   3   9 541.072 22.1323   4
  -1   3  -9 584.794 22.1573   4
   1  -3   9 557.771 22.2308   1
  -1  -3  -9 568.560 22.1081   2
   1   3   9 591.549 21.9229  25
  -1   3  -9 584.747 21.3500  23
   1   3   9 603.368 21.4360  20
   1  -3   9 593.554 21.8320  22
  -1   3  -9 586.980 23.4285  20
  -1  -3  -9 698.973 24.9399  18
  -1   3  -9 560.665 21.3296  17
  -1   3  -9 598.004 23.3045  19
  -1   3  -9 570.082 21.3300  16
   1  -3   9 560.627 23.0270  14
  -1  -3  -9 583.307 21.3601  13
   1  -3   9 560.397 22.0099  11
  -1  -3  -9 589.355 21.3588  12
   1   3   9 560.073 23.0760  11
   1   3  10 210.385 9.41017   4
  -1  -3 -10 325.635 12.5920   7
  -1   3 -10 208.156 9.30159   4
   1  -3  10 202.172 9.41031   5
  -1  -3 -10 210.869 9.29796   2
   1  -3  10 216.093 9.44383   1
   1   3  10 208.767 9.09858  25
   1   3  10 221.229 8.55926  20
  -1   3 -10 218.591 8.54867  23
  -1   3 -10 229.177 11.0939  20
   1  -3  10 196.041 8.99928  22
   1   3  10 210.774 11.4594  23
  -1  -3 -10 132.969 12.3480   8
  -1   3 -10 200.949 8.51122  17
  -1   3 -10 219.180 11.0130  19
  -1  -3 -10 319.151 12.6130  18
   1  -3  10 222.905 10.7327  14
  -1  -3 -10 213.228 8.56025  13
  -1   3 -10 202.792 8.51779  16
  -1  -3 -10 216.159 8.56451  12
   1   3  10 217.569 11.0572  11
   1  -3  10 194.433 9.42706  11
   1   3  11 1278.01 47.4153   4
  -1   3 -11 1294.35 47.3492   4
  -1  -3 -11 1255.61 47.2686   2
   1   3  11 1335.14 47.2592  25
  -1  -3 -11 1226.03 46.9582  21
  -1  -3 -11 1254.25 46.9724  20
   1   3  11 1289.92 46.8610  20
   1   3  11 1360.44 49.4269  23
  -1   3 -11 1362.75 46.9535  23
  -1   3 -11 1312.20 49.0032  20
  -1  -3 -11 1056.74 50.3156   8
  -1   3 -11 1338.22 48.8702  19
   1   3  11 1206.60 47.9395  15
  -1  -3 -11 1299.32 46.9403  13
   1  -3  11 1343.55 48.6857  14
  -1  -3 -11 1265.95 46.9211  12
   1  -3  11 1274.31 47.7062  11
   1   3  11 1147.27 48.7784  11
  -1   3 -12 922.936 34.4338   4
   1   3  12 933.572 34.5532   4
  -1  -3 -12 934.653 34.3786   2
   1  -3  12 887.540 34.5036   2
   1   3  12 968.650 34.4731  25
   1  -3  12 927.687 34.3220  23
  -1  -3 -12 883.493 34.2264  20
  -1  -3 -12 878.709 34.2107  21
  -1   3 -12 1003.14 36.5550  20
  -1  -3 -12 811.443 37.6239   8
  -1   3 -12 965.609 36.1968  19
   1  -3  12 952.912 36.0117  14
   1   3  12 885.678 35.3822  15
   1  -3  12 954.946 35.1983  11
   1   3  12 1011.28 36.8140  11
   1   3  13 19.7925 3.60623   4
  -1   3 -13 19.3998 3.38042   4
  -1  -3 -13 19.5538 3.30278   2
   1  -3  13 12.9600 3.58338   2
   1   3  13 22.1284 3.75685  25
   1  -3  13 21.0770 3.67221  23
  -1  -3 -13 14.2414 3.29408  21
  -1  -3 -13 17.9484 3.35597  20
  -1   3 -13 15.7785 6.39137  20
  -1   3 -13 18.9580 6.26013  19
   1   3  13 22.0185 5.17740  15
   1  -3  13 24.0686 6.07221  14
   1   3  13 15.1119 6.93495  11
   1  -3  13 18.2467 4.88644  11
   1   3  14 148.647 6.90869   4
  -1   3 -14 141.882 6.73159   4
   1  -3  14 137.766 6.83993   2
  -1  -3 -14 150.402 6.71796   2
   1   3  14 156.502 7.25239  25
   1  -3  14 148.503 7.40803  23
  -1  -3 -14 129.457 6.95604  21
  -1  -3 -14 141.060 7.02660  20
  -1   3 -14 160.592 10.2709  20
  -1   3 -14 139.051 9.55916  19
   1  -3  14 127.905 9.91241  15
   1  -3  14 137.211 9.94547  14
   1   3  14 137.436 9.09033  15
   1  -3  14 130.934 8.51646  11
   1   3  14 158.800 11.0166  11
   1   3  15 173.186 7.27138   4
  -1   3 -15 157.879 6.96144   3
  -1  -3 -15 162.252 7.08692   2
   1  -3  15 151.055 7.18417   2
   1   3  15 159.424 7.63763  25
   1  -3  15 157.537 8.09114  23
  -1  -3 -15 143.402 7.61637  21
  -1  -3 -15 145.556 7.63818  20
  -1   3 -15 148.548 10.7667  20
  -1   3 -15 153.397 10.5145  19
   1  -3  15 152.444 11.1421  15
   1  -3  15 174.000 11.0335  14
   1   3  15 141.199 9.69567  15
   1  -3  15 149.171 9.50498  11
   1   3  15 172.619 11.6655  11
   1   3  16 28.7806 3.09857   4
  -1  -3 -16 21.6840 3.09474   2
  -1   3 -16 20.0941 2.85015   3
   1  -3  16 23.3544 3.20577   2
   1   3  16 29.9076 4.14169  25
   1  -3  16 28.3368 4.91525  23
  -1   3 -16 22.2105 7.92355  20
  -1  -3 -16 20.0626 4.10860  21
  -1  -3 -16 22.1423 4.23983  20
  -1   3 -16 36.9868 7.30958  19
   1   3  16 20.5593 7.14215  15
   1  -3  16 22.7711 8.20168  14
   1  -3  16 27.9171 8.48096  15
   1   3  16 21.5123 8.72774  11
   1  -3  16 18.4535 6.33024  11
  -1  -3 -17 190.181 6.82502   2
   1  -3  17 148.384 6.75026   2
  -1   3 -17 150.414 6.57793   3
   1  -3  17 157.636 8.69563  23
   1   3  17 173.233 7.77550  25
  -1   3 -17 160.359 11.9838  20
  -1  -3 -17 139.553 8.04955  20
  -1  -3 -17 138.391 7.97716  21
   1   3  17 169.721 12.3528  23
  -1   3 -17 149.249 10.9080  19
   1  -3  17 161.821 11.9298  15
   1   3  17 141.653 10.9963  15
   1  -3  17 172.853 12.1214  14
   1   3  17 159.597 12.7694  11
   1  -3  17 158.280 10.4458  11
   1  -3  18 1115.35 41.4833   2
   1   3  18 1180.97 41.4792   3
   1   3  18 1194.89 42.3545  25
   1  -3  18 1096.35 43.1744  23
  -1  -3 -18 1019.40 42.7144  21
   1   3  18 1125.52 45.9444  23
  -1  -3 -18 1108.29 42.8378  20
  -1   3 -18 1164.26 45.9019  20
  -1   3 -18 1191.24 44.9605  19
   1   3  18 1096.66 44.9114  15
   1  -3  18 1171.02 45.6144  14
   1  -3  18 1128.91 45.6707  15
   1  -3  18 1119.55 44.6457  11
   1   3  18 1145.35 46.2224  11
   1   3  19 254.816 10.5344  25
   1  -3  19 235.046 12.0024  23
  -1  -3 -19 243.699 11.4131  20
  -1  -3 -19 226.668 11.3313  21
   1   3  19 274.498 15.7330  23
  -1   3 -19 259.852 15.6765  20
  -1   3 -19 240.161 14.1823  19
   1   3  19 222.727 14.4919  15
   1  -3  19 241.351 15.2612  14
   1  -3  19 225.781 15.4058  15
   1  -3  19 261.353 14.2096  11
   1   3  19 219.902 15.9672  11
   1  -3  20 20.8589 6.18340  23
   1   3  20 15.1370 3.73902  25
  -1   3 -20 12.6032 9.36823  20
   1   3  20 23.9203 10.1569  23
  -1   3 -20 25.3371 8.54060  19
   1  -3  20 21.2396 9.94943  15
   1   3  20 16.4710 9.68588  15
   1  -3  20 21.5510 10.8776  14
   1  -3  20 20.9952 8.92265  11
   1   3  20 17.8869 11.1014  11
   1  -3  21 11.2981 6.38483  23
   1   3  21 16.2337 11.3769  23
  -1   3 -21 21.5751 10.7541  20
  -1   3 -21 17.6771 8.33978  19
   1  -3  21 20.8989 11.2499  14
   1   3  21 18.0229 10.0470  15
   1  -3  21 20.3298 11.4912  15
   1   3  21 15.2503 11.5678  11
   1  -3  21 14.7897 9.11293  11
   1  -3  22 27.9951 7.12587  23
  -1   3 -22 43.4345 12.0200  20
   1   3  22 41.3077 13.0676  23
  -1   3 -22 45.7212 9.46872  19
   1  -3  22 48.0068 12.6552  14
   1  -3  22 31.0971 12.4931  15
   1   3  22 33.3589 10.7296  15
   1   3  22 42.5569 13.4325  11
   1  -3  22 33.1915 10.1654  11
   1  -3  23 33.8381 7.41381  23
   1   3  23 17.5301 12.8906  23
  -1   3 -23 27.3923 11.4974  20
  -1   3 -23 42.2496 9.44006  19
   1  -3  23 44.7066 12.9091  15
   1  -3  23 25.0533 13.5374  14
   1   3  23 28.5394 11.7988  15
   1   3  23 34.5649 14.2085  11
   1  -3  23 23.2122 10.5525  11
   1  -3  24 8.96508 7.20887  23
  -1   3 -24 14.2992 12.3847  20
   1   3  24-15.6214 13.4959  23
  -1   3 -24 19.0666 9.28127  19
   1  -3  24 4.39354 13.2041  15
   1   3  24 5.46756 11.9871  15
   1  -3  24 1.17217 14.1337  14
   1  -3  24-0.99405 11.1348  11
   1   3  24 9.94791 14.0239  11
  -1   3 -25 38.1403 12.7843  20
   1   3  25 59.4952 14.6291  23
  -1   3 -25 50.6277 10.0265  19
   1   3  25 55.5565 13.5569  15
   1  -3  25 55.0859 15.4737  15
   1  -3  25 66.9435 16.0689  14
   1   3  25 68.2078 16.2112  11
   1  -3  25 64.9861 12.6133  11
   1   3  26 22.1626 14.1005  23
  -1   3 -26 17.2634 13.7043  20
   1  -3  26 12.0556 15.5171  14
   1  -3  26 8.21342 14.7110  15
   1  -3  26-5.40808 12.0792  11
   1   3  26 13.8579 15.5309  11
  -1   3 -26 5.74314 17.4378   8
  -1   3 -27 33.1333 13.7504  20
   1   3  27 47.6834 14.9972  23
   1  -3  27 57.1291 16.3610  14
   1  -3  27 19.9184 16.0229  15
   1  -3  27 40.8304 13.0891  11
   1   3  27 42.9640 16.4367  11
  -1   3 -27 28.7403 18.3951   8
  -1   3 -28 27.4277 13.6050  20
   1   3  28 13.6776 15.1391  23
   1  -3  28 2.03058 16.4759  14
   1  -3  28 27.0903 16.5350  15
   1  -3  28 16.1130 13.0859  11
   1   3  28 16.3706 16.8164  11
  -1   3 -28 14.2083 19.3496   8
  -1  -3 -28 24.0000 24.0334   8
   1   3  29 12.3942 15.0160  23
  -1   3 -29 45.3945 14.2304  20
   1  -3  29 50.9742 18.0683  15
   1  -3  29 19.3509 17.5197  14
   1   3  29 13.3910 17.9097  11
   1  -3  29 34.6544 13.9436  11
  -1   3 -29 43.1061 20.0663   8
  -1  -3 -29-1.35934 24.7642   8
   1   3  30 11.6979 15.4918  23
  -1   3 -30 11.0307 13.4835  20
   1  -3  30-4.55860 17.3474  15
   1  -3  30-11.1201 16.8195  14
   1   3  30-9.35839 17.5661  11
   1  -3  30 5.95228 13.6222  11
  -1   3 -30 25.3806 20.0652   8
  -1   3 -31 17.6597 14.1503  20
   1   3  31 30.2086 16.0249  23
   1  -3  31 46.7634 17.8966  15
   1  -3  31 13.2861 17.0528  14
   1  -3  31 29.8563 14.3359  11
   1   3  31 47.1914 19.6998  11
  -1   3 -31 46.1611 20.9749   8
  -1   3 -32 23.7910 13.7720  20
   1   3  32 17.1828 15.6740  23
   1  -3  32 16.8673 18.1814  15
   1  -3  32 6.93752 17.0586  14
   1  -3  32 31.4316 14.4117  11
  -1   3 -32 4.64181 21.2920   8
   1   3  33 32.1306 15.3006  23
  -1   4  32 18.5144 18.2246  11
   1   4 -32 29.8051 14.7110  20
  -1   4  32 35.2097 16.7791  23
   1   4 -32 12.3764 20.8763   8
   1  -4 -32 85.4397 21.5022  18
  -1  -4  32 11.5590 18.1500  14
  -1  -4  32 35.4773 18.7207  15
  -1   4  31 18.5113 18.0921  11
  -1   4  31 38.6185 16.9560  23
   1   4 -31 38.6972 15.1509  20
   1   4 -31 66.2547 21.4799   8
   1  -4 -31 242.460 22.6981  18
  -1  -4  31 28.5273 18.4654  15
  -1  -4  31 41.3210 19.1736  14
   1  -4 -31 232.324 21.9953   7
  -1   4  30 29.2670 17.5780  11
  -1  -4  30 15.6068 12.3438  11
  -1   4  30 14.8893 15.8320  23
   1   4 -30-3.72457 14.5665  20
   1   4 -30 12.2030 20.3279   8
   1  -4 -30 267.402 23.5293  18
  -1  -4  30-7.21742 17.9696  14
   1  -4 -30 264.948 22.7162   7
  -1   4  29 0.82506 17.7643  11
  -1  -4  29-2.06665 12.3191  11
   1   4 -29 0.62761 14.4309  20
  -1   4  29 22.7722 16.5308  23
   1   4 -29 18.2433 19.5983   8
   1  -4 -29 373.672 23.6671  18
  -1  -4  29 21.3179 17.8247  14
   1  -4 -29 367.962 22.6669   7
  -1  -4  28 8.64724 11.9787  11
  -1   4  28-9.71832 17.3575  11
  -1   4  28 14.7067 16.0207  23
   1   4 -28-12.6100 14.6547  20
   1   4 -28 25.8092 19.4393   8
   1  -4 -28 352.165 21.8287  18
  -1  -4  28 5.60966 16.6644  14
   1  -4 -28 376.761 21.2310   7
  -1   4  27 3.15465 16.5682  11
  -1  -4  27-8.95045 11.9506  11
  -1   4  27 18.0629 15.4170  23
   1   4 -27 10.7090 14.5313  20
   1   4 -27 2.38092 17.8059   8
   1   4 -27-7.10815 10.6352  19
  -1  -4  27 2.04530 16.9034  14
  -1  -4  26 9.64712 11.4153  11
  -1   4  26-5.34416 15.9942  11
   1   4 -26 13.1478 14.3545  20
  -1   4  26 12.2949 15.1500  23
   1   4 -26 40.2494 17.9167   8
   1   4 -26 18.2739 11.0454  19
  -1  -4  26 10.5340 16.4431  14
  -1   4  25 27.9519 15.7787  11
  -1  -4  25 13.4924 11.4040  11
   1   4 -25 10.7091 11.5318  19
   1   4 -25 1.22376 14.0114  20
  -1   4  25 19.3975 14.7930  23
  -1  -4  25-5.68979 15.6769  14
  -1  -4  24 11.1562 10.4497  11
  -1   4  24-9.88032 14.2490  11
   1   4 -24 25.2500 13.3878  20
  -1   4  24-9.03417 14.0990  23
   1   4 -24 1.41202 11.0245  19
  -1  -4  24 10.2862 14.8410  14
  -1   4  23 258.953 19.7818  11
  -1  -4  23 240.429 16.1613  11
  -1   4  23 208.494 19.0597  23
   1   4 -23 230.271 18.3338  20
   1  -4 -23 131.155 24.2978   8
   1   4 -23 226.674 17.0530  19
  -1  -4  23 243.010 19.4593  14
  -1   4  22 9.90258 6.15568  25
   1   4 -22 9.20523 11.8490  20
  -1   4  22-4.27564 12.6404  23
   1  -4 -22-18.6054 19.5753   8
   1   4 -22 15.0730 10.5137  19
  -1  -4  22 24.8209 12.8763  14
  -1   4  22 25.0532 13.4065  11
  -1  -4  22 9.28258 9.32706  11
  -1   4  21 214.523 12.1256  25
   1   4 -21 210.025 16.9791  20
   1  -4 -21 140.370 20.1232   8
   1   4 -21 221.200 15.7019  19
  -1  -4  21 247.660 17.2340  14
  -1  -4  21 214.575 14.4145  11
  -1   4  21 215.386 17.2457  11
  -1   4  20 7.64441 6.15158  25
   1   4 -20 11.2803 10.5983  20
   1  -4 -20 18.8812 15.6630   8
   1   4 -20-7.79967 10.2631  19
  -1  -4  20-4.44672 10.7122  14
  -1   4  20 0.57728 10.7845  11
  -1  -4  20 9.66676 8.36453  11
   1  -4 -19 520.414 19.1303   7
  -1  -4  19 196.749 9.06941   2
  -1   4  19 203.224 9.13982   3
  -1   4  19 206.201 10.9296  25
   1   4 -19 176.188 14.5939  20
   1  -4 -19 123.140 18.2868   8
   1  -4 -19 494.487 19.2375  18
   1   4 -19 197.451 14.4782  19
  -1  -4  19 216.673 15.0516  14
  -1   4  19 195.027 15.0173  11
  -1  -4  19 198.046 12.5298  11
   1   4 -18 3.70692 3.75180   4
   1  -4 -18 192.237 12.7156   7
  -1   4  18 3.37185 3.90388   3
  -1  -4  18 3.47624 3.76103   2
   1  -4 -18 4.73729 3.70639   2
  -1   4  18 4.16753 5.88153  25
   1   4 -18 9.96501 9.80972  20
   1  -4 -18-9.99845 15.8540   8
   1   4 -18-7.07260 9.03541  19
   1  -4 -18 183.749 13.0464  18
  -1  -4  18-5.72032 9.78174  14
  -1  -4  18 2.17840 7.09214  11
  -1   4  18 11.7848 9.41589  11
   1   4 -17 183.696 9.23968   4
   1  -4 -17 449.590 18.2010   7
  -1  -4  17 191.115 9.11490   2
   1  -4 -17 198.616 9.16809   2
  -1   4  17 197.753 10.5287  25
  -1   4  17 202.512 14.3149  23
   1   4 -17 183.025 13.7361  20
   1  -4 -17 40.4868 18.3110   8
   1   4 -17 224.072 13.5768  19
   1  -4 -17 439.363 18.3165  18
  -1  -4  17 203.847 13.3247  15
  -1  -4  17 211.427 13.2606  14
  -1   4  17 179.463 13.3091  11
  -1  -4  17 190.278 11.3900  11
   1  -4 -16 603.929 22.9927   7
   1   4 -16 392.526 16.5538   4
  -1   4  16 421.099 16.5160   4
   1  -4 -16 398.080 16.4949   2
  -1  -4  16 409.174 16.4542   2
  -1   4  16 415.481 17.4596  25
   1   4 -16 414.709 20.2493  20
  -1   4  16 406.625 20.4814  23
   1  -4 -16 157.453 21.2269   8
   1  -4 -16 674.286 24.0806  18
   1   4 -16 388.967 19.7715  19
  -1  -4  16 390.740 19.7170  15
  -1  -4  16 413.754 19.7966  14
  -1   4  16 429.855 20.4491  11
  -1  -4  16 418.646 17.9620  11
  -1   4  15 456.763 18.3017   4
   1   4 -15 456.088 18.4435   4
   1  -4 -15 600.408 23.3925   7
  -1  -4  15 457.834 18.2216   2
   1  -4 -15 463.195 18.3165   2
  -1   4  15 462.421 19.0705  25
  -1   4  15 466.632 21.5620  23
   1   4 -15 446.622 21.6174  20
   1  -4 -15 587.642 23.7837  18
   1   4 -15 492.201 21.3913  19
  -1  -4  15 484.727 20.9969  14
  -1  -4  15 450.915 20.9441  15
  -1  -4  15 446.228 19.1897  11
  -1   4  15 470.463 21.3719  11
  -1   4  14 140.739 7.81200   4
   1   4 -14 147.460 8.11429   4
   1  -4 -14 139.731 7.97634   2
  -1  -4  14 148.518 7.93095   2
  -1   4  14 162.830 8.74319  25
  -1   4  14 126.753 10.9426  23
   1   4 -14 154.228 11.1916  20
   1  -4 -14 200.538 14.1673  18
   1   4 -14 154.378 11.2480  19
  -1  -4  14 161.297 10.5470  15
  -1  -4  14 160.242 10.2959  14
  -1   4  14 142.925 10.5652  11
  -1  -4  14 145.256 8.52538  11
   1  -4 -13 1341.52 50.3665   7
  -1   4  13 1238.69 45.6469   4
   1   4 -13 1253.45 45.8032   4
  -1  -4  13 1214.04 45.5466   2
   1  -4 -13 1253.96 45.6967   2
  -1   4  13 1257.82 45.9372  25
   1   4 -13 1217.19 47.7761  20
  -1   4  13 1261.23 47.8946  23
   1  -4 -13 1283.06 50.4898  18
   1   4 -13 1249.86 47.6423  19
  -1  -4  13 1260.20 47.2585  14
  -1  -4  13 1232.74 47.2091  15
  -1  -4  13 1228.97 45.8157  11
  -1   4  13 1255.78 47.4998  11
  -1   4  12 724.866 26.5767   4
   1  -4 -12 538.686 28.6302   7
   1   4 -12 718.322 26.7327   4
  -1  -4  12 697.067 26.4762   2
   1  -4 -12 724.563 26.6312   2
  -1   4  12 737.735 26.8827  25
  -1   4  12 765.272 28.6633  23
   1   4 -12 711.638 28.6867  20
   1   4 -12 665.471 24.9248   9
   1  -4 -12 549.381 28.9140  18
   1   4 -12 677.513 25.0398  17
   1   4 -12 721.605 28.5471  19
   1   4 -12 669.821 25.0393  16
  -1  -4  12 719.719 27.8475  15
  -1  -4  12 696.285 27.9169  14
  -1  -4  12 707.512 26.4516  11
   1   4 -12 674.220 24.9328  10
  -1   4  12 729.670 28.3027  11
   1   4 -11 217.970 10.1799   4
  -1   4  11 196.885 9.86462   4
   1  -4 -11 164.751 12.4281   7
  -1  -4  11 207.048 9.99717   2
  -1   4  11 208.557 10.1566  25
   1   4 -11 214.941 12.0026  20
  -1   4  11 199.696 11.8946  23
   1   4 -11 206.231 8.10766   9
   1   4 -11 227.697 11.8405  19
   1  -4 -11 165.121 12.6867  18
  -1  -4  11 211.476 11.2263  15
  -1  -4  11 206.038 11.3760  14
  -1  -4  11 202.097 9.45211  11
  -1   4  11 214.808 11.4539  11
   1   4 -11 215.135 8.12183  10
  -1   4  10 19.3947 4.55134   4
   1  -4 -10 24.6519 4.76172   5
   1  -4 -10 16.3829 7.04907   7
   1   4 -10 24.8313 4.89166   4
   1  -4 -10 18.9643 4.79853   1
  -1  -4  10 17.8815 4.58930   2
  -1  -4  10 25.1410 5.81916  24
  -1   4  10 25.6902 5.11155  25
  -1   4  10 17.1786 6.68289  23
   1   4 -10 23.2350 2.29419  10
   1   4 -10 23.1070 2.32705   9
   1  -4 -10 8.11869 7.23679  18
   1   4 -10 25.0759 6.56502  19
  -1  -4  10 18.0696 5.90998  14
  -1  -4  10 23.0405 5.84445  15
  -1  -4  10 24.6275 3.64710  11
  -1   4  10 17.1024 5.70654  11
   1   4  -9-1.70989 4.23587   4
  -1   4   9 2.57038 4.38832   4
   1  -4  -9 1.75705 4.31584   5
   1  -4  -9-1.35975 6.93443   7
   1  -4  -9 0.21880 4.21843   1
  -1  -4   9 0.19431 4.33879   2
  -1  -4   9 2.22219 5.38528  24
  -1   4   9 1.34048 4.57019  25
  -1   4   9 1.23840 5.62548  23
  -1  -4   9 2.36644 1.87743  22
  -1   4   9 3.94172 1.89835  19
   1   4  -9 1.24969 2.05679  10
   1   4  -9 2.77268 2.05794   9
   1   4  -9 0.62172 5.80563  19
  -1  -4   9 8.11837 5.13828  15
  -1  -4   9 4.04201 2.90040  11
  -1   4   9-0.24922 4.65869  11
  -1   4   8 22.0867 4.49810   4
   1  -4  -8 23.3226 4.74611   5
  -1  -4   8 14.6288 4.49377   2
   1  -4  -8 24.1197 4.68487   1
   1   4  -8 21.1483 4.60543   4
  -1   4   8 25.7137 4.91878  25
  -1  -4   8 20.0616 5.17929  24
  -1   4   8 20.8301 5.71672  23
  -1  -4   8 18.6497 2.32274  22
  -1   4   8 21.3333 2.51415  19
   1   4  -8 19.5585 2.49138   9
   1   4  -8 26.7676 2.64948  10
   1  -4  -8 0.92393 7.05114   8
   1   4  -8 18.5891 5.51471  19
  -1  -4   8 22.8456 4.76258  15
  -1   4   8 24.8453 4.57903  11
  -1  -4   8 20.3390 2.74047  11
   1   4  -8 22.3470 2.49346  11
   1  -4  -7 2179.73 83.9096   6
   1  -4  -7 2184.58 83.8576   5
  -1   4   7 2426.13 83.8882   4
   1   4  -7 2362.86 83.9618   4
   1  -4  -7 2319.21 83.9603   1
  -1  -4   7 2281.00 83.7383   2
  -1  -4   7 2319.78 84.1216  24
   1  -4  -7 2258.70 83.9989  26
  -1   4   7 2239.41 84.3142  23
  -1   4   7 2375.35 82.7676  19
  -1  -4   7 2213.79 82.5183  22
   1   4  -7 2229.07 82.7304   9
  -1   4   7 2236.51 84.2608   9
   1  -4  -7 2025.52 84.9694   8
   1   4  -7 2366.51 84.5501  19
  -1  -4   7 2261.83 83.7584  15
  -1   4   7 2190.89 83.6784  11
  -1   4   7 2377.99 84.3598  10
   1   4  -7 2262.84 82.7407  10
   1   4  -7 2316.24 82.4975  11
   1  -4  -6 862.111 33.6328   6
   1  -4  -6 916.532 33.7831   5
  -1   4   6 952.140 33.6890   4
  -1  -4   6 897.971 33.2416   6
   1   4  -6 932.847 33.7945   4
  -1  -4   6 903.374 33.5816   2
   1  -4  -6 843.672 33.6192   1
  -1  -4   6 896.400 33.7230  24
   1  -4  -6 957.162 32.7050  24
   1  -4  -6 847.015 33.6753  26
  -1  -4   6 866.732 32.3138  22
  -1   4   6 882.901 31.9317  21
  -1   4   6 880.107 33.9915  23
  -1   4   6 871.099 32.6084  19
  -1   4   6 878.147 31.9350  20
  -1   4   6 895.292 31.9456  20
  -1   4   6 942.773 34.0650   9
   1  -4  -6 313.522 33.7783   7
   1  -4  -6 1164.70 34.9904   8
   1   4  -6 898.900 32.5880   9
   1   4  -6 906.282 34.1759  19
  -1  -4   6 905.396 33.4365  15
  -1   4   6 975.541 33.4320  11
   1   4  -6 909.202 32.6012  10
   1   4  -6 906.599 32.0568  11
  -1   4   6 907.555 33.9675  10
  -1  -4   5 1510.17 55.6270   6
   1  -4  -5 1525.73 56.2643   5
   1   4  -5 1593.18 56.3062   4
  -1   4   5 1453.74 56.0548   4
   1  -4  -5 1536.38 56.1300   6
   1  -4  -5 1519.66 56.2609   1
  -1  -4   5 1554.44 56.1120   2
  -1  -4   5 1523.76 56.0869  24
   1  -4  -5 1488.21 56.1068  26
   1  -4  -5 1502.58 54.9868  24
  -1   4   5 1534.00 56.3795  23
   1   4  -5 1500.46 55.2318   9
   1  -4  -5 1119.73 57.5132   7
   1  -4  -5 1855.41 56.7720   8
  -1   4   5 1462.54 56.2463   9
  -1   4   5 1494.53 55.3198  19
   1   4  -5 1499.99 56.5021  19
   1  -4  -5 1209.47 57.7645  18
  -1  -4   5 1510.25 55.7928  15
   1   4  -5 1526.94 54.4991  11
  -1   4   5 1435.07 55.5322  11
   1   4  -5 1499.59 55.2338  10
  -1   4   5 1471.64 56.2450  10
   1  -4  -4 116.598 7.03271   5
   1   4  -4 124.785 7.17555   4
  -1  -4   4 111.100 6.05374   6
   1  -4  -4 110.883 6.86994   6
   1  -4  -4 112.439 5.17288  24
   1  -4  -4 122.454 7.01649  26
  -1  -4   4 115.657 6.65681  24
   1   4  -4 108.701 5.73680   9
  -1   4   4 109.066 6.82544   9
   1  -4  -4 151.962 7.61351   8
   1  -4  -4 122.312 9.27873   7
   1  -4  -4 109.611 6.99801   1
  -1   4   4 108.033 5.94973  19
   1  -4  -4 124.613 9.42588  18
  -1  -4   4 119.523 6.34695  15
   1   4  -4 119.601 5.83375  10
   1   4  -4 112.138 4.43625  11
  -1   4   4 116.103 5.83042  11
  -1   4   4 119.940 6.82174  10
   1   4  -3 1499.28 54.0823   4
   1  -4  -3 1374.60 54.0333   5
   1  -4  -3 1405.35 53.8580   6
  -1  -4   3 1420.78 53.3644   6
   1  -4  -3 1442.05 52.7495  24
   1  -4  -3 1366.52 53.8344  26
  -1  -4   3 1430.48 53.6240  24
   1  -4  -3 1402.78 53.8883   8
   1   4  -3 1428.46 53.3408   9
   1  -4  -3 1820.39 55.4453   7
  -1   4   3 1427.95 53.8642   9
  -1  -4   3 1437.53 54.1062   7
   1  -4  -3 1450.33 54.1479   1
  -1  -4   3 1379.55 54.0731  18
  -1  -4   3 1439.29 52.2961  17
   1  -4  -3 1778.87 55.4205  18
  -1   4   3 1410.80 53.4129  19
  -1  -4   3 1439.75 52.2945  16
  -1   4   3 1466.76 52.4324  13
  -1  -4   3 1452.20 53.4127  15
  -1   4   3 1360.42 53.7728  10
   1   4  -3 1439.14 53.3597  10
  -1   4   3 1453.06 52.4306  12
  -1   4   3 1468.90 53.0400  11
   1   4  -2 753.375 28.3404   4
   1  -4  -2 690.981 28.2659   5
  -1  -4   2 717.405 27.5688   6
   1  -4  -2 679.282 27.9953   6
   1  -4  -2 701.034 28.1034  26
  -1  -4   2 692.187 27.7085  24
   1  -4  -2 712.721 26.9531  24
   1  -4  -2 778.276 28.9409   7
   1   4  -2 729.573 27.6857   9
   1  -4  -2 704.931 28.1492   8
  -1  -4   2 689.318 28.2681   7
  -1   4   2 713.250 27.9722   9
   1  -4  -2 728.013 28.3747   1
  -1  -4   2 724.989 26.7038  17
   1  -4  -2 795.596 29.0540  18
  -1  -4   2 712.415 28.3284  18
  -1   4   2 723.327 27.7846  19
  -1  -4   2 726.230 26.7038  16
  -1  -4   2 746.306 27.5853  15
  -1   4   2 738.619 26.8479  13
  -1   4   2 739.702 26.8411  12
   1   4  -2 763.272 26.5474  11
  -1   4   2 667.826 27.8731  10
   1   4  -2 726.970 26.5323  11
  -1   4   2 741.523 27.0028  11
   1   4  -2 698.507 27.6299  10
   1  -4  -1 98.7267 6.33864   5
   1   4  -1 90.2884 6.03165   4
  -1  -4   1 94.2121 5.20318   6
  -1   4   1 87.3405 6.07691   4
   1  -4  -1 80.7704 5.72007   6
   1  -4  -1 82.9918 5.94680  26
  -1  -4   1 93.8345 5.34275  24
   1  -4  -1 88.7772 4.42348  24
   1   4  -1 93.2062 5.43096   9
  -1   4   1 84.4334 5.54509   9
   1  -4  -1 94.1815 6.76321   7
   1  -4  -1 80.9064 6.35872   8
  -1  -4   1 85.9835 6.52956   7
  -1  -4   1 99.3259 6.14397   2
   1  -4  -1 79.5716 6.14556   1
   1   4  -1 92.7218 5.90213  19
  -1  -4   1 99.8292 4.25758  17
  -1  -4   1 93.2278 6.69227  18
   1  -4  -1 103.126 6.95265  18
  -1   4   1 82.5054 5.62480  19
  -1  -4   1 93.5172 4.22774  16
  -1   4   1 83.0623 4.38941  13
  -1   4   1 88.3077 4.03575  11
  -1   4   1 91.8493 4.42132  12
  -1   4   1 89.4436 5.51618  10
   1   4  -1 87.5044 3.90316  11
   1   4  -1 93.3600 5.35321  10
   1  -4   0 56.7323 5.45859   1
  -1  -4   0 66.4414 5.49049   2
   1  -4   0 75.9858 5.92253   7
  -1   4   0 59.4015 4.45185   9
  -1  -4   0 62.7980 6.09540   8
  -1  -4   0 78.3810 5.85173   7
   1   4   0 67.4660 5.06189   9
  -1   4   0 65.7422 3.62953  24
   1  -4   0 69.2216 5.93538  26
  -1  -4   0 64.5466 4.52555  24
   1  -4   0 65.7426 3.81885  24
  -1  -4   0 68.8427 4.57826  26
  -1  -4   0 68.1401 3.70379  17
  -1  -4   0 61.8989 3.62051  16
  -1   4   0 68.4002 5.02331  19
   1   4   0 63.6086 4.96842  19
   1  -4   0 76.7767 5.88522  18
   1  -4   0 64.4532 3.53334  16
   1  -4   0 69.3342 3.58011  17
  -1  -4   0 77.5671 5.90277  18
  -1  -4   0 69.0152 4.55475   6
   1   4   0 61.2202 5.29317   4
   1  -4   0 66.2762 5.09175   6
   1  -4   0 62.8074 5.52217   5
  -1   4   0 60.8991 5.36553   4
  -1   4   0 62.7059 4.47969  10
  -1   4   0 67.3342 2.82210  11
   1   4   0 68.0833 3.35959  11
   1   4   0 63.8802 5.01464  10
   1  -4   1 65.6242 5.59923   1
  -1  -4  -1 53.4502 5.17208   2
  -1  -4  -1 58.5351 4.49463  26
   1  -4   1 67.5660 4.02037  24
   1  -4   1 69.5144 5.36071  26
  -1  -4  -1 68.0759 4.41746  24
  -1  -4  -1 62.1222 6.26509   8
   1  -4   1 62.3377 5.85008   7
  -1   4  -1 68.4049 4.38611   9
  -1  -4  -1 63.3427 6.32012   7
   1   4   1 68.7841 5.15065   9
   1  -4   1 66.0158 3.32275  17
   1  -4   1 69.5190 3.33848  16
  -1  -4  -1 75.2499 6.38907  18
   1  -4   1 67.2904 6.02715  18
  -1   4  -1 53.6137 5.30161  19
   1   4   1 64.4504 4.83143  19
  -1  -4  -1 65.8463 4.39437   6
   1  -4   1 69.5226 5.17481   6
  -1   4  -1 76.6555 5.57527   4
   1   4   1 66.0369 5.46980   4
   1  -4   1 67.4184 5.62333   5
   1   4   1 62.1055 3.64285  11
  -1   4  -1 68.2664 4.40777  10
   1   4   1 63.4241 3.59852  13
   1   4   1 72.1811 3.66112  12
   1   4   1 61.4311 4.99339  10
  -1  -4  -2-0.82113 4.02393   2
   1  -4   2-0.97343 2.72502  24
  -1  -4  -2 0.14728 3.17732  26
  -1  -4  -2-1.06712 2.89633  24
  -1   4  -2-0.17750 3.41618  20
   1  -4   2 1.28061 4.30949   7
  -1  -4  -2 5.24298 5.22392   8
  -1   4  -2 1.35843 2.68661   9
   1   4   2-0.41134 3.51591   9
  -1  -4  -2 1.31833 5.11543   7
   1  -4   2 1.88636 1.35920  16
   1   4   2 0.78401 3.25133  19
  -1  -4  -2 5.10673 5.30128  18
   1  -4   2 0.40524 1.34552  17
   1  -4   2-3.49094 4.33661  18
   1   4   2 1.76763 1.76039  12
   1   4   2 1.36937 1.75779  13
   1   4   2 1.44338 3.47381  10
   1   4   2 3.04609 2.42599  11
  -1   4  -2 5.15604 2.67410  10
   1  -4   2-3.76696 3.62842   6
  -1  -4  -2 0.43906 2.93329   6
  -1   4  -2 1.27119 4.09733   4
  -1   4  -3 2119.06 74.2387   4
  -1  -4  -3 1929.90 73.5369   6
   1  -4   3 2028.06 74.0712   6
  -1  -4  -3 2017.15 74.0926   2
  -1  -4  -3 1901.81 73.5438  26
  -1  -4  -3 1881.70 73.3926  24
   1  -4   3 2024.33 73.4936  24
  -1   4  -3 1941.84 73.9458  20
   1   4   3 2025.53 74.2121   9
   1  -4   3 1969.13 74.1693   7
  -1  -4  -3 2045.75 74.4389   8
  -1   4  -3 1999.88 73.1975   9
  -1  -4  -3 2386.45 75.5412   7
  -1  -4  -3 2420.04 75.6383  18
   1   4   3 1961.55 73.5416  19
   1  -4   3 1885.07 74.1292  18
   1  -4   3 2049.21 74.3979  14
   1   4   3 2010.01 72.6683  13
  -1   4  -3 2013.09 73.1996  10
   1   4   3 2030.53 72.6717  12
   1   4   3 2053.18 74.2367  10
   1   4   3 1923.68 73.3081  11
   1  -4   4 78.9090 5.60925   6
   1  -4   4 73.8264 5.64534   5
   1   4   4 83.0791 6.00466   4
  -1  -4  -4 71.7710 5.00226   6
  -1  -4  -4 84.5320 8.84079   7
  -1   4  -4 83.0710 6.01678   4
   1  -4   4 79.8342 5.68753   1
  -1  -4  -4 81.0162 5.81289   2
  -1  -4  -4 71.8779 4.83755  24
   1  -4   4 68.5680 4.95241  24
  -1  -4  -4 71.5538 5.12959  26
  -1   4  -4 83.2138 5.71275  20
   1  -4   4 71.7309 4.69171  22
  -1   4  -4 75.0624 4.10889   9
   1   4   4 78.2669 6.04501   9
   1  -4   4 79.0754 3.91796   9
   1  -4   4 79.1653 3.90034  10
  -1  -4  -4 69.1634 8.78501  18
   1   4   4 64.8103 4.60602  19
   1  -4   4 71.3628 6.17380  14
   1  -4   4 78.0969 5.89319  15
   1   4   4 79.4498 5.92750  10
   1   4   4 80.8988 5.00037  11
  -1   4  -4 72.0421 4.07942  10
   1  -4   5 1259.46 47.7765   6
   1  -4   5 1267.51 47.8302   5
  -1   4  -5 1298.45 47.7907   4
  -1  -4  -5 1214.88 47.2958   6
   1   4   5 1349.16 47.8962   4
  -1  -4  -5 1236.59 47.6391   2
   1  -4   5 1284.03 47.8366   1
  -1  -4  -5 1211.69 47.3227  26
   1  -4   5 1312.46 47.4874  24
  -1   4  -5 1324.42 46.3838  23
  -1  -4  -5 1292.93 47.2879  24
  -1   4  -5 1321.75 48.0193  20
   1  -4   5 1277.50 46.9613  22
   1   4   5 1249.07 46.5262  21
   1   4   5 1289.68 48.1190   9
  -1  -4  -5 1659.97 49.3344   8
   1  -4   5 1286.00 46.3681   9
  -1   4  -5 1264.40 46.4535   9
   1  -4   5 1296.86 46.3657  10
  -1  -4  -5 824.071 48.8298   7
   1   4   5 1223.24 46.8366  19
  -1   4  -5 1304.53 48.2822  19
  -1  -4  -5 795.590 48.7648  18
   1  -4   5 1323.07 47.8823  15
   1  -4   5 1336.33 48.0607  14
  -1   4  -5 1282.57 46.4510  10
   1   4   5 1284.55 48.1021  10
   1   4   5 1269.91 47.3522  11
   1  -4   6 30.5583 4.85140   6
  -1  -4  -6 9.49884 5.88581   7
  -1   4  -6 30.5541 4.72007   4
   1  -4   6 26.8855 4.52341   5
  -1  -4  -6 43.8675 4.26703   6
   1  -4   6 30.1782 4.77270   1
  -1  -4  -6 30.1508 4.76527   2
   1   4   6 32.6723 4.41691   4
  -1  -4  -6 9.41494 4.05409  24
  -1  -4  -6 38.3258 4.40347  26
  -1   4  -6 31.3770 2.23345  23
   1  -4   6 32.7546 3.62757  22
   1   4   6 27.1143 2.65939  21
   1   4   6 30.9703 2.64231  20
   1  -4   6 29.9894 2.11792   9
   1  -4   6 32.7038 2.10908  10
   1   4   6 25.3150 5.22390   9
  -1  -4  -6 3.00364 6.35871  18
  -1   4  -6 27.6578 5.71278  19
   1   4   6 24.6789 3.01012  19
   1  -4   6 31.8009 5.44282  14
   1  -4   6 36.3880 4.99014  15
   1   4   6 23.3307 5.16590  10
   1   4   6 28.4245 4.24510  11
  -1   4  -7 658.852 24.7497   4
   1  -4   7 625.100 24.8479   6
   1  -4   7 636.327 24.7802   5
   1   4   7 627.534 24.6695   4
  -1  -4  -7 619.528 24.5475   2
   1  -4   7 610.906 24.6749   1
  -1   4  -7 613.928 22.9900  23
   1   4   7 630.376 23.2802  20
   1  -4   7 622.929 23.7665  22
   1   4   7 678.874 25.5943   9
  -1   4  -7 655.893 25.4877  19
   1   4   7 637.087 23.3524  19
   1  -4   7 658.763 25.0740  15
   1  -4   7 652.991 25.1434  14
   1  -4   7 628.111 23.0332  11
   1   4   7 620.053 25.3300  10
   1   4   7 629.264 24.7215  11
   1   4   8 1.45938 4.28373   4
   1  -4   8 5.41240 4.23412   1
  -1  -4  -8-1.94948 4.73025   2
   1   4   8 0.97169 4.81758  11
   1   4   8 0.29689 5.02312  10
   1  -4   8 1.15132 2.21998  11
  -1   4  -8 1.75520 1.70525  23
   1  -4   8 2.87884 3.13013  22
   1   4   8 2.99053 2.13228  20
  -1  -4  -8-3.00490 7.61484   8
   1   4   8 3.29439 5.08297   9
  -1   4  -8-1.50228 5.33347  19
   1   4   8 1.65534 1.94218  19
   1  -4   8 2.79536 4.93849  15
   1  -4   8 8.44427 5.14850  14
   1  -4   8 1.95584 4.37524   5
  -1   4  -8 1.22932 4.27234   4
   1  -4   8 2.21165 4.83978   6
  -1   4  -9 12.0806 4.32851   4
   1  -4   9 6.86024 4.35095   5
  -1  -4  -9-6.22412 7.60560   7
   1   4   9 16.4677 4.62630   4
  -1  -4  -9 8.77859 4.45465   2
   1  -4   9 13.8871 4.45800   1
   1   4   9 16.9304 4.41114  25
   1   4   9 14.8480 1.45644  19
  -1   4  -9 18.2771 1.95228  23
   1  -4   9 18.6942 3.30830  22
   1   4   9 19.6305 2.30204  20
   1   4   9 19.5061 6.06753   9
  -1   4  -9 18.8186 6.04409  19
   1  -4   9 15.1610 5.48857  15
   1  -4   9 15.6073 5.83152  14
   1   4   9 16.5915 5.09857  11
   1  -4   9 19.1549 2.92266  11
   1   4   9 23.0787 5.98105  10
  -1   4 -10 29.3470 4.83178   4
  -1  -4 -10 18.6528 7.82455   7
   1   4  10 36.8167 5.01518   4
  -1  -4 -10 32.5491 4.68687   2
   1   4  10 33.6968 4.69059  25
  -1   4 -10 45.0695 6.75473  20
   1   4  10 29.5410 2.52704  20
   1   4  10 25.3417 6.99580  23
  -1   4 -10 28.1392 2.45398  23
   1  -4  10 27.9447 3.55339  22
   1   4  10 38.3403 6.98155   9
  -1   4 -10 32.5505 6.88960  19
  -1  -4 -10 15.1294 7.61958  18
   1  -4  10 35.5560 6.45626  15
   1  -4  10 26.4497 6.27331  14
   1  -4  10 33.8114 3.55197  11
   1   4  10 27.5788 6.63534  10
   1   4  10 30.6681 6.44596  11
  -1  -4 -11 198.156 14.8582   7
  -1   4 -11 288.456 12.0237   4
   1   4  11 300.819 12.1977   4
   1   4  11 292.021 11.7205  25
  -1   4 -11 290.843 10.4043  23
   1   4  11 259.819 14.0367  23
   1  -4  11 277.648 11.0766  22
  -1   4 -11 279.465 14.1912  20
   1   4  11 270.013 10.3554  20
  -1  -4 -11 281.652 11.9189   2
  -1   4 -11 251.992 9.92533  17
  -1   4 -11 302.994 14.0829  19
  -1  -4 -11 187.952 14.9983  18
   1  -4  11 285.119 13.5081  14
  -1   4 -11 251.831 9.91528  16
   1   4  11 242.616 13.3901  11
   1  -4  11 285.644 11.3846  11
  -1   4 -12 125.685 7.23034   4
  -1  -4 -12 152.770 10.3912   7
   1   4  12 127.481 7.49453   4
   1  -4  12 128.040 7.47605   2
  -1  -4 -12 137.006 7.20453   2
   1   4  12 133.149 7.13956  25
   1   4  12 130.045 10.6969  23
   1   4  12 123.065 5.38595  20
  -1   4 -12 122.675 9.99029  20
  -1  -4 -12 144.104 10.4865  18
  -1   4 -12 130.649 5.25859  17
  -1   4 -12 130.729 9.50153  19
  -1   4 -12 127.681 5.24396  16
  -1  -4 -12 106.185 4.88754  13
   1  -4  12 124.953 9.32345  14
  -1  -4 -12 112.496 4.88284  12
  -1  -4 -12 128.351 4.93845  13
   1  -4  12 125.556 6.89761  11
   1   4  12 114.597 9.12833  11
  -1  -4 -12 126.449 4.92997  12
   1   4  13 461.672 18.2104   4
  -1  -4 -13 532.067 23.4378   7
  -1   4 -13 454.964 18.0462   4
   1  -4  13 449.283 18.1789   2
  -1  -4 -13 471.510 17.9791   2
   1   4  13 472.851 17.9849  25
  -1   4 -13 468.687 20.7361  20
   1   4  13 427.834 20.8798  23
  -1   4 -13 448.074 20.1837  19
   1  -4  13 472.200 20.0660  14
   1   4  13 439.487 20.2395  11
  -1  -4 -13 440.510 16.6174  12
  -1  -4 -13 447.873 16.6239  13
   1  -4  13 436.518 18.1271  11
   1   4  14 74.0134 6.11389   4
  -1   4 -14 92.0617 6.03348   4
   1  -4  14 80.7477 6.16126   2
  -1  -4 -14 85.6263 5.89600   2
   1   4  14 79.4351 6.04820  25
  -1   4 -14 71.8484 9.85302  20
   1   4  14 93.9849 10.0907  23
  -1   4 -14 69.8872 9.08599  19
   1  -4  14 102.222 9.31414  14
   1  -4  14 81.3365 6.57753  11
  -1  -4 -14 89.2187 4.46655  12
   1   4  14 87.4117 8.88407  11
  -1  -4 -14 85.3450 4.43138  13
   1   4  15 501.710 19.9929   4
  -1   4 -15 527.712 19.9383   4
   1  -4  15 508.120 20.0290   2
  -1  -4 -15 525.148 19.8143   2
   1   4  15 515.954 20.0230  25
  -1   4 -15 547.224 23.6657  20
  -1   4 -15 518.000 22.9176  19
   1  -4  15 529.705 22.7608  14
   1   4  15 516.555 23.2110  11
   1  -4  15 489.029 20.7389  11
  -1   4 -16 13.3882 4.02129   4
   1   4  16 8.70755 4.25410   4
   1   4  16 14.5794 4.88028  25
  -1   4 -16 11.5575 9.32234  20
  -1  -4 -16 4.78815 4.05355   2
   1  -4  16 7.69502 4.29766   2
  -1   4 -16 25.7884 8.63239  19
   1  -4  16 15.7453 8.85574  14
   1   4  16 14.4698 9.05763  11
   1  -4  16 19.8957 6.32685  11
   1   4  17 7.14907 3.96307   4
  -1  -4 -17 5.66501 3.95156   2
   1  -4  17 5.33191 3.95016   2
  -1   4 -17 7.86342 3.77081   3
   1   4  17 3.79210 4.48766  25
  -1   4 -17 3.37236 9.70783  20
  -1   4 -17 9.70649 8.19682  19
   1  -4  17 6.66990 8.67011  14
   1  -4  17 0.84643 6.51920  11
   1   4  17 9.95048 9.46787  11
   1   4  18 58.5273 4.60099   4
   1  -4  18 63.6286 4.65616   2
   1   4  18 63.5601 5.47045  25
  -1   4 -18 54.6187 10.9368  20
  -1   4 -18 63.4005 9.90751  19
   1  -4  18 68.7093 10.4151  14
   1  -4  18 58.8553 7.84715  11
   1   4  18 47.6199 10.7014  11
   1  -4  19 7.37525 3.42818   2
   1   4  19 11.6488 4.51271  25
  -1   4 -19 7.85708 11.0519  20
  -1   4 -19 3.97564 9.26456  19
   1  -4  19 8.38170 10.4929  14
   1   4  19 0.56264 10.8048  11
   1  -4  19 0.32865 7.14484  11
   1   4  20 2.31454 11.5354  23
  -1   4 -20-3.25007 10.9608  20
  -1   4 -20 7.17334 9.76492  19
   1  -4  20 0.98240 10.9200  14
   1   4  20 12.4954 11.7539  11
   1  -4  20 1.05653 7.68026  11
   1   4  21 80.5275 12.9382  23
  -1   4 -21 54.7485 12.7320  20
   1  -4  21 54.4183 12.6259  14
   1  -4  21 64.5803 9.43357  11
   1   4  21 69.1859 12.8420  11
  -1   4 -21 57.0547 10.6993  19
   1   4  22 9.31473 13.0593  23
  -1   4 -22 1.74191 11.5548  20
  -1   4 -22 4.57209 10.4932  19
   1  -4  22 11.4487 13.4262  14
   1  -4  22 19.1081 9.13287  11
   1   4  22 10.5805 13.0578  11
  -1   4 -23 206.643 14.6046  19
  -1   4 -23 186.043 16.6403  20
   1   4  23 178.732 17.7198  23
   1  -4  23 214.139 17.4298  15
   1  -4  23 202.598 17.0967  14
   1  -4  23 199.250 13.4272  11
   1   4  23 209.604 18.2690  11
   1   4  24 29.1010 15.1444  23
  -1   4 -24 41.7112 14.3207  20
   1  -4  24 47.5472 14.7256  15
   1  -4  24 24.5622 14.8990  14
   1  -4  24 24.6990 10.2304  11
   1   4  24 14.4908 14.6775  11
  -1   4 -24 7.27349 10.6651  19
   1   4  25 49.2490 15.5766  23
  -1   4 -25 68.6023 14.7695  20
   1  -4  25 56.9026 16.0913  15
   1  -4  25 84.2586 16.2523  14
   1   4  25 45.1740 15.4895  11
   1  -4  25 52.8647 11.4069  11
  -1   4 -25 78.8997 11.7786  19
  -1   4 -26 20.1913 14.4923  20
   1   4  26-5.46550 14.5977  23
   1  -4  26 5.18736 15.0195  14
   1  -4  26 15.4963 15.4898  15
   1  -4  26 17.6466 11.0802  11
   1   4  26 8.58098 15.7996  11
  -1   4 -26-0.87549 10.9083  19
   1   4  27 52.4337 15.7924  23
  -1   4 -27 46.2071 15.4894  20
   1  -4  27 47.1078 11.9218  11
   1   4  27 50.5903 17.4552  11
   1  -4  27 53.9075 17.1403  15
   1  -4  27 63.6059 16.7483  14
   1   4  28 17.5950 16.0992  23
  -1   4 -28 3.21414 13.7894  20
   1  -4  28-3.50546 11.5291  11
   1   4  28 22.2146 17.6939  11
   1  -4  28 6.12213 16.7154  14
   1  -4  28 18.7473 17.2123  15
   1   4  29 60.5133 17.0132  23
  -1   4 -29 55.5785 15.6041  20
   1  -4  29 50.1884 12.8100  11
   1   4  29 41.0313 18.2104  11
   1  -4  29 31.2840 17.0343  15
   1  -4  29 32.5156 17.5855  14
   1   4  30 23.6991 16.4884  23
  -1   4 -30 37.1880 15.5746  20
   1   4  30 18.6345 18.3134  11
   1  -4  30 23.0939 17.6391  14
   1  -4  30 40.1423 18.7769  15
  -1   4 -31 46.6470 15.5447  20
   1   4  31 45.8950 15.9835  23
   1   4  31 38.2533 18.6930  11
   1  -4  31 16.2079 17.9752  15
   1  -4  31 36.3545 17.8506  14
  -1   4 -32 2.41264 14.4005  20
   1   4  32 13.5091 15.9554  23
   1  -4  32-9.00999 17.9776  14
   1  -4  32 2.30467 17.8211  15
   1   4  32 3.37310 18.0857  11
  -1   5  31 42.9813 16.8070  23
   1   5 -31 9.91494 15.8783  20
  -1  -5  31 11.5175 18.1410  14
  -1   5  31 35.2206 18.9452  11
   1   5 -31 18.8780 20.9693   8
   1   5 -30 14.8854 16.2475  20
  -1   5  30 20.0344 17.3553  23
  -1  -5  30 3.59630 17.7765  14
  -1   5  30 17.9913 18.0775  11
   1   5 -30 19.3898 20.7494   8
  -1   5  29 35.5092 17.6826  23
   1   5 -29 48.8472 16.6522  20
   1   5 -29 52.4467 20.5484   8
  -1  -5  29 50.7585 18.3795  15
  -1  -5  29 39.2871 17.3990  14
  -1   5  29 33.2861 17.2976  11
  -1   5  28 18.3835 17.3219  11
  -1   5  28 20.7890 16.1729  23
   1   5 -28 15.2772 16.0564  20
   1   5 -28 24.4695 19.8768   8
  -1  -5  28 9.69595 17.0991  15
  -1  -5  28 20.3761 16.5268  14
   1  -5 -28-26.7393 21.4907   7
   1   5 -27 8.95634 15.4489  20
  -1   5  27 29.5581 17.8375  23
  -1   5  27 19.6165 16.3599  11
   1   5 -27 16.7099 12.4093  19
  -1  -5  27 35.3555 17.0858  14
  -1  -5  27 31.3812 17.0064  15
   1  -5 -27 42.9480 22.9206   7
  -1   5  26 12.2876 15.0234  23
   1   5 -26 30.2339 15.9469  20
  -1   5  26 25.1848 16.2308  11
   1   5 -26 31.0961 12.8714  19
   1  -5 -26 8.99076 17.8341  18
  -1  -5  26 28.2669 16.3989  15
  -1  -5  26 9.41735 16.3776  14
   1  -5 -26 53.4453 18.0822   7
   1   5 -25-6.80626 14.5621  20
  -1   5  25 9.24176 16.2901  23
  -1   5  25 6.64902 15.5441  11
  -1  -5  25 7.98523 10.0221  11
   1   5 -25-1.08723 12.5010  19
   1  -5 -25 23.4067 18.6073  18
  -1  -5  25 17.5757 16.0996  14
  -1  -5  25 8.85763 14.5681  15
   1  -5 -25 31.0256 18.3658   7
   1   5 -24 11.3058 14.7409  20
  -1  -5  24 4.23632 8.94052  11
  -1   5  24-6.40398 14.7428  11
   1   5 -24 8.78681 13.1295  19
   1  -5 -24 51.1352 17.5619  18
  -1  -5  24 11.1622 14.7222  15
  -1  -5  24 5.01043 15.0803  14
   1   5 -23 20.9055 14.2697  20
  -1  -5  23 26.1481 9.04025  11
  -1   5  23 10.2444 14.2701  11
   1   5 -23 5.50541 12.1371  19
  -1  -5  23 24.4732 13.4483  15
  -1  -5  23 28.2445 13.6438  14
   1   5 -22 69.7968 14.1057  20
  -1  -5  22 64.1548 9.45580  11
  -1   5  22 56.1321 14.4493  11
   1   5 -22 50.0019 12.7136  19
   1  -5 -22 107.190 18.3014  18
  -1  -5  22 71.2755 14.5598  15
  -1  -5  22 71.3422 14.1168  14
   1  -5 -22 117.372 17.3208   7
   1  -5 -21 90.5997 18.0391   7
  -1   5  21 79.1389 7.86434  25
   1   5 -21 94.9278 14.4536  20
   1   5 -21 63.9707 12.9989  19
   1  -5 -21 58.4208 18.0357  18
  -1  -5  21 94.7697 13.9825  15
  -1  -5  21 95.8963 14.1330  14
  -1   5  21 70.1914 13.9531  11
  -1  -5  21 73.9536 9.50937  11
   1  -5 -20 174.546 17.9849   7
  -1   5  20 200.649 10.9706  25
  -1   5  20 169.638 16.3445  23
   1   5 -20 186.014 15.8013  20
  -1  -5  20 195.253 9.13304   2
  -1   5  20 188.016 9.24761   3
   1   5 -20 201.948 15.8313  19
   1  -5 -20 150.671 18.1233  18
  -1  -5  20 192.373 15.5950  15
  -1  -5  20 216.008 15.8272  14
  -1   5  20 165.162 16.0208  11
  -1  -5  20 194.162 11.9972  11
   1  -5 -19 239.371 20.1739   7
  -1   5  19 326.160 14.4669  25
  -1   5  19 290.581 18.6922  23
   1   5 -19 321.596 19.1328  20
  -1   5  19 311.120 13.0444   3
  -1  -5  19 300.904 12.9608   2
   1   5 -19 291.028 18.0471  19
  -1  -5  19 309.940 17.9779  15
  -1  -5  19 293.741 18.0119  14
  -1  -5  19 309.090 14.9713  11
  -1   5  19 296.216 18.5103  11
   1  -5 -18 25.1313 13.4481   7
   1   5 -18 4.44636 5.09940   4
  -1   5  18 12.1496 7.05905  25
  -1   5  18 7.94706 11.1449  23
   1   5 -18 11.2407 11.1290  20
  -1  -5  18-2.37185 5.27972   2
   1  -5 -18 1.37209 5.26991   2
   1  -5 -18-9.88428 14.1136  18
   1   5 -18 3.08924 9.98198  19
  -1  -5  18 3.79850 10.7979  14
  -1  -5  18 5.32807 10.6440  15
  -1   5  18 8.41689 9.95936  11
  -1  -5  18 5.12925 6.87446  11
  -1   5  17 312.522 13.0943   4
   1  -5 -17 153.634 18.5433   7
   1   5 -17 299.363 13.2021   4
  -1   5  17 287.593 14.0040  25
   1   5 -17 265.266 17.3507  20
  -1   5  17 270.581 18.0311  23
  -1  -5  17 311.613 13.0191   2
   1  -5 -17 295.554 13.0247   2
   1   5 -17 289.298 16.9600  19
   1  -5 -17 165.665 19.1118  18
  -1  -5  17 291.821 16.6898  15
  -1  -5  17 305.283 16.5647  14
  -1   5  17 288.452 17.0578  11
  -1  -5  17 286.587 13.8083  11
  -1   5  16 26.7580 5.56039   4
   1   5 -16 25.4739 5.93649   4
   1  -5 -16 12.9723 10.3269   7
  -1   5  16 16.9758 6.68796  25
   1   5 -16 19.1078 10.8001  20
  -1   5  16 33.6230 10.6906  23
  -1  -5  16 23.0426 5.61956   2
   1  -5 -16 16.2193 5.43512   2
   1  -5 -16-1.11607 10.8687  18
   1   5 -16 8.77240 9.84590  19
  -1  -5  16 20.6604 9.13358  15
  -1  -5  16 24.0250 9.12821  14
  -1   5  16 27.8215 9.29443  11
  -1  -5  16 18.8418 5.86895  11
  -1   5  15 85.2979 6.88587   4
   1   5 -15 77.7289 7.20507   4
  -1   5  15 67.7296 7.46399  25
   1   5 -15 67.3436 10.8176  20
  -1   5  15 72.8192 10.6917  23
  -1  -5  15 77.3173 6.85047   2
   1  -5 -15 82.6753 6.96349   2
   1   5 -15 76.2842 10.7113  19
  -1  -5  15 73.0645 9.75204  14
  -1  -5  15 76.6129 9.73010  15
  -1  -5  15 77.3549 6.60658  11
  -1   5  15 73.1678 10.0481  11
  -1   5  14 18.0450 5.71741   4
   1  -5 -14-10.6639 11.0673   7
   1   5 -14 16.7852 6.09366   4
   1  -5 -14 0.69213 5.99756   2
  -1  -5  14 3.13274 5.62281   2
  -1   5  14 2.41035 6.18106  25
   1   5 -14 6.59927 8.88351  20
  -1   5  14-4.68564 8.85295  23
   1   5 -14 9.19684 8.84068  19
  -1  -5  14 16.7461 7.67914  15
  -1  -5  14 11.2947 7.54418  14
  -1   5  14 11.2853 7.94927  11
  -1  -5  14 14.3077 4.76155  11
  -1   5  13 136.637 8.63112   4
   1  -5 -13 7.07786 12.2452   7
   1   5 -13 145.291 9.09566   4
  -1  -5  13 134.915 8.46517   2
   1  -5 -13 155.769 8.96440   2
  -1   5  13 156.874 9.19910  25
   1   5 -13 162.764 12.0259  20
  -1   5  13 171.670 11.8620  23
   1  -5 -13 13.4322 12.5049   8
   1   5 -13 146.471 11.7418  19
  -1  -5  13 155.840 11.2856  14
  -1  -5  13 165.097 10.4410  15
  -1   5  13 142.203 10.4563  11
  -1  -5  13 152.801 7.50138  11
   1  -5 -12 326.113 15.5602   6
   1   5 -12 347.339 14.8897   4
  -1   5  12 315.509 14.3650   4
   1  -5 -12 322.467 14.5475   2
  -1  -5  12 332.661 14.4940   2
  -1   5  12 335.523 14.5526  25
   1   5 -12 325.952 16.6886  20
  -1   5  12 341.801 16.5331  23
   1   5 -12 327.267 16.7191  19
  -1  -5  12 328.470 15.8092  15
  -1  -5  12 309.303 15.8742  14
  -1   5  12 324.028 15.5914  11
   1  -5 -11 134.040 9.58021   6
  -1   5  11 139.393 8.77213   4
   1   5 -11 154.640 9.05814   4
   1  -5 -11 113.855 8.67521   2
  -1  -5  11 135.977 8.75575   2
   1  -5 -11 152.268 10.3145  26
  -1   5  11 151.171 8.92481  25
  -1   5  11 131.683 10.7510  23
   1   5 -11 140.532 5.63161   9
   1  -5 -11 113.321 13.9987   8
   1   5 -11 137.928 10.9523  19
  -1  -5  11 142.265 9.41882  15
  -1   5  11 136.044 9.63435  11
   1   5 -11 131.817 5.61359  10
   1  -5 -10 560.532 24.7281   6
  -1   5  10 610.708 24.3220   4
   1   5 -10 601.392 24.4227   4
  -1  -5  10 572.695 24.1254   2
  -1  -5  10 582.405 24.8340  24
  -1   5  10 590.174 24.3076  25
   1  -5 -10 587.172 24.8860  26
  -1   5  10 597.039 22.1701  19
  -1   5  10 603.352 25.6542  23
  -1  -5  10 595.895 22.1045  22
   1   5 -10 607.199 22.2274   9
   1   5 -10 575.511 25.5957  19
  -1  -5  10 580.125 24.5720  15
   1   5 -10 599.805 22.2254  10
  -1   5  10 580.199 24.5306  11
   1   5  -9 1899.88 67.2965   4
   1  -5  -9 1837.31 67.4339   6
  -1   5   9 1863.88 67.0325   4
  -1  -5   9 1898.80 67.0290   2
   1  -5  -9 1776.78 67.4119  26
  -1  -5   9 1872.59 67.5230  24
  -1   5   9 1851.74 67.0037  25
   1  -5  -9 1868.27 66.0462  24
  -1   5   9 1918.07 65.4223  19
  -1   5   9 1885.08 68.0348  23
  -1  -5   9 1899.47 65.2101  22
   1  -5  -9 2635.23 70.2308   8
   1   5  -9 1907.10 65.3817   9
   1   5  -9 1861.98 68.1887  19
  -1  -5   9 1863.17 67.1829  15
   1   5  -9 1872.00 65.3727  10
  -1   5   9 1839.24 67.0661  11
  -1   5   8 459.904 19.3709   4
   1   5  -8 461.642 19.5755   4
   1  -5  -8 434.997 19.5336   6
   1  -5  -8 439.558 19.5761   5
  -1  -5   8 476.082 19.4093   2
   1  -5  -8 476.599 19.6839   1
   1  -5  -8 458.245 19.6630  26
  -1  -5   8 463.187 19.7196  24
   1  -5  -8 445.805 17.8625  24
  -1   5   8 459.678 17.7236  19
  -1  -5   8 444.756 17.3753  22
  -1   5   8 424.214 19.8695  23
   1  -5  -8 325.433 21.9281   7
   1   5  -8 475.214 17.6530   9
   1  -5  -8 291.268 21.7036  18
   1   5  -8 439.497 20.3726  19
  -1  -5   8 451.792 19.1423  15
  -1   5   8 452.314 19.0242  11
   1   5  -8 476.844 17.6232  10
   1  -5  -7 12.9830 5.43752   5
  -1   5   7 14.2735 5.14781   4
   1  -5  -7-7.82478 13.1220   7
  -1  -5   7 24.5492 4.89005   6
   1   5  -7 12.0728 5.43555   4
   1  -5  -7 29.1673 5.62763   6
  -1  -5   7 13.5015 5.58413   2
   1  -5  -7 22.7106 5.48220   1
   1  -5  -7 16.5384 5.55177  26
   1  -5  -7 20.7382 3.22967  24
  -1  -5   7 22.9910 5.49447  24
  -1   5   7 23.0148 5.68619  23
  -1  -5   7 17.2793 3.05345  22
  -1   5   7 20.3765 1.86591  20
  -1   5   7 20.9994 1.89570  20
   1   5  -7 18.3419 3.30999   9
   1   5  -7 14.3999 6.53706  19
  -1   5   7 17.9774 3.64223  19
   1  -5  -7-1.82252 12.8957  18
  -1  -5   7 12.1928 5.37910  15
   1   5  -7 22.8841 3.31411  10
  -1   5   7 14.7021 4.63597  11
   1   5  -6 303.506 13.6616   4
  -1  -5   6 289.004 12.5838   6
   1  -5  -6 287.429 13.5030   6
   1  -5  -6 270.912 13.5046   5
  -1   5   6 288.300 13.4769   4
   1  -5  -6 287.819 13.6609   1
  -1  -5   6 295.393 13.5366   2
   1  -5  -6 253.974 13.3142  26
  -1  -5   6 293.680 13.3207  24
   1  -5  -6 269.759 11.3991  24
  -1   5   6 287.630 11.0245  20
  -1   5   6 300.479 13.9261  23
  -1   5   6 297.226 12.1210  19
  -1   5   6 268.459 10.9252  20
  -1   5   6 277.340 10.9249  21
  -1  -5   6 291.522 11.5525  22
   1  -5  -6 318.471 16.7819   7
  -1   5   6 310.752 13.8222   9
   1   5  -6 277.243 11.8512   9
   1  -5  -6 323.594 16.8551  18
  -1  -5   6 281.962 12.9271  15
  -1   5   6 282.393 13.6683  10
  -1   5   6 266.487 12.3493  11
   1   5  -6 286.494 11.8879  10
  -1   5   5 18.7810 5.32541   4
   1  -5  -5 16.4252 5.20508   6
  -1  -5   5 17.4295 4.22341   6
   1  -5  -5 21.7960 7.75504   7
   1  -5  -5 17.4413 5.61055   5
   1   5  -5 14.6784 5.64927   4
  -1  -5   5 13.6837 5.90216   2
   1  -5  -5 22.0299 5.82931   1
   1  -5  -5 26.7520 5.72249  26
  -1  -5   5 19.4421 5.08605  24
   1  -5  -5 19.5830 2.86907  24
  -1   5   5 21.0823 5.90839  23
  -1   5   5 22.2614 2.74623  20
  -1   5   5 19.7453 5.60036   9
   1   5  -5 17.7185 3.62493   9
   1  -5  -5 19.9332 7.15519   8
  -1   5   5 11.8371 4.07605  19
   1  -5  -5 39.3840 8.07155  18
  -1  -5   5 19.9562 4.70140  15
   1   5  -5 18.8456 3.62596  10
  -1   5   5 23.7980 5.70764  10
  -1   5   5 18.3695 3.88281  11
   1  -5  -4 172.297 9.80861   6
   1  -5  -4 195.199 10.2704   5
   1   5  -4 207.642 10.5060   4
  -1  -5   4 169.724 8.91116   6
   1  -5  -4 180.994 10.0283   1
  -1  -5   4 173.550 9.24931  24
   1  -5  -4 188.984 7.85837  24
   1  -5  -4 184.808 10.0396  26
  -1   5   4 181.724 8.00903  20
   1   5  -4 185.341 8.72328   9
   1  -5  -4 211.615 10.8712   8
  -1   5   4 185.046 9.69317   9
   1  -5  -4 201.646 11.9584   7
  -1   5   4 184.293 8.97555  19
   1  -5  -4 202.338 12.1418  18
  -1  -5   4 181.013 9.17029  15
  -1   5   4 180.576 8.33439  11
  -1   5   4 177.558 9.64051  10
   1   5  -4 174.293 8.62766  10
   1   5  -3 318.036 14.7921   4
  -1  -5   3 312.992 13.5454   6
   1  -5  -3 330.751 14.4021   6
   1  -5  -3 326.061 14.8414   5
   1  -5  -3 320.490 14.7854   1
   1  -5  -3 324.073 12.6253  24
   1  -5  -3 319.082 14.4523  26
  -1  -5   3 308.792 13.8056  24
  -1   5   3 318.381 12.9461  20
   1  -5  -3 406.618 16.0859   7
   1  -5  -3 313.334 14.8033   8
  -1   5   3 334.869 14.3619   9
  -1  -5   3 312.258 14.8703   7
   1   5  -3 323.657 13.6176   9
  -1   5   3 330.757 13.8138  19
   1   5  -3 323.825 14.6963  19
  -1  -5   3 312.671 11.8640  17
  -1  -5   3 349.427 15.1641  18
   1  -5  -3 352.197 15.7884  18
  -1  -5   3 313.564 11.8638  16
  -1  -5   3 329.047 13.6600  15
  -1  -5   3 345.806 14.6883  14
  -1   5   3 316.801 12.1473  12
  -1   5   3 319.507 14.2585  10
  -1   5   3 328.248 12.1604  13
  -1   5   3 325.238 12.7706  11
   1   5  -3 307.129 13.5379  10
   1  -5  -2 297.522 14.0222   5
  -1  -5   2 313.939 12.8971   6
   1  -5  -2 302.769 13.6200   6
   1   5  -2 322.793 14.2575   4
   1  -5  -2 296.104 14.0570   1
   1  -5  -2 293.196 13.7195  26
   1  -5  -2 290.999 11.8829  24
  -1  -5   2 297.838 12.9844  24
  -1   5   2 294.552 12.4121  20
   1  -5  -2 339.199 14.7350   7
  -1   5   2 307.461 13.4715   9
   1  -5  -2 265.699 13.7623   8
   1   5  -2 279.473 12.9182   9
  -1  -5   2 255.393 13.8664   7
  -1  -5   2 276.664 14.1039  18
   1   5  -2 295.715 13.8294  19
   1  -5  -2 314.844 14.7245  18
  -1  -5   2 301.212 11.4937  17
  -1   5   2 281.783 13.0944  19
  -1   5   2 309.501 11.7159  13
  -1  -5   2 305.334 11.4981  16
  -1  -5   2 304.830 12.8547  15
  -1  -5   2 300.473 13.8971  14
  -1   5   2 294.982 13.3880  10
   1   5  -2 306.521 13.0439  10
  -1   5   2 298.491 11.7222  11
  -1   5   2 315.999 11.7431  12
   1   5  -1 2666.81 97.3035   4
  -1  -5   1 2646.71 96.3472   6
   1  -5  -1 2559.52 97.2984   5
  -1   5   1 2652.54 97.1765   4
   1  -5  -1 2580.87 96.8899   6
   1  -5  -1 2587.80 97.3171   1
  -1  -5   1 2629.87 97.1444   2
   1  -5  -1 2562.89 96.8988  26
   1  -5  -1 2613.48 95.6511  24
  -1  -5   1 2559.05 96.3023  24
  -1   5   1 2541.16 96.1662  20
  -1   5   1 2492.31 96.5512   9
   1   5  -1 2594.41 96.6042   9
   1  -5  -1 2695.59 97.5053   7
  -1  -5   1 2644.65 97.3657   7
  -1  -5   1 2620.25 97.3764  18
  -1   5   1 2619.02 96.7624  19
   1  -5  -1 2664.31 97.5471  18
   1   5  -1 2611.96 96.9877  19
  -1  -5   1 2653.71 95.4460  17
  -1  -5   1 2701.86 95.4555  16
   1   5  -1 2603.67 96.6054  10
  -1   5   1 2679.77 95.1810  11
   1   5  -1 2656.53 95.0538  11
  -1   5   1 2546.67 96.5770  10
   1  -5   0 636.751 26.5096   1
  -1  -5   0 662.446 26.4068   2
  -1  -5   0 640.126 25.4841  26
   1  -5   0 683.605 24.8391  24
   1  -5   0 703.352 26.3104  26
  -1  -5   0 636.778 25.3570  24
  -1   5   0 667.742 25.5041  20
   1   5   0 653.608 25.8632   9
  -1  -5   0 653.097 26.7960   7
  -1   5   0 634.721 25.5719   9
   1  -5   0 668.749 26.5822   7
  -1  -5   0 669.343 26.8769  18
   1  -5   0 679.395 26.7006  18
   1   5   0 663.590 26.0689  19
  -1   5   0 696.225 26.2005  19
   1  -5   0 671.004 26.1450   6
   1   5   0 641.277 26.4139   4
  -1  -5   0 657.517 25.4763   6
   1  -5   0 607.095 26.3823   5
  -1   5   0 659.892 26.3989   4
   1   5   0 651.143 24.2866  11
  -1   5   0 631.315 25.5472  10
   1   5   0 646.876 25.8542  10
   1  -5   1 2171.09 82.5041   1
  -1  -5  -1 2226.65 82.3475   2
   1  -5   1 2260.50 81.0939  24
  -1  -5  -1 2184.11 81.5848  26
  -1  -5  -1 2239.47 81.4230  24
   1  -5   1 2190.78 82.1261  26
  -1   5  -1 2230.14 81.7446  20
  -1  -5  -1 2289.26 82.7659   7
  -1  -5  -1 2095.77 82.2627   8
   1  -5   1 2137.99 82.4968   7
  -1   5  -1 2169.41 81.5112   9
   1   5   1 2197.64 82.1132   9
   1  -5   1 2244.32 80.5862  16
   1  -5   1 2183.48 82.5841  18
  -1  -5  -1 2246.98 82.8030  18
  -1   5  -1 2237.81 82.2266  19
   1  -5   1 2273.38 80.5966  17
   1   5   1 2193.49 81.9178  19
   1   5   1 2192.22 82.4444   4
  -1  -5  -1 2205.95 81.5742   6
  -1   5  -1 2296.45 82.4539   4
   1  -5   1 2194.64 82.5358   5
   1  -5   1 2240.14 82.1560   6
   1   5   1 2201.16 82.1049  10
   1   5   1 2215.46 80.7030  11
  -1   5  -1 2187.00 81.5119  10
  -1  -5  -2 286.337 13.6454   2
   1  -5   2 290.763 12.1646  24
  -1  -5  -2 262.552 12.5261  26
  -1  -5  -2 280.056 12.2553  24
  -1   5  -2 294.798 12.9830  20
   1  -5   2 284.424 13.7688   7
  -1  -5  -2 312.819 14.6675   7
   1   5   2 281.814 13.2974   9
  -1  -5  -2 284.642 14.2490   8
  -1   5  -2 311.209 12.4097   9
   1   5   2 287.967 12.9061  19
   1  -5   2 300.460 11.0691  16
   1  -5   2 291.878 13.9729  18
   1  -5   2 293.585 11.0681  17
  -1   5  -2 283.205 13.4814  19
  -1  -5  -2 301.848 14.6380  18
  -1   5  -2 313.512 13.8633   4
   1  -5   2 304.388 13.3524   6
  -1  -5  -2 269.661 12.4931   6
   1   5   2 282.544 13.2641  10
   1   5   2 288.643 11.3727  13
   1   5   2 287.307 11.6973  11
   1   5   2 287.350 11.3652  12
  -1   5  -2 303.828 12.3667  10
  -1  -5  -3 1084.23 41.7310   2
  -1  -5  -3 1040.21 41.0279  26
  -1  -5  -3 1053.99 40.6840  24
   1  -5   3 1123.36 40.7553  24
  -1   5  -3 1093.24 41.4377  20
   1   5   3 1069.47 41.7652   9
   1  -5   3 1072.53 41.8458   7
  -1  -5  -3 1114.77 42.1695   8
  -1   5  -3 1055.63 40.5537   9
  -1  -5  -3 1162.21 42.8750   7
   1  -5   3 1057.14 41.9251  18
  -1  -5  -3 1177.69 42.9184  18
   1   5   3 1118.34 41.0883  19
   1   5   3 1091.82 39.7488  13
   1   5   3 1028.81 41.6255  10
   1   5   3 1107.69 39.7573  12
  -1   5  -3 1052.06 40.5245  10
   1   5   3 1092.26 40.4503  11
  -1  -5  -3 1041.68 40.9831   6
  -1   5  -3 1144.88 41.9402   4
   1  -5   3 1112.66 41.6032   6
  -1  -5  -4 273.682 12.1300   6
   1  -5   4 250.188 12.9046   5
  -1   5  -4 268.256 12.7845   4
   1  -5   4 264.680 12.5316   6
   1   5   4 265.242 12.7420   4
   1  -5   4 254.646 12.9784   1
  -1  -5  -4 276.031 12.8771   2
  -1  -5  -4 260.783 12.1247  26
  -1  -5  -4 257.259 11.4889  24
   1  -5   4 275.723 11.8949  24
  -1   5  -4 278.667 12.7661  20
  -1  -5  -4 292.013 13.9779   8
  -1  -5  -4 335.366 15.0791   7
   1   5   4 240.329 12.7398   9
  -1   5  -4 269.055 11.1034   9
  -1  -5  -4 322.566 15.0607  18
   1   5   4 271.112 11.7865  19
   1  -5   4 275.945 12.7214  15
   1   5   4 253.961 12.7512  10
  -1   5  -4 271.948 11.1014  10
   1   5   4 241.563 11.4049  11
   1  -5   5 23.5195 5.37826   5
  -1   5  -5 12.3072 5.35807   4
  -1  -5  -5 38.0576 10.4372   7
  -1  -5  -5 12.6868 4.44094   6
   1  -5   5 10.7731 5.02080   6
  -1  -5  -5 8.67780 5.14583   2
   1  -5   5 21.1348 5.24461   1
   1   5   5 10.4888 5.48704   4
   1  -5   5 10.7668 4.47548  24
  -1  -5  -5 16.3826 4.80847  26
  -1  -5  -5 15.3418 3.99895  24
  -1   5  -5 12.7409 5.53089  20
   1  -5   5 16.8736 4.15956  22
  -1  -5  -5 25.1608 7.96279   8
   1   5   5 19.1154 5.71560   9
   1   5   5 9.52528 3.67174  19
  -1  -5  -5 43.2996 10.4243  18
   1  -5   5 18.2543 5.81761  14
   1  -5   5 14.3367 5.53444  15
   1   5   5 15.0666 5.63802  10
   1   5   5 11.8791 4.12728  11
  -1  -5  -6 27.2420 5.06914   6
  -1  -5  -6 23.7677 9.96809   7
  -1   5  -6 20.9561 5.33178   4
   1  -5   6 34.1284 5.70787   6
   1  -5   6 30.8176 6.10792   5
   1  -5   6 21.6059 5.57765   1
   1   5   6 30.7536 5.99153   4
  -1  -5  -6 29.4174 5.66540   2
  -1  -5  -6 28.0840 4.31018  24
  -1   5  -6 28.8992 2.73714  23
  -1  -5  -6 33.2907 5.22501  26
   1  -5   6 29.6887 4.22141  22
  -1   5  -6 27.9583 6.27040  20
   1  -5   6 28.9292 2.67736   9
   1  -5   6 29.3866 2.66118  10
   1   5   6 22.6253 5.88625   9
   1   5   6 15.7717 3.85021  19
  -1  -5  -6 26.6186 10.1975  18
   1  -5   6 32.1387 6.52122  14
   1  -5   6 28.5204 6.11862  15
   1   5   6 24.1721 4.82450  11
   1   5   6 22.7850 5.72190  10
   1   5   7 1141.69 42.7112   4
  -1  -5  -7 1073.01 42.2287   6
   1  -5   7 1138.38 42.7016   6
  -1   5  -7 1154.55 42.8288   4
   1  -5   7 1134.09 42.8501   5
   1  -5   7 1106.14 42.7630   1
  -1  -5  -7 1136.10 42.6645   2
  -1  -5  -7 1037.02 42.2156  26
  -1   5  -7 1081.41 40.6133  23
  -1  -5  -7 1121.34 41.9437  24
   1  -5   7 1083.40 41.4150  22
  -1   5  -7 1146.30 43.2031  20
  -1  -5  -7 893.271 45.4375   7
   1   5   7 1039.80 43.1802   9
   1   5   7 1125.88 41.2384  19
  -1   5  -7 1129.25 43.4099  19
  -1  -5  -7 969.604 45.8292  18
   1  -5   7 1122.18 42.8567  15
   1  -5   7 1140.59 43.1520  14
   1   5   7 1148.52 43.3753  10
   1   5   7 1126.03 42.2905  11
  -1   5  -8 16.8674 5.85554   4
  -1  -5  -8 12.9543 5.19525   6
   1  -5   8 20.5752 5.51770   6
   1   5   8 15.1343 5.46588   4
   1  -5   8 17.1490 5.78173   5
  -1  -5  -8 36.9682 9.19408   7
  -1  -5  -8 12.7212 5.65881   2
   1  -5   8 21.0138 5.73792   1
  -1  -5  -8 22.3084 4.92667  24
  -1  -5  -8 23.1632 5.74857  26
   1  -5   8 15.4799 3.95670  22
  -1   5  -8 15.2520 6.83409  20
   1   5   8 20.3405 2.69234  20
  -1   5  -8 19.1403 2.14706  23
   1   5   8 20.4175 6.23450   9
  -1   5  -8 19.5829 7.00902  19
   1   5   8 16.8213 3.15417  19
   1  -5   8 17.1476 6.62278  14
   1  -5   8 11.7620 6.19228  15
   1   5   8 14.6325 5.66010  11
   1   5   8 13.9594 6.15762  10
  -1  -5  -9 990.252 37.5566   6
   1   5   9 1055.04 37.7228   4
  -1   5  -9 1092.45 37.8474   4
   1  -5   9 1080.97 38.1194   6
  -1  -5  -9 1064.99 37.6225   2
  -1  -5  -9 773.770 36.8380  24
  -1  -5  -9 962.289 37.5687  26
  -1   5  -9 1002.01 35.3584  23
   1   5   9 1005.98 35.5521  20
   1   5   9 1028.94 35.6541  19
   1  -5   9 1031.59 36.3003  22
   1   5   9 1009.83 38.6339   9
  -1  -5  -9 1485.44 41.7749   8
  -1   5  -9 1074.71 39.1060  19
   1  -5   9 1052.45 38.1576  15
   1  -5   9 1020.93 38.4477  14
   1   5   9 969.396 37.6770  11
   1   5   9 1026.25 38.6463  10
  -1   5 -10 213.118 11.1066   4
   1   5  10 228.235 11.1923   4
  -1  -5 -10 214.143 11.0314   2
   1   5  10 200.358 10.7662  25
   1   5  10 195.940 13.1402  23
   1  -5  10 213.345 9.43073  22
   1   5  10 204.479 8.10228  19
   1   5  10 215.587 8.33744  20
  -1  -5 -10 282.743 18.6758   8
   1   5  10 207.699 12.5306   9
  -1   5 -10 222.021 12.7893  19
   1  -5  10 206.965 12.4176  14
   1  -5  10 220.811 12.2166  15
   1   5  10 195.294 12.1804  10
   1   5  10 201.588 11.4786  11
   1  -5  10 214.678 8.51669  11
   1   5  11 322.026 15.2629   4
  -1   5 -11 345.814 15.3670   4
  -1  -5 -11 334.337 15.1569   2
   1  -5  11 347.079 15.4964   2
   1   5  11 344.360 14.8862  25
   1  -5  11 344.827 13.7251  22
   1   5  11 327.129 12.6921  20
   1   5  11 343.258 17.7281  23
   1   5  11 365.618 17.1114   9
  -1   5 -11 330.764 17.1410  19
   1  -5  11 348.951 16.4600  15
   1  -5  11 357.815 16.9291  14
   1  -5  11 355.474 13.3804  11
   1   5  11 356.597 17.0717  10
   1   5  11 358.375 16.4304  11
   1   5  12 44.2505 6.55355   4
  -1   5 -12 40.7879 6.19509   4
   1  -5  12 35.1538 6.29122   2
  -1  -5 -12 37.1874 6.14237   2
   1   5  12 40.3023 5.90980  25
   1  -5  12 36.1203 4.19921  22
   1   5  12 35.0452 9.29579  23
   1   5  12 33.1967 8.23363   9
  -1   5 -12 37.8841 8.72683  19
   1  -5  12 57.4137 7.77973  15
   1  -5  12 38.4477 8.75782  14
   1   5  12 44.2936 8.52196  10
   1   5  12 35.6587 7.87340  11
   1  -5  12 44.9333 4.10145  11
  -1   5 -13 170.848 9.16946   4
  -1  -5 -13 16.3840 11.8374   7
   1   5  13 162.533 9.17732   4
  -1  -5 -13 161.226 8.94922   2
   1  -5  13 145.857 9.17614   2
   1   5  13 157.713 8.83398  25
  -1   5 -13 168.075 12.2685  20
   1   5  13 155.414 12.5040  23
  -1  -5 -13 8.36484 13.8761   8
  -1   5 -13 150.898 12.1223  19
   1  -5  13 178.019 11.6206  14
   1  -5  13 170.372 10.9095  15
   1   5  13 161.683 11.2521  11
   1  -5  13 158.682 7.61521  11
   1   5  14 4.49354 5.59259   4
  -1   5 -14 8.91672 5.78039   4
  -1  -5 -14-14.0353 11.5712   7
   1   5  14 6.30081 5.51648  25
  -1   5 -14 9.47073 8.75295  20
   1   5  14-2.99005 9.06419  23
  -1  -5 -14 12.6357 5.68817   2
   1  -5  14 0.23644 5.93796   2
  -1   5 -14 10.9100 9.47315  19
   1  -5  14 11.1428 8.54689  15
   1  -5  14 1.19926 7.98956  14
   1   5  14 4.21589 7.94933  11
   1  -5  14 4.72978 4.55626  11
  -1   5 -15 186.781 9.96688   4
   1   5  15 170.154 10.0012   4
   1   5  15 183.828 9.75122  25
  -1   5 -15 188.861 13.5853  20
   1   5  15 170.969 13.9414  23
   1  -5  15 174.001 10.1065   2
  -1  -5 -15 198.141 9.80818   2
  -1   5 -15 177.619 13.3846  19
   1  -5  15 184.892 13.2079  14
   1  -5  15 168.787 13.2527  15
   1   5  15 190.542 12.8347  11
   1  -5  15 171.241 9.34053  11
   1   5  16 217.777 11.2586   4
  -1   5 -16 227.625 11.1161   4
   1   5  16 232.031 11.0959  25
  -1   5 -16 232.447 16.0236  20
   1   5  16 219.707 16.2581  23
  -1  -5 -16 243.203 11.0289   2
   1  -5  16 206.558 11.1780   2
  -1   5 -16 233.195 15.2581  19
   1  -5  16 231.359 14.8107  15
   1  -5  16 218.315 14.7709  14
   1  -5  16 221.240 11.1486  11
   1   5  16 224.416 14.9994  11
  -1   5 -17 201.997 10.0649   4
   1   5  17 221.440 10.3659   4
   1   5  17 208.438 10.3947  25
   1   5  17 205.454 15.5930  23
  -1   5 -17 217.175 15.6440  20
   1  -5  17 203.216 10.3110   2
  -1  -5 -17 187.941 9.96085   2
  -1   5 -17 165.626 14.0066  19
   1  -5  17 195.825 14.0697  14
   1  -5  17 167.023 13.8676  15
   1   5  17 197.790 14.9494  11
   1  -5  17 201.223 10.8615  11
   1   5  18 42.7283 5.70075   4
   1   5  18 38.7192 6.11111  25
  -1   5 -18 41.2583 12.0989  20
   1   5  18 21.8253 11.6013  23
   1  -5  18 40.9018 5.72255   2
  -1   5 -18 46.5509 11.4703  19
   1  -5  18 44.5334 10.6661  14
   1  -5  18 30.7319 11.1091  15
   1   5  18 31.6051 10.9610  11
   1  -5  18 35.8970 6.94772  11
   1   5  19 466.068 17.8504   4
   1   5  19 427.887 17.9419  25
  -1   5 -19 425.618 22.9618  20
   1  -5  19 431.150 17.7531   2
  -1   5 -19 443.170 22.7082  19
   1  -5  19 404.596 22.5323  14
   1  -5  19 455.497 19.4536  11
   1   5  19 452.535 23.4193  11
  -1   5 -20-2.09742 11.2310  19
   1   5  20-6.70688 11.9791  11
   1  -5  20-1.50159 7.23393  11
   1  -5  20 6.30024 11.7497  14
  -1   5 -20 12.1445 12.4039  20
  -1   5 -21 52.9620 12.2197  19
   1  -5  21 43.5610 8.53353  11
   1   5  21 46.7885 13.4175  11
   1  -5  21 60.3676 14.0762  14
  -1   5 -21 39.9481 13.7538  20
  -1   5 -22 61.4472 12.6346  19
   1  -5  22 58.3034 9.18054  11
   1   5  22 59.2126 14.6647  11
   1  -5  22 66.5762 13.7842  14
  -1   5 -22 53.7346 14.9204  20
  -1   5 -23 39.5266 12.6677  19
   1  -5  23 34.2256 9.02260  11
   1   5  23 42.8455 15.0586  11
   1  -5  23 26.9241 14.9077  14
   1   5  23 32.0293 15.5786  23
  -1   5 -23 36.9614 14.6302  20
  -1   5 -24 24.4466 12.6131  19
   1  -5  24 21.2145 9.63584  11
   1   5  24 34.3289 15.7772  11
   1  -5  24 28.5994 14.3482  14
  -1   5 -24 14.0911 14.8755  20
   1   5  24 13.4939 14.9720  23
  -1   5 -25 47.8778 13.0143  19
   1   5  25 41.6000 16.0463  11
   1  -5  25 44.7799 10.2609  11
   1  -5  25 43.1539 15.9852  14
   1   5  25 46.6550 15.9594  23
  -1   5 -25 43.2488 15.9709  20
  -1   5 -26 25.2312 12.6481  19
   1   5  26 10.1339 16.0730  11
   1  -5  26 29.6527 16.5055  14
   1   5  26 5.15752 16.1915  23
  -1   5 -26 13.1573 15.7228  20
  -1   5 -27 85.8557 13.6056  19
   1  -5  27 67.5125 17.5335  14
   1   5  27 97.3935 18.2255  11
   1   5  27 76.8286 17.4411  23
  -1   5 -27 99.9539 16.3777  20
   1  -5  28-8.25918 17.4012  14
   1   5  28 16.2737 17.8769  11
   1   5  28 23.6556 16.8682  23
  -1   5 -28 30.4642 16.4960  20
   1  -5  29 127.459 19.2089  14
   1   5  29 84.8427 19.6856  11
   1   5  29 69.8670 17.9709  23
  -1   5 -29 95.5047 17.9474  20
   1  -5  30 21.6495 17.4738  14
   1   5  30 25.6562 18.4088  11
   1   5  30 6.59846 16.2008  23
  -1   5 -30 15.6225 15.2402  20
   1  -5  31 28.4929 18.3258  14
   1   5  31 1.64525 18.1551  11
   1   5  31 38.6299 16.6453  23
  -1   5 -31 5.95665 15.9068  20
   1  -6 -30 22.9137 15.4317   6
   1  -6 -30 26.7221 16.5127  26
  -1  -6  30 3.73737 17.4586  15
  -1  -6  30 32.0713 17.3130  14
  -1   6  30 25.8313 18.5419  11
   1   6 -30 20.0382 16.6519  20
  -1   6  30-1.49946 17.1209  23
   1  -6 -29 7.92545 15.7798   6
  -1   6  29 4.58416 17.4711  23
   1   6 -29 31.4458 17.7221  20
   1  -6 -29 13.8147 16.2207  26
  -1  -6  29 15.0019 18.2238  15
  -1  -6  29 17.8149 18.0980  14
  -1   6  29 7.81143 16.7710  11
   1  -6 -28 39.7304 16.2555   6
   1   6 -28 10.3918 17.2284  20
  -1   6  28 41.9099 18.0167  23
   1  -6 -28 34.1578 16.5948  26
   1   6 -28 39.8067 14.0122  19
  -1  -6  28 19.2703 18.2739  14
  -1  -6  28 40.8953 17.2000  15
  -1   6  28 23.2599 17.8309  11
   1  -6 -27 14.3294 15.3580   6
   1   6 -27-21.4631 16.3853  20
   1  -6 -27 38.9247 16.2592  26
   1   6 -27 15.9196 13.8772  19
  -1  -6  27 4.39991 16.8411  15
  -1  -6  27 1.40541 17.4721  14
  -1   6  27-4.58543 16.2525  11
   1  -6 -26 12.0050 14.9504   6
   1   6 -26 8.16069 16.6171  20
   1  -6 -26 41.2264 16.3820  26
   1   6 -26 0.60370 14.0015  19
  -1  -6  26 10.0101 15.6858  15
  -1  -6  26 6.89132 16.1238  14
  -1   6  26-2.24481 16.0417  11
   1  -6 -25 82.3818 15.8627   6
   1   6 -25 73.1172 17.2323  20
   1  -6 -25 87.1057 16.4765  26
   1   6 -25 84.2412 15.3361  19
  -1  -6  25 91.6750 17.5333  15
  -1  -6  25 110.744 17.9999  14
  -1   6  25 57.6660 16.7435  11
   1  -6 -24 10.8094 14.6371   6
   1  -6 -24 39.4234 15.3635  26
   1   6 -24 2.17330 15.8744  20
   1   6 -24 13.6826 14.2068  19
  -1  -6  24 9.76739 15.8286  14
  -1  -6  24 6.70226 15.0419  15
  -1   6  24 3.53572 15.1723  11
   1  -6 -23 244.636 18.2276   6
   1  -6 -23 240.326 19.1557  26
   1   6 -23 223.650 18.9813  20
  -1   6  23 225.400 19.8852  23
   1   6 -23 234.312 18.0351  19
  -1  -6  23 228.765 19.4607  14
  -1  -6  23 245.885 19.4452  15
  -1   6  23 207.096 18.4901  11
   1  -6 -22 44.4239 13.7816   6
  -1   6  22 16.8889 14.8469  23
   1   6 -22 42.9221 15.7599  20
   1  -6 -22 26.8319 14.1182  26
   1   6 -22 24.2222 13.7365  19
  -1  -6  22 34.7896 14.2702  15
  -1  -6  22 38.2993 14.8604  14
  -1   6  22 25.4978 14.2582  11
   1  -6 -21 13.4626 12.5594   6
   1  -6 -21 19.0961 13.0949  26
  -1   6  21 17.1424 7.41292  25
  -1   6  21-7.55349 15.1864  23
   1   6 -21 19.7906 14.8683  20
   1   6 -21 9.26683 13.7224  19
  -1  -6  21-7.62222 14.2371  14
  -1  -6  21-4.75426 13.4160  15
  -1   6  21 15.6142 13.0631  11
   1  -6 -20 178.323 15.9170   6
  -1  -6  20 172.154 9.57681   2
  -1   6  20 159.970 9.65145   3
  -1   6  20 174.343 11.1410  25
   1  -6 -20 201.332 16.1842  26
  -1   6  20 185.869 17.5614  23
   1   6 -20 189.823 17.1710  20
   1   6 -20 192.212 16.7431  19
  -1  -6  20 170.960 15.4000  15
  -1  -6  20 143.715 15.8936  14
  -1   6  20 170.728 15.7086  11
   1  -6 -19 59.2609 11.8949   6
  -1  -6  19 38.7452 6.85040   2
  -1   6  19 37.0788 8.36159  25
   1  -6 -19 31.8012 11.9999  26
   1   6 -19 25.2121 13.3045  20
  -1   6  19 50.5684 13.9911  23
   1  -6 -19-7.73026 19.6492   8
   1   6 -19 31.8049 12.8079  19
  -1  -6  19 56.1253 12.6073  15
  -1  -6  19 41.0980 13.3630  14
  -1   6  19 27.0952 12.3395  11
  -1   6  18 19.1922 6.51629   4
   1  -6 -18 12.9698 10.6148   6
   1   6 -18 24.0701 6.61161   4
  -1  -6  18 22.5837 6.51315   2
   1  -6 -18 16.4279 6.56039   2
  -1   6  18 13.3730 7.85201  25
   1  -6 -18 28.8192 11.8931  26
   1   6 -18 12.4445 12.7926  20
  -1   6  18 28.3636 12.6864  23
   1   6 -18 1.77267 12.3559  19
  -1  -6  18 4.09985 11.0767  15
  -1  -6  18 17.6513 12.1629  14
  -1   6  18 4.26949 11.0557  11
   1   6 -17 96.4101 8.56995   4
   1  -6 -17 89.5559 12.0689   6
  -1   6  17 99.0457 8.39963   4
  -1  -6  17 106.302 8.46494   2
   1  -6 -17 92.8671 8.42703   2
   1  -6 -17 96.0504 12.5650  26
  -1   6  17 94.9443 9.18976  25
   1   6 -17 105.787 13.8025  20
  -1   6  17 89.7330 13.4257  23
   1   6 -17 98.4586 13.1864  19
  -1  -6  17 90.5300 11.9228  15
  -1  -6  17 114.955 12.4387  14
  -1   6  17 75.4224 11.6468  11
  -1   6  16 166.504 10.3141   4
   1   6 -16 132.795 10.2603   4
   1  -6 -16 147.821 13.1877   6
   1  -6 -16 140.458 9.90299   2
  -1  -6  16 145.448 9.80645   2
   1  -6 -16 148.126 13.3105  26
  -1   6  16 145.417 10.7057  25
  -1   6  16 144.029 14.5962  23
   1   6 -16 177.063 15.0268  20
   1   6 -16 144.636 14.2575  19
  -1  -6  16 151.580 13.0843  15
  -1  -6  16 140.050 13.3850  14
  -1   6  16 158.675 12.7519  11
   1   6 -15 116.316 9.56837   4
  -1   6  15 116.922 9.14496   4
   1  -6 -15 109.582 11.5937   6
   1  -6 -15 106.499 9.22166   2
  -1  -6  15 113.778 9.24447   2
   1  -6 -15 106.765 12.0152  26
  -1   6  15 111.891 9.61354  25
   1   6 -15 108.559 13.2667  20
  -1   6  15 114.765 12.9858  23
   1   6 -15 112.419 13.0448  19
  -1  -6  15 98.0688 12.4666  14
  -1  -6  15 117.796 12.1521  15
  -1   6  15 140.575 11.5228  11
   1  -6 -14 276.012 15.0164   6
   1  -6 -14 53.6544 15.6059   7
  -1   6  14 283.005 13.3012   4
   1   6 -14 250.650 13.3087   4
   1  -6 -14 271.507 13.2607   2
  -1  -6  14 274.214 13.1599   2
   1  -6 -14 132.367 11.4092  24
   1  -6 -14 261.455 15.3625  26
  -1   6  14 289.542 13.4472  25
  -1   6  14 270.375 16.1843  23
   1  -6 -14 72.8077 15.9088  18
   1   6 -14 286.762 16.8592  19
  -1  -6  14 285.645 15.2436  15
  -1   6  14 235.639 14.4579  11
  -1   6  13 691.495 27.2305   4
   1   6 -13 686.338 27.3732   4
   1  -6 -13 671.949 28.3688   6
   1  -6 -13 680.514 27.2790   2
  -1  -6  13 684.537 27.1723   2
  -1   6  13 714.318 27.2203  25
   1  -6 -13 640.100 28.5067  26
   1  -6 -13 670.254 26.1600  24
  -1   6  13 704.472 29.6635  23
   1  -6 -13 261.977 29.6081   7
   1  -6 -13 201.769 29.0325  18
   1   6 -13 669.144 29.5324  19
  -1  -6  13 692.637 28.3181  15
  -1   6  13 677.915 28.0834  11
   1   6 -12 99.0083 9.43830   4
  -1   6  12 112.602 9.45913   4
   1  -6 -12 108.830 10.6073   6
   1  -6 -12 102.429 9.45067   2
  -1  -6  12 106.096 9.52216   2
  -1   6  12 113.806 9.84078  25
   1  -6 -12 120.514 7.55782  24
   1  -6 -12 109.463 10.8290  26
  -1   6  12 81.4963 10.8552  23
   1  -6 -12 132.819 15.3740   7
   1  -6 -12 96.5369 14.4796  18
   1   6 -12 108.888 12.1190  19
  -1  -6  12 103.542 10.4855  15
  -1   6  12 110.547 9.78181  11
  -1   6  11 24.0545 7.41290   4
   1  -6 -11 23.5580 7.96130   6
   1   6 -11 12.3972 6.98753   4
   1  -6 -11 19.2244 7.43314   2
  -1  -6  11 24.5112 7.25347   2
  -1   6  11 15.7063 7.13566  25
   1  -6 -11 22.0184 4.74640  24
   1  -6 -11 21.8637 8.34896  26
  -1   6  11 27.6963 2.93994  19
  -1  -6  11 20.5607 2.48979  22
  -1   6  11 17.0370 8.97179  23
   1   6 -11 26.8693 9.17373  19
  -1  -6  11 27.8470 7.32296  15
  -1   6  11 30.1624 7.10108  11
  -1   6  10 25.7406 6.83630   4
   1  -6 -10 28.4622 7.60928   6
   1  -6 -10-22.6930 18.5562   7
   1   6 -10 22.0863 7.65141   4
   1  -6 -10 16.0716 6.93529   2
  -1  -6  10 23.7475 7.45341   2
  -1   6  10 21.3265 7.39443  25
   1  -6 -10 30.0298 4.40538  24
   1  -6 -10 23.4970 7.90197  26
  -1   6  10 25.6232 3.65074  19
  -1   6  10 23.4181 8.43293  23
  -1  -6  10 29.6602 3.12734  22
   1   6 -10 17.5054 8.74992  20
   1   6 -10 30.9873 3.18129   9
   1   6 -10 21.6905 9.24098  19
   1  -6 -10-21.2676 18.1718  18
  -1  -6  10 21.9700 7.48260  15
   1   6 -10 25.7957 3.06868  10
  -1   6  10 27.2581 6.84032  11
  -1   6   9 1.93148 6.50597   4
   1   6  -9 19.2370 7.22971   4
   1  -6  -9 6.38217 6.80923   6
   1  -6  -9 17.0961 13.1091   7
   1  -6  -9 4.56154 6.71875   2
  -1  -6   9 6.66662 7.11094   2
   1  -6  -9 14.2053 3.72333  24
  -1  -6   9 18.7965 6.86095  24
  -1   6   9 14.7915 7.35766  25
   1  -6  -9 18.5691 7.23827  26
  -1  -6   9 16.3231 3.30857  22
   1   6  -9 16.1982 8.43642  20
  -1   6   9 10.0856 7.54919  23
  -1   6   9 14.9465 3.82335  19
   1   6  -9 14.1775 3.36728   9
   1   6  -9 15.9667 8.49953  19
   1  -6  -9 6.90871 13.1128  18
  -1  -6   9 11.5282 6.78126  15
   1   6  -9 11.5601 3.27501  10
  -1   6   9 3.76021 6.00968  11
   1   6  -8 37.0281 7.35493   4
  -1   6   8 26.0548 7.23656   4
   1  -6  -8 32.8209 6.98694   6
   1  -6  -8 31.2478 12.7918   7
  -1  -6   8 20.4564 6.71354   2
   1  -6  -8 36.4740 7.78092  26
   1  -6  -8 28.2292 3.76604  24
  -1  -6   8 20.5171 6.76148  24
  -1  -6   8 29.5654 3.73546  22
   1   6  -8 32.2387 7.87957  20
  -1   6   8 18.6916 7.46977  23
   1   6  -8 31.3694 4.09605   9
   1  -6  -8 21.3088 9.66117   8
   1  -6  -8 33.4503 12.9671  18
  -1   6   8 27.0623 4.55367  19
  -1  -6   8 34.2037 6.62697  15
   1   6  -8 26.9581 3.97615  10
  -1   6   8 21.9465 5.58019  11
   1   6  -7 244.968 13.6654   4
  -1   6   7 255.735 13.2980   4
   1  -6  -7 250.487 13.3829   6
  -1  -6   7 266.790 12.2012   6
  -1  -6   7 260.976 13.3482   2
   1  -6  -7 258.403 10.4822  24
   1  -6  -7 231.019 13.2365  26
  -1  -6   7 256.575 12.9155  24
  -1   6   7 238.593 9.71040  21
  -1   6   7 233.567 9.74370  20
  -1   6   7 262.437 13.9084  23
  -1   6   7 266.172 9.82203  20
  -1   6   7 251.785 11.3687  19
  -1  -6   7 244.865 10.6496  22
   1   6  -7 262.963 11.0379   9
   1  -6  -7 323.023 17.3093   7
   1  -6  -7 262.496 14.6386   8
   1  -6  -7 317.720 17.4050  18
  -1  -6   7 244.973 12.4128  15
   1   6  -7 251.460 10.9473  10
  -1   6   7 236.147 11.6434  11
  -1  -6   6 140.342 8.12024   6
   1  -6  -6 130.701 9.44425   6
   1   6  -6 133.728 10.1013   4
  -1   6   6 117.350 9.54717   4
   1  -6  -6 130.596 9.46015   5
   1  -6  -6 128.731 9.48505   1
  -1  -6   6 119.522 9.29529   2
   1  -6  -6 130.995 6.31255  24
  -1  -6   6 122.741 8.73933  24
   1  -6  -6 130.923 9.76793  26
  -1  -6   6 128.787 6.91505  22
  -1   6   6 132.639 9.65744  23
  -1   6   6 122.454 7.57716  19
  -1   6   6 124.388 6.05068  20
   1   6  -6 135.125 7.34732   9
   1  -6  -6 132.450 10.8170   8
   1  -6  -6 164.237 13.1695   7
   1  -6  -6 137.583 13.2205  18
  -1  -6   6 138.218 8.63446  15
  -1   6   6 126.590 7.49158  11
   1   6  -6 130.301 7.21199  10
   1  -6  -5 2266.56 86.2251   5
  -1  -6   5 2349.64 85.0088   6
  -1   6   5 2280.86 86.0299   4
   1  -6  -5 2244.85 85.7798   6
   1   6  -5 2347.24 86.2510   4
   1  -6  -5 2204.82 86.1059   1
  -1  -6   5 2325.87 86.0369   2
   1  -6  -5 2223.74 85.7890  26
  -1  -6   5 2306.08 85.3422  24
   1  -6  -5 2280.13 83.8397  24
  -1   6   5 2365.95 85.9802  23
  -1   6   5 2283.18 83.9693  20
   1  -6  -5 2276.81 85.9520   8
   1  -6  -5 2465.60 87.3681   7
   1   6  -5 2294.82 84.6451   9
   1  -6  -5 2556.04 87.6149  18
  -1   6   5 2322.36 84.9023  19
  -1  -6   5 2305.61 86.1914  14
  -1  -6   5 2357.05 85.1921  15
   1   6  -5 2303.01 84.6365  10
  -1   6   5 2243.70 84.3536  11
   1   6  -4 28.3927 7.38568   4
   1  -6  -4 27.3814 6.35972   6
  -1  -6   4 25.4912 5.29848   6
   1  -6  -4 29.2416 6.75671   5
   1  -6  -4 29.8641 6.86639   1
  -1  -6   4 23.7959 5.50824  24
   1  -6  -4 27.2801 3.37262  24
   1  -6  -4 31.5466 7.09901  26
  -1   6   4 33.5209 3.93860  20
  -1   6   4 19.5729 5.97634  23
   1  -6  -4 31.5248 8.34609   8
   1   6  -4 23.5890 4.91243   9
   1  -6  -4 43.6670 9.15436   7
   1  -6  -4 28.7545 8.96354  18
   1   6  -4 20.4159 7.33658  19
  -1   6   4 26.6464 5.32916  19
  -1  -6   4 30.4900 5.69363  15
  -1  -6   4 31.2843 7.38389  14
  -1   6   4 26.3020 3.80460  11
   1   6  -4 25.6067 4.77904  10
   1   6  -3 460.749 20.5329   4
   1  -6  -3 464.580 20.6354   5
   1  -6  -3 481.291 19.9884   6
  -1  -6   3 501.346 19.1284   6
   1  -6  -3 444.861 20.5612   1
   1  -6  -3 446.982 19.9505  26
  -1  -6   3 461.172 19.1414  24
   1  -6  -3 452.624 17.7169  24
  -1   6   3 466.924 18.3817  20
  -1   6   3 468.225 19.8434  23
   1   6  -3 439.117 19.0011   9
   1  -6  -3 463.556 21.1259   7
  -1  -6   3 429.624 20.5658   7
  -1   6   3 463.512 19.8876   9
   1   6  -3 446.498 20.1984  19
   1  -6  -3 480.693 21.3439  18
  -1   6   3 451.666 19.2836  19
  -1  -6   3 415.493 20.6234  18
  -1  -6   3 492.437 20.3628  14
  -1  -6   3 490.261 19.0860  15
  -1   6   3 450.199 17.2352  12
  -1   6   3 464.872 17.7067  11
   1   6  -3 449.853 19.0100  10
  -1   6   3 468.012 17.2614  13
  -1   6   3 461.678 19.8180  10
   1  -6  -2-0.36166 6.34019   5
   1  -6  -2 5.59278 5.68422   6
  -1  -6   2 2.59228 4.66130   6
   1   6  -2 2.45317 6.74528   4
   1  -6  -2 2.16201 6.17315   1
   1  -6  -2-2.07303 6.18823  26
  -1  -6   2 2.14929 4.57743  24
   1  -6  -2 1.23666 3.06775  24
  -1   6   2-2.70133 4.34812  20
   1   6  -2-3.11613 5.04351   9
  -1   6   2-0.54715 5.10103   9
  -1  -6   2 10.2666 7.96617   7
   1  -6  -2 6.71453 7.65898   7
  -1   6   2-0.78511 5.53236  19
  -1  -6   2 3.97673 8.07189  18
   1   6  -2 3.24543 6.12901  19
  -1  -6   2 5.78374 2.19432  17
   1  -6  -2 3.43224 7.79640  18
  -1  -6   2 0.40527 5.00200  15
  -1  -6   2 2.02414 7.00039  14
  -1  -6   2 4.70219 2.16822  16
  -1   6   2 2.92463 2.26760  11
  -1   6   2 6.53199 5.18762  10
   1   6  -2 2.86337 5.10513  10
  -1   6   1 9.18103 6.87673   4
   1  -6  -1 13.0146 6.94092   5
   1   6  -1 7.00134 6.48719   4
  -1  -6   1 6.68389 4.63631   6
   1  -6  -1 11.0870 5.83697   6
   1  -6  -1 9.36478 6.72668   1
  -1  -6   1 4.95791 6.79197   2
   1  -6  -1 5.16435 3.31295  24
  -1  -6   1 9.22523 4.90307  24
   1  -6  -1 11.1465 6.42776  26
  -1   6   1 7.99890 4.45791  20
   1   6  -1 17.1236 5.43868   9
   1  -6  -1 2.56355 7.49731   7
  -1   6   1 10.7521 5.53740   9
  -1  -6   1 7.86550 7.29321   7
   1  -6  -1 16.8357 7.88630  18
  -1  -6   1 2.56149 7.32832  18
   1   6  -1 8.33482 5.70717  19
  -1   6   1 4.17408 5.63837  19
  -1  -6   1 8.61679 4.54212  15
  -1  -6   1 6.47390 6.73707  14
   1   6  -1 2.03515 4.95188  10
  -1   6   1 11.9709 5.28899  10
   1  -6   0 728.954 30.2929   1
  -1  -6   0 754.406 30.2027   2
   1  -6   0 757.289 29.7550  26
  -1  -6   0 740.035 28.6483  24
   1  -6   0 729.914 28.0141  24
  -1   6   0 746.021 28.9547  20
  -1  -6   0 756.213 30.5734   7
   1   6   0 724.083 29.3944   9
   1  -6   0 760.391 30.4857   7
  -1   6   0 719.231 29.0417   9
   1  -6   0 730.816 30.3614  18
   1   6   0 724.772 29.6670  19
  -1   6   0 738.437 29.7021  19
  -1  -6   0 710.392 30.5144  18
   1  -6   0 762.634 29.7480   6
   1   6   0 767.072 30.2399   4
  -1  -6   0 730.474 28.8614   6
  -1   6   0 742.208 30.1271   4
   1  -6   0 717.194 30.3362   5
  -1   6   0 727.481 29.0462  10
   1   6   0 748.166 27.0953  11
   1   6   0 746.615 29.4490  10
   1  -6   1 137.932 10.0306   1
  -1  -6  -1 135.813 10.0631   2
  -1  -6  -1 138.812 7.87090  24
   1  -6   1 151.095 7.32438  24
  -1  -6  -1 149.089 8.53488  26
  -1   6  -1 125.735 8.42867  20
  -1  -6  -1 137.055 10.7895   7
   1  -6   1 156.183 11.0257   7
   1   6   1 134.385 8.86167   9
  -1   6  -1 143.347 8.23647   9
   1  -6   1 134.782 10.8327  18
  -1  -6  -1 132.133 10.9637  18
   1   6   1 136.965 8.98174  19
  -1   6  -1 136.601 9.52246  19
   1  -6   1 141.889 6.22907  17
   1  -6   1 141.507 6.21026  16
   1   6   1 138.899 6.20967  11
  -1   6  -1 154.474 8.23071  10
   1   6   1 132.030 8.88051  10
   1  -6   1 149.977 10.4319   5
   1  -6   1 145.646 9.23742   6
  -1   6  -1 148.108 10.1900   4
   1   6   1 140.560 9.98524   4
  -1  -6  -1 138.737 8.23858   6
   1  -6   2 4.05634 5.90343   6
  -1   6  -2 5.80514 6.47143   4
  -1  -6  -2 6.84065 5.12668   6
  -1  -6  -2 4.62091 6.29699   2
  -1  -6  -2 4.12691 5.40032  26
  -1  -6  -2 5.57096 4.42437  24
   1  -6   2 8.10040 4.12474  24
  -1   6  -2 3.90408 5.33792  20
   1  -6   2 9.03887 6.83727   7
  -1  -6  -2 6.88457 7.43369   7
   1   6   2 9.45589 6.26407   9
   1   6   2-1.81885 5.24840  19
   1  -6   2 8.87675 7.01564  18
  -1   6  -2 9.45388 6.43154  19
  -1  -6  -2 10.9466 7.80121  18
   1  -6   2 4.16197 1.95797  17
   1  -6   2 1.06000 1.91632  16
   1   6   2 4.54477 6.15074  10
   1   6   2 5.25660 3.04997  11
  -1  -6  -3 1133.05 43.7763   6
   1  -6   3 1184.52 44.4574   6
  -1   6  -3 1216.74 45.1075   4
  -1  -6  -3 1184.66 44.8059   2
  -1  -6  -3 1117.50 43.2978  24
  -1  -6  -3 1099.81 43.7834  26
   1  -6   3 1145.59 43.2941  24
  -1   6  -3 1172.16 44.3423  20
  -1  -6  -3 1248.10 45.8209   7
   1   6   3 1168.87 44.7701   9
  -1  -6  -3 1146.81 45.1320   8
   1   6   3 1174.79 43.9490  19
  -1  -6  -3 1238.12 45.8470  18
  -1   6  -3 1187.20 45.0541  19
   1  -6   3 1209.27 44.3678  15
   1   6   3 1140.84 42.1983  13
   1   6   3 1166.08 44.6803  10
   1   6   3 1124.19 42.8018  11
   1   6   3 1135.94 42.1995  12
   1  -6   4 499.242 21.8508   5
   1   6   4 452.018 21.4730   4
  -1   6  -4 514.070 21.6730   4
  -1  -6  -4 495.036 20.5380   6
   1  -6   4 508.611 21.1538   6
  -1  -6  -4 503.693 21.5635   2
   1  -6   4 486.570 21.6662   1
   1  -6   4 520.270 20.1262  24
  -1  -6  -4 490.497 20.6895  26
  -1  -6  -4 464.000 19.7992  24
  -1   6  -4 489.394 21.1843  20
  -1  -6  -4 499.927 22.5149   8
   1   6   4 493.192 21.5858   9
  -1  -6  -4 510.303 22.9716   7
  -1   6  -4 479.814 21.8959  19
   1   6   4 488.780 20.3458  19
  -1  -6  -4 498.542 22.8303  18
   1  -6   4 538.700 21.1761  15
   1   6   4 500.128 21.5430  10
   1   6   4 505.465 19.6216  11
   1  -6   5 297.270 14.2264   6
  -1  -6  -5 282.822 13.6488   6
   1  -6   5 306.103 14.9271   5
   1   6   5 279.427 14.6629   4
  -1   6  -5 299.532 14.9005   4
   1  -6   5 304.380 14.9275   1
  -1  -6  -5 312.057 14.9320   2
  -1  -6  -5 281.258 13.8622  26
  -1  -6  -5 295.704 12.7358  24
  -1   6  -5 295.839 14.7191  20
   1  -6   5 291.687 12.9106  22
  -1  -6  -5 331.867 16.5303   7
  -1  -6  -5 285.087 15.7544   8
   1   6   5 271.810 14.7806   9
  -1  -6  -5 312.255 16.4528  18
   1   6   5 294.112 13.1299  19
   1  -6   5 321.673 14.4875  15
   1   6   5 268.794 12.7204  11
   1   6   5 266.336 14.6223  10
  -1  -6  -6 74.1837 7.11057   6
   1  -6   6 65.8026 7.57881   6
   1   6   6 76.2838 7.84377   4
  -1   6  -6 63.9666 7.95339   4
  -1  -6  -6 77.3296 11.4399   7
  -1  -6  -6 75.8202 8.26814   2
  -1  -6  -6 67.3460 5.75306  24
  -1  -6  -6 73.4702 7.20013  26
   1  -6   6 70.9100 5.91442  22
  -1   6  -6 66.7531 8.01502  20
  -1  -6  -6 72.5591 10.4427   8
   1   6   6 68.3936 8.21047   9
  -1  -6  -6 71.9593 11.0440  18
   1   6   6 71.4371 5.89411  19
   1  -6   6 79.7723 7.72187  15
   1   6   6 70.5551 6.22635  11
   1   6   6 57.1234 7.86677  10
   1  -6   7 561.502 22.7356   6
  -1   6  -7 524.756 23.0455   4
   1   6   7 556.992 23.0729   4
  -1  -6  -7 499.868 22.0539   6
  -1  -6  -7 482.628 22.6631   2
  -1  -6  -7 503.041 22.2142  26
  -1  -6  -7 522.473 21.3226  24
   1  -6   7 530.839 21.1369  22
  -1   6  -7 549.593 23.2889  20
  -1  -6  -7 647.389 26.3585   7
  -1  -6  -7 573.394 24.3418   8
   1   6   7 538.734 23.5789   9
   1   6   7 519.765 20.9973  19
  -1  -6  -7 635.757 26.3247  18
   1  -6   7 548.975 23.4095  14
   1  -6   7 542.470 22.7278  15
   1   6   7 501.817 21.7047  11
   1   6   7 558.821 23.6437  10
  -1  -6  -8 9.88713 6.05840   6
   1   6   8 15.0851 7.06470   4
  -1   6  -8 10.3443 7.00386   4
  -1  -6  -8 12.5979 12.5435   7
   1  -6   8 24.8048 6.95312   6
  -1  -6  -8 9.83074 6.93812   2
  -1  -6  -8 11.7080 4.85140  24
  -1  -6  -8 9.36986 6.26674  26
   1  -6   8 8.33418 4.43398  22
  -1   6  -8 5.44987 7.41668  20
   1   6   8 9.74023 7.88940   9
   1   6   8 12.9187 3.93845  19
  -1  -6  -8 35.8538 12.6887  18
  -1   6  -8 5.56072 8.93847  19
   1  -6   8 2.33507 6.71882  15
   1  -6   8 10.1163 8.35956  14
   1   6   8 7.90520 5.79347  11
   1   6   8 10.0800 7.73150  10
  -1   6  -9 28.0463 7.57569   4
   1  -6   9 45.5648 7.53295   6
  -1  -6  -9 25.1522 6.73188   6
   1   6   9 20.8861 6.99527   4
  -1  -6  -9 3.47388 13.5034   7
  -1  -6  -9 29.9070 7.10099   2
   1  -6   9 31.5932 7.81915   2
  -1  -6  -9 30.1645 5.75671  24
  -1  -6  -9 32.7987 7.35428  26
   1   6   9 27.2012 9.12982  23
   1  -6   9 30.3095 4.83660  22
  -1   6  -9 40.2399 8.67236  20
   1   6   9 40.6948 8.48148   9
  -1  -6  -9 16.8423 12.4340  18
  -1   6  -9 41.8292 9.41962  19
   1   6   9 33.6082 4.01308  19
   1  -6   9 38.1303 7.92539  15
   1  -6   9 33.8330 8.73544  14
   1   6   9 32.0207 8.16755  10
   1   6   9 40.6322 6.93954  11
   1   6  10 16.3506 7.01353   4
  -1  -6 -10 8.42022 6.67273   6
  -1   6 -10-7.80188 7.02207   4
  -1  -6 -10-0.91459 7.04119   2
   1  -6  10-5.86682 7.14411   2
  -1  -6 -10 10.1698 5.53824  24
  -1  -6 -10 3.60047 7.14734  26
   1   6  10-4.90636 6.88941  25
   1   6  10 3.42726 2.88937  19
   1   6  10-4.18969 8.46173  23
   1  -6  10 4.16804 4.20009  22
  -1   6 -10 9.55965 8.32577  20
   1   6  10 0.88256 8.33645   9
  -1   6 -10-4.62303 8.38032  19
   1  -6  10 2.04123 8.37335  14
   1  -6  10 3.30989 7.52773  15
   1   6  10 3.49315 6.79327  11
   1   6  10-1.31574 7.97247  10
   1   6  11 1.60881 7.07146   4
  -1   6 -11 0.95885 7.16728   4
  -1  -6 -11 10.6239 6.84782   6
   1  -6  11-2.88835 7.39183   2
  -1  -6 -11 5.70687 6.86434   2
  -1  -6 -11 3.12465 7.19845  26
   1   6  11 6.83047 6.75154  25
  -1  -6 -11 14.4687 5.98549  24
   1  -6  11 4.97076 4.09882  22
   1   6  11-1.45614 9.44689  23
  -1   6 -11-0.45687 8.61341  20
   1   6  11 14.7034 8.64044   9
  -1   6 -11 2.85717 8.86232  19
   1  -6  11 6.65104 8.88241  14
   1  -6  11 4.64783 8.23911  15
   1   6  11 5.86985 7.22399  11
   1   6  11 6.85420 8.64386  10
  -1  -6 -12 712.055 30.4276   6
  -1   6 -12 782.597 30.0953   4
   1   6  12 756.979 30.1356   4
  -1  -6 -12 755.473 29.8994   2
   1  -6  12 759.975 30.1093   2
   1   6  12 786.203 29.5996  25
  -1  -6 -12 719.246 30.6039  26
  -1  -6 -12 756.767 29.6635  24
   1   6  12 710.485 31.8300  23
   1  -6  12 722.365 27.9356  22
  -1   6 -12 758.387 32.2444  19
   1  -6  12 740.593 31.2549  15
   1  -6  12 755.682 31.5803  14
   1   6  12 696.224 30.5668  11
  -1  -6 -13 405.488 19.5301   6
   1   6  13 439.725 18.7882   4
  -1   6 -13 439.733 18.8047   4
  -1  -6 -13 195.739 22.3117   7
  -1  -6 -13 441.469 18.5333   2
   1  -6  13 408.833 18.7632   2
  -1  -6 -13 412.497 19.7425  26
   1   6  13 432.342 18.1250  25
  -1  -6 -13 373.905 18.3949  24
   1   6  13 401.815 21.5862  23
  -1  -6 -13 145.878 21.4977  18
  -1   6 -13 432.506 21.3740  19
   1  -6  13 420.774 20.6805  15
   1  -6  13 426.307 20.5407  14
   1   6  13 413.495 19.8474  11
   1   6  14 30.3510 7.34318   4
  -1   6 -14 38.5606 7.43047   4
  -1  -6 -14-3.69611 11.6535   7
  -1  -6 -14 33.4495 8.57199   6
   1  -6  14 19.2680 7.69968   2
  -1  -6 -14 34.8526 7.24647   2
   1   6  14 32.0498 7.15215  25
  -1  -6 -14 30.0836 9.06695  26
   1   6  14 20.9702 10.7657  23
  -1   6 -14 38.2669 11.1536  19
  -1  -6 -14-12.4666 13.2810  18
   1  -6  14 31.5860 9.83691  15
   1  -6  14 28.2995 10.3679  14
   1   6  14 35.3870 9.18659  11
  -1   6 -15 134.317 9.64806   4
   1   6  15 132.517 9.78936   4
  -1  -6 -15 120.840 11.3817   6
   1  -6  15 115.890 9.88815   2
  -1  -6 -15 135.662 9.44260   2
  -1  -6 -15 121.602 12.0101  26
   1   6  15 135.286 9.48870  25
   1   6  15 121.778 13.8424  23
  -1   6 -15 138.310 13.7839  19
   1  -6  15 143.027 13.2159  15
   1  -6  15 134.439 12.7043  14
   1   6  15 116.068 12.0770  11
  -1   6 -16 115.703 8.95037   4
   1   6  16 107.453 9.16206   4
  -1  -6 -16 117.957 8.87463   2
   1  -6  16 109.077 9.28208   2
   1   6  16 105.329 8.73278  25
   1   6  16 108.103 13.6058  23
  -1   6 -16 96.0718 13.6663  20
  -1   6 -16 109.531 13.3551  19
   1  -6  16 111.143 12.3997  14
   1  -6  16 118.800 13.2173  15
   1   6  16 107.380 12.0495  11
   1   6  17 192.092 11.0885   4
  -1   6 -17 210.226 11.2389   4
  -1  -6 -17 201.182 10.9074   2
   1  -6  17 195.371 11.3961   2
   1   6  17 188.172 11.1254  25
   1   6  17 188.146 16.5898  23
  -1   6 -17 203.639 15.9283  20
  -1  -6 -17 227.899 20.2193   8
  -1   6 -17 217.833 16.5572  19
   1  -6  17 213.194 15.4727  15
   1  -6  17 193.488 15.3977  14
   1   6  17 202.356 14.9945  11
  -1   6 -18 123.887 8.90010   4
   1   6  18 127.360 8.90115   4
   1  -6  18 123.848 8.98025   2
  -1  -6 -18 118.271 8.74111   2
   1   6  18 140.232 9.08039  25
  -1   6 -18 114.919 15.2371  20
   1   6  18 127.193 15.1011  23
  -1  -6 -18 147.145 19.2825   8
  -1   6 -18 118.440 14.0336  19
   1  -6  18 128.900 14.0932  15
   1  -6  18 146.636 14.2179  14
   1   6  18 104.888 13.4253  11
   1   6  19 27.6879 6.49683   4
   1  -6  19 42.0759 6.78913   2
   1   6  19 28.0323 6.68305  25
  -1   6 -19 21.8377 13.6372  20
   1   6  19 43.8523 14.4569  23
  -1  -6 -19 57.7774 18.9828   8
  -1   6 -19 25.9246 12.5190  19
   1  -6  19 35.5258 12.2749  15
   1  -6  19 31.6730 13.0581  14
   1   6  19 40.4210 12.7911  11
  -1   6 -20 3.99747 14.1849  20
   1   6  20 0.68518 14.2252  23
  -1  -6 -20 22.6165 18.2598   8
  -1   6 -20 7.78723 12.6023  19
   1  -6  20 23.9248 12.6941  15
   1  -6  20 18.6832 13.9674  14
   1   6  20 20.3492 13.2429  11
   1   6  21 53.0883 15.8256  23
  -1   6 -21 72.9870 15.7094  20
  -1  -6 -21 11.7502 20.1975   8
  -1   6 -21 54.9316 13.7044  19
   1  -6  21 46.1871 14.0043  15
   1  -6  21 53.4286 14.5260  14
   1   6  21 38.1227 13.8162  11
  -1   6 -22 46.4511 16.5349  20
   1  -6  22 52.2507 14.8585  14
   1  -6  22 55.1227 15.5918  15
   1   6  22 81.5353 15.3648  11
  -1   6 -22 54.7089 13.8124  19
  -1   6 -23 137.467 18.6604  20
   1  -6  23 146.466 17.9798  14
   1  -6  23 175.118 18.2541  15
   1   6  23 107.221 16.6730  11
  -1   6 -23 144.968 15.9129  19
  -1   6 -24 13.7660 16.3417  20
   1  -6  24 6.47504 16.0362  14
   1  -6  24 13.9214 16.2381  15
   1   6  24 5.07689 14.7951  11
  -1   6 -24-7.23208 14.0829  19
  -1   6 -25 35.4231 17.1422  20
   1  -6  25 67.3577 17.1334  15
   1  -6  25 42.5659 16.4876  14
   1   6  25 12.6951 16.0180  11
  -1   6 -25 56.5882 14.2911  19
  -1   6 -26 12.5811 16.1825  20
   1   6  26 16.1464 17.4960  23
  -1   6 -26-1.16471 13.6471  19
   1  -6  26 12.8302 16.3185  14
   1  -6  26 16.1229 16.4328  15
   1   6  26-5.35645 16.2192  11
   1   6  27 29.0793 17.6759  23
  -1   6 -27 18.4543 16.7519  20
  -1   6 -27 45.1886 19.9738   8
  -1   6 -27 20.8697 13.8332  19
   1  -6  27 11.6742 17.1634  14
   1  -6  27 22.4467 17.5256  15
   1   6  27 37.4069 16.6401  11
  -1   6 -28 68.4832 20.8968   8
   1   6  28 37.8704 17.8938  11
   1  -6  28 48.5448 18.8681  15
   1  -6  28 47.8015 17.4461  14
  -1   6 -28 42.1175 17.4216  20
   1   6  28 41.5361 17.1615  23
  -1  -6 -29 21.2558 15.0522   6
  -1   6 -29 15.2856 17.1143  20
   1   6  29-2.27641 17.1583  23
  -1  -6 -29 32.4343 16.1907  26
  -1   6 -29 31.6167 20.5676   8
  -1  -6 -29-26.0980 28.9069   8
   1  -6  29 8.34784 17.8618  14
   1  -6  29-1.52899 18.0136  15
   1   6  29-7.90517 17.4604  11
  -1  -6 -30 0.67937 15.1059   6
  -1  -6 -30 12.3030 15.7335  26
   1   6  30 25.2521 17.6591  23
  -1   6 -30 4.97588 16.8295  20
   1  -6  30 0.76094 17.0420  15
   1  -6  30 4.84442 17.4654  14
   1   6  30 9.45420 17.9175  11
   1  -7 -28 12.8396 15.8105   6
   1  -7 -28-22.8071 24.5623   7
   1  -7 -28 20.9541 16.9100  26
   1   7 -28-13.0121 18.2189  20
   1  -7 -28 14.1802 24.6626  18
   1   7 -28 27.0812 15.1911  19
  -1  -7  28-1.42057 18.2179  14
  -1  -7  28 12.3295 16.9917  15
  -1   7  28 19.0472 15.9841  11
   1  -7 -27 47.8274 25.9988   7
   1  -7 -27 110.929 17.8799   6
   1  -7 -27 88.4792 18.1990  26
   1   7 -27 89.2931 18.8644  20
   1  -7 -27 15.7005 27.8611  18
   1   7 -27 117.818 17.3304  19
  -1  -7  27 86.5867 18.5817  15
  -1  -7  27 133.099 19.4292  14
  -1   7  27 87.9190 17.9060  11
   1  -7 -26 144.083 17.7506   6
   1  -7 -26 40.7484 27.1257   7
   1  -7 -26 101.877 18.4523  26
   1   7 -26 144.858 20.2271  20
  -1   7  26 94.8289 18.9730  23
   1  -7 -26 21.6076 27.9088  18
   1   7 -26 128.569 17.6226  19
  -1  -7  26 113.521 18.4114  15
  -1  -7  26 133.033 19.3661  14
  -1   7  26 113.988 18.4462  11
   1  -7 -25 1.41207 14.9946   6
   1  -7 -25-71.3675 26.0040   7
   1  -7 -25 23.6014 16.1408  26
   1   7 -25-9.41289 17.3933  20
  -1   7  25 6.90376 16.6315  23
   1   7 -25 8.76350 15.5095  19
   1  -7 -25-50.7640 26.3655  18
  -1  -7  25-7.58399 17.0679  14
  -1  -7  25 6.25037 16.2558  15
  -1   7  25 1.40533 15.5658  11
   1  -7 -24 12.5134 14.8030   6
   1  -7 -24 68.5254 26.0213   7
   1  -7 -24 23.2392 16.0130  26
  -1   7  24-12.2506 17.2278  23
   1   7 -24 16.2456 17.7330  20
   1  -7 -24 21.1937 25.5201  18
   1   7 -24 4.09112 15.6515  19
  -1  -7  24 3.39434 17.0280  14
  -1  -7  24-2.02680 15.9711  15
  -1   7  24 1.36999 15.3601  11
   1  -7 -23-8.85039 14.2991   6
   1  -7 -23 7.47404 23.9399   7
   1  -7 -23-6.20685 15.2430  26
   1   7 -23 26.8474 17.3722  20
  -1   7  23 8.98262 16.7358  23
   1  -7 -23 54.8458 25.1874  18
   1   7 -23 11.6836 15.1347  19
  -1  -7  23 30.8912 16.1747  15
  -1  -7  23 8.61419 16.1349  14
  -1   7  23 11.2882 14.4359  11
   1  -7 -22 20.5833 14.4802   6
   1  -7 -22 10.9436 20.6923   7
   1  -7 -22 28.2500 15.4437  26
   1   7 -22 9.00158 16.5571  20
  -1   7  22 1.47580 16.4093  23
   1  -7 -22 35.0752 21.5686  18
   1   7 -22 9.64325 14.3756  19
  -1  -7  22-3.80932 14.5353  15
  -1  -7  22 16.1033 15.8929  14
  -1   7  22 7.05619 13.8880  11
   1  -7 -21 101.881 15.5915   6
   1  -7 -21 63.1194 21.0867   7
   1  -7 -21 99.9901 16.1407  26
   1   7 -21 107.881 17.8020  20
  -1   7  21 85.4537 17.5304  23
   1  -7 -21 40.8670 20.5994  18
   1   7 -21 101.199 16.6698  19
  -1  -7  21 85.0052 15.5069  15
  -1  -7  21 83.8796 16.1622  14
  -1   7  21 75.7919 15.1259  11
   1  -7 -20 112.956 15.5664   6
   1  -7 -20 153.552 22.9051   7
  -1   7  20 171.705 12.0430  25
   1  -7 -20 174.043 17.0175  26
   1   7 -20 152.068 18.3795  20
  -1   7  20 183.767 18.9407  23
   1  -7 -20 110.777 22.4539  18
   1   7 -20 154.266 17.9841  19
  -1  -7  20 185.749 18.1671  14
  -1  -7  20 157.609 16.6428  15
  -1   7  20 179.621 16.4482  11
   1  -7 -19 72.9006 13.5956   6
   1  -7 -19 191.849 22.6682   7
  -1   7  19 64.8968 8.65172   4
  -1  -7  19 59.9850 8.71027   2
   1  -7 -19 66.5571 14.3522  26
  -1   7  19 62.9264 9.97275  25
   1   7 -19 56.8252 15.6359  20
  -1   7  19 62.0957 15.6326  23
   1  -7 -19 218.177 23.8489  18
   1   7 -19 53.4814 15.4318  19
  -1  -7  19 57.8742 13.9492  15
  -1  -7  19 55.3077 14.7900  14
  -1   7  19 53.8145 13.3710  11
   1   7 -18 15.4327 8.14884   4
  -1   7  18 15.4548 7.73520   4
   1  -7 -18 4.64041 11.4773   6
   1  -7 -18 21.4927 7.82339   2
  -1  -7  18 18.4028 7.92466   2
   1  -7 -18 21.1635 12.8525  26
  -1   7  18 21.1970 8.76107  25
  -1   7  18 17.7571 13.6891  23
   1   7 -18 21.1381 14.7398  20
   1   7 -18 2.63958 14.5226  19
  -1  -7  18 12.8769 11.7699  15
  -1  -7  18 17.0846 13.5561  14
  -1   7  18 13.2790 11.3732  11
   1  -7 -17 45.7752 12.3132   6
  -1   7  17 63.2862 8.93068   4
   1   7 -17 67.7445 9.40089   4
   1  -7 -17 76.6215 22.8164   7
   1  -7 -17 59.2982 8.69199   2
  -1  -7  17 65.3056 9.22394   2
   1  -7 -17 45.1402 13.0700  26
  -1   7  17 61.4697 9.80776  25
  -1   7  17 52.7445 14.3023  23
   1   7 -17 59.3779 13.9372  19
   1  -7 -17 23.9189 24.5899  18
  -1  -7  17 85.5037 13.1216  15
  -1   7  17 46.1447 11.6761  11
  -1   7  16 517.005 22.5449   4
   1  -7 -16 178.739 31.5431   7
   1   7 -16 518.139 22.8486   4
   1  -7 -16 501.132 25.0839   6
   1  -7 -16 500.599 22.4604   2
  -1  -7  16 525.669 22.5821   2
  -1   7  16 528.161 22.8835  25
   1  -7 -16 488.686 25.1076  26
  -1   7  16 490.335 26.2867  23
   1  -7 -16 242.942 32.2397  18
   1   7 -16 514.354 26.5378  19
  -1  -7  16 503.579 24.9411  15
  -1   7  16 474.955 24.1566  11
   1  -7 -15 6.68762 10.7607   6
  -1   7  15-2.70223 8.16289   4
   1   7 -15 11.2741 8.78941   4
   1  -7 -15-8.99962 8.53105   2
  -1  -7  15 3.65243 8.29321   2
  -1   7  15 7.82133 8.53124  25
   1  -7 -15-3.63289 11.0258  26
  -1   7  15 5.87673 11.2369  23
   1   7 -15 8.02441 11.9071  19
  -1  -7  15 16.2552 10.1498  15
  -1   7  15 3.09173 9.82319  11
  -1   7  14 132.458 11.1469   4
   1  -7 -14 49.3015 20.0306   7
   1   7 -14 131.574 11.4390   4
   1  -7 -14 121.613 12.6987   6
  -1  -7  14 128.782 11.2408   2
   1  -7 -14 109.632 10.9880   2
  -1   7  14 153.261 11.4963  25
   1  -7 -14 136.104 13.3265  26
  -1   7  14 126.952 14.2519  23
   1  -7 -14 41.9950 20.6990  18
   1   7 -14 129.576 14.8112  19
  -1  -7  14 147.314 12.9419  15
  -1   7  14 127.670 11.7114  11
   1   7 -13 6.57046 8.98617   4
  -1   7  13 8.99580 8.39375   4
   1  -7 -13-4.60920 21.1931   7
   1  -7 -13 1.89164 9.66760   6
   1  -7 -13-4.99356 8.78590   2
  -1  -7  13 7.38986 8.54780   2
  -1   7  13 12.9951 8.59710  25
   1  -7 -13 5.23865 10.0929  26
  -1   7  13 14.5811 11.3071  23
   1   7 -13 6.76577 11.4243  20
   1   7 -13 4.67723 11.6612  19
   1  -7 -13-7.45045 20.7173  18
  -1  -7  13 6.68995 9.23979  15
  -1   7  13 5.34853 8.24800  11
  -1   7  12 16.2425 8.62337   4
   1  -7 -12 13.6579 9.13500   6
   1   7 -12 9.09087 8.87276   4
   1  -7 -12 17.5630 17.0931   7
   1  -7 -12 17.6416 8.76864   2
  -1  -7  12 13.4004 8.59199   2
  -1   7  12 23.0563 8.88373  25
   1  -7 -12 24.7398 10.0324  26
   1   7 -12 32.3123 11.0044  20
  -1   7  12 24.8257 10.3022  23
   1  -7 -12 32.3518 17.2141  18
   1   7 -12 23.7824 10.8080  19
  -1  -7  12 15.0523 9.06514  15
  -1   7  12 13.4004 8.23826  11
   1   7 -11 302.186 16.7045   4
  -1   7  11 327.243 16.5830   4
   1  -7 -11 276.777 16.7279   6
  -1  -7  11 315.427 16.3696   2
   1  -7 -11 306.935 16.4344   2
   1  -7 -11 304.416 17.1881  26
  -1   7  11 283.773 16.2290  25
  -1   7  11 324.478 12.5638  19
   1   7 -11 304.686 18.1453  20
  -1   7  11 311.464 17.9774  23
   1  -7 -11 370.181 23.6465   7
   1  -7 -11 380.188 19.1221   8
   1  -7 -11 348.856 23.8572  18
   1   7 -11 287.438 18.6591  19
  -1  -7  11 295.885 16.4417  15
  -1   7  11 291.964 15.5205  11
  -1   7  10 562.625 25.4246   4
   1   7 -10 566.335 25.7182   4
   1  -7 -10 530.322 25.5270   6
  -1  -7  10 560.306 25.2742   2
   1  -7 -10 571.690 25.5626   2
   1  -7 -10 551.988 25.9568  26
  -1   7  10 569.139 25.3232  25
  -1   7  10 582.716 26.6022  23
  -1  -7  10 592.443 21.9532  22
   1   7 -10 559.951 26.6130  20
  -1   7  10 567.066 22.5354  19
   1  -7 -10 727.905 27.4086   8
   1  -7 -10 729.092 30.3381   7
   1   7 -10 552.044 27.2414  19
   1  -7 -10 690.920 29.8580  18
  -1  -7  10 584.340 25.2291  15
  -1   7  10 574.799 24.3757  11
   1  -7  -9 133.754 11.3112   6
  -1   7   9 139.936 11.2915   4
   1   7  -9 151.722 11.7347   4
   1  -7  -9 130.804 11.4653   2
  -1  -7   9 145.075 11.5786   2
  -1   7   9 129.466 11.0512  25
   1  -7  -9 142.192 11.7680  26
   1   7  -9 148.515 12.6109  20
  -1   7   9 140.620 7.98364  19
  -1   7   9 147.435 12.0456  23
  -1  -7   9 137.523 7.06548  22
   1  -7  -9 193.542 16.1059   7
   1  -7  -9 178.790 13.5445   8
   1  -7  -9 170.363 16.2413  18
  -1  -7   9 126.101 10.4519  15
  -1   7   9 148.725 9.43106  11
   1  -7  -8 76.7627 9.40038   6
   1   7  -8 71.0449 10.0365   4
  -1   7   8 67.0321 9.36391   4
   1  -7  -8 73.4210 9.92747   2
  -1  -7   8 75.1408 9.42648   2
   1  -7  -8 63.3119 9.35643  26
  -1  -7   8 72.1504 8.75538  24
  -1   7   8 77.8906 10.0341  23
   1   7  -8 68.9480 9.95397  20
  -1  -7   8 70.0082 5.44551  22
  -1   7   8 76.2811 6.46579  19
   1  -7  -8 81.3775 12.5060   7
   1  -7  -8 93.8271 12.1105   8
   1   7  -8 77.6390 5.64860   9
   1  -7  -8 102.238 12.8104  18
  -1  -7   8 74.7944 10.5764  14
  -1  -7   8 68.7887 8.62940  15
  -1   7   8 72.5667 7.21334  11
   1   7  -8 73.3988 5.46253  10
   1  -7  -7 314.884 16.3892   6
   1   7  -7 331.779 16.8749   4
  -1   7   7 305.405 16.6621   4
   1  -7  -7 324.225 16.9625   2
  -1  -7   7 329.888 16.5852   2
   1  -7  -7 296.494 16.5887  26
   1  -7  -7 314.385 12.6764  24
  -1  -7   7 311.077 15.6534  24
  -1   7   7 313.646 12.4007  20
  -1   7   7 323.813 14.3815  19
   1   7  -7 316.365 16.8078  20
  -1   7   7 292.490 16.6662  23
  -1  -7   7 310.841 13.5081  22
   1  -7  -7 372.522 19.6866   7
   1   7  -7 339.614 13.7873   9
   1  -7  -7 320.677 17.6121   8
   1  -7  -7 346.408 19.6289  18
  -1  -7   7 351.506 17.4134  14
  -1  -7   7 335.073 15.4983  15
  -1   7   7 321.181 14.1178  11
   1   7  -7 316.955 13.6944  10
  -1  -7   6 498.111 19.8246   6
  -1   7   6 479.396 21.6004   4
   1  -7  -6 457.906 20.9515   6
   1   7  -6 497.880 21.9939   4
  -1  -7   6 475.079 21.6268   2
   1  -7  -6 437.251 21.4282   2
  -1  -7   6 481.712 20.3134  24
   1  -7  -6 444.541 17.7467  24
   1  -7  -6 452.021 21.1737  26
  -1   7   6 437.096 20.8956  23
   1   7  -6 474.278 21.5874  20
  -1   7   6 461.826 17.9589  20
  -1   7   6 465.765 19.5212  19
  -1  -7   6 457.705 18.7421  22
   1  -7  -6 478.027 22.0962   8
   1   7  -6 479.422 19.1348   9
   1  -7  -6 487.674 23.3655   7
   1  -7  -6 487.511 23.2532  18
   1   7  -6 497.675 22.1883  19
  -1  -7   6 483.676 21.8226  14
  -1  -7   6 472.665 20.1725  15
  -1   7   6 436.786 18.7259  11
   1   7  -6 468.905 19.0197  10
   1  -7  -5 26.4181 7.58766   6
   1   7  -5 13.8925 8.47984   4
  -1   7   5 14.8656 8.33147   4
  -1  -7   5 27.9673 6.19556   6
  -1  -7   5 12.1219 8.03597   2
   1  -7  -5 7.28083 8.56160   2
   1  -7  -5 14.7179 7.63943  26
   1  -7  -5 15.7458 3.25474  24
  -1  -7   5 16.0104 6.41151  24
  -1   7   5 15.8353 4.02020  20
  -1  -7   5 19.8421 5.19915  22
  -1   7   5 18.0617 8.00714  23
   1   7  -5 19.0029 5.43940   9
   1  -7  -5 24.7182 9.67156   8
   1  -7  -5 29.8937 10.4053   7
   1  -7  -5 22.5267 10.3771  18
   1   7  -5 26.3103 8.04287  19
  -1   7   5 13.3708 6.12017  19
  -1  -7   5 11.1408 8.63254  14
  -1  -7   5 20.5160 6.39304  15
  -1   7   5 16.8600 4.19157  11
   1   7  -5 18.4192 5.42246  10
  -1  -7   4 2.45969 5.45569   6
   1   7  -4 5.05950 8.09496   4
   1  -7  -4 5.25409 7.25297   6
   1  -7  -4 3.07310 3.09911  24
   1  -7  -4-3.16826 7.63384  26
  -1  -7   4 2.11475 6.02569  24
  -1   7   4 5.89079 4.27189  20
  -1   7   4-2.03901 7.30319  23
   1  -7  -4 0.94382 9.58454   7
   1   7  -4 0.72400 5.38874   9
  -1   7   4 1.66198 6.19977  19
   1  -7  -4 16.4024 10.0727  18
   1   7  -4-5.04925 8.09172  19
  -1  -7   4 11.9001 6.08369  15
  -1  -7   4-1.63291 8.45874  14
  -1   7   4 1.36310 3.49015  11
   1   7  -4 0.23945 5.19302  10
   1   7  -3 21.5248 8.14925   4
   1  -7  -3 18.2899 7.16294   6
  -1  -7   3 34.5558 6.12809   6
   1  -7  -3 27.4245 3.59764  24
  -1  -7   3 23.2525 6.26073  24
   1  -7  -3 23.6063 7.71012  26
  -1   7   3 24.3151 7.22325  23
  -1   7   3 30.0738 5.16879  20
   1   7  -3 24.5162 6.19295   9
   1  -7  -3 22.9050 9.95037   7
   1   7  -3 23.3858 7.87805  19
  -1   7   3 25.6357 6.99250  19
[truncated: 5,769,768 more chars]
