# Supplementary material for: Synthesis and crystal structure of 2-(benzo[d]thia­zol-2-yl)-N′-[(E)-1-(4-bromo­phen­yl)ethyl­idene]acetohydrazide
Source: Acta Crystallogr E Crystallogr Commun. 2026 Feb 24;82(Pt 3):293–6. doi: 10.1107/S2056989026001313 (PMC12961669; doi:10.1107/S2056989026001313)
Supplement: Supplementary file 2 [file e-82-00293-Isup2.hkl]

data_I                                                                          
_shelx_title ' elg_ha22 in P2(1)/c'                                             
_shelx_refln_list_code          4                                               
_shelx_F_calc_maximum      242.18                                               
_exptl_crystal_F_000       784.00                                               
_reflns_d_resolution_high  0.5800                                               
                                                                                
loop_                                                                           
 _space_group_symop_operation_xyz                                               
 'x, y, z'                                                                      
 '-x, y+1/2, -z+1/2'                                                            
 '-x, -y, -z'                                                                   
 'x, -y-1/2, z-1/2'                                                             
                                                                                
_cell_length_a    13.4768                                                       
_cell_length_b     6.7323                                                       
_cell_length_c    17.8734                                                       
_cell_angle_alpha  90.000                                                       
_cell_angle_beta   98.169                                                       
_cell_angle_gamma  90.000                                                       
                                                                                
_shelx_F_squared_multiplier     1.000                                           
                                                                                
loop_                                                                           
 _refln_index_h                                                                 
 _refln_index_k                                                                 
 _refln_index_l                                                                 
 _refln_F_squared_calc                                                          
 _refln_F_squared_meas                                                          
 _refln_F_squared_sigma                                                         
 _refln_observed_status                                                         
   2   0   0       4290.88       4335.17        49.66 o                         
   3   0   0        801.82       1015.03        11.45 o                         
   4   0   0       5474.07       5398.90        47.99 o                         
   5   0   0      10850.78      11750.41       161.75 o                         
   6   0   0      14359.76      16525.14       335.83 o                         
   7   0   0       1541.64       1893.89        25.36 o                         
   8   0   0       4960.82       5060.68        62.62 o                         
   9   0   0       1180.03       1363.13        15.07 o                         
  10   0   0       6566.16       6589.16        84.39 o                         
  11   0   0        427.70        441.59         8.44 o                         
  12   0   0       5265.40       5314.24        56.61 o                         
  13   0   0        463.75        385.45         8.15 o                         
  14   0   0       6191.91       6114.21        74.68 o                         
  15   0   0       1079.45       1063.56        17.75 o                         
  16   0   0       1929.21       1889.07        32.52 o                         
  17   0   0        135.54        144.31        10.13 o                         
  18   0   0        835.79        817.42        16.83 o                         
  19   0   0        781.76        766.03        16.96 o                         
  20   0   0        360.01        348.53        13.68 o                         
  21   0   0        176.54        170.84        12.87 o                         
  22   0   0        379.40        407.55        21.19 o                         
  23   0   0         66.00         90.63        16.24 o                         
   1   1   0       3123.16       3264.76        28.40 o                         
   2   1   0       2512.12       2502.93        23.87 o                         
   3   1   0      10884.80      11684.36        79.75 o                         
   4   1   0       1047.75       1167.47         8.74 o                         
   5   1   0      11994.70      12324.09        79.07 o                         
   6   1   0        735.85        792.11         9.02 o                         
   7   1   0      12192.93      11991.49       176.39 o                         
   8   1   0        260.57        246.24         5.74 o                         
   9   1   0       9697.25      10168.00        85.11 o                         
  10   1   0       2976.24       3042.41        31.85 o                         
  11   1   0       1603.47       1459.95        14.89 o                         
  12   1   0          0.03          4.32         3.99 o                         
  13   1   0       1012.57       1013.78        10.55 o                         
  14   1   0        805.82        787.63         9.51 o                         
  15   1   0        723.95        754.09        10.48 o                         
  16   1   0          1.94          3.36         6.22 o                         
  17   1   0       2462.41       2368.88        24.59 o                         
  18   1   0         36.02         40.79         7.40 o                         
  19   1   0       1229.13       1209.71        15.48 o                         
  20   1   0         10.78          8.51         8.91 o                         
  21   1   0        164.53        160.18         9.26 o                         
  22   1   0        126.22        143.60        10.45 o                         
   0   2   0       3473.20       3604.06        30.32 o                         
   1   2   0        778.53        901.70         5.02 o                         
   2   2   0      17499.49      18041.29       113.22 o                         
   3   2   0       3429.84       3614.81        24.41 o                         
   4   2   0       6157.23       6320.39        45.70 o                         
   5   2   0          9.53         27.63         1.51 o                         
   6   2   0       3658.17       3806.43        44.35 o                         
   7   2   0          8.32         11.72         1.40 o                         
   8   2   0       2453.41       2334.10        16.94 o                         
   9   2   0       1057.79       1035.28        11.42 o                         
  10   2   0       3369.10       3359.40        29.19 o                         
  11   2   0        155.43        168.79         4.27 o                         
  12   2   0       5310.32       5134.13        50.57 o                         
  13   2   0          0.15          4.42         4.54 o                         
  14   2   0       2344.36       2348.66        20.59 o                         
  15   2   0        278.69        255.72         7.15 o                         
  16   2   0         67.52         65.01         5.73 o                         
  17   2   0         12.55         26.70         7.24 o                         
  18   2   0        403.13        376.61         9.46 o                         
  19   2   0         65.69         71.22         8.57 o                         
  20   2   0        204.38        213.38         9.76 o                         
  21   2   0          1.16          4.24         9.06 o                         
  22   2   0        175.72        174.70         9.75 o                         
   1   3   0         19.99         23.18         1.06 o                         
   2   3   0       3306.96       3466.53        25.04 o                         
   3   3   0        340.37        276.31         3.22 o                         
   4   3   0        960.99        998.38         8.33 o                         
   5   3   0      10053.63      10242.39        77.51 o                         
   6   3   0         79.39        118.23         2.46 o                         
   7   3   0       2200.45       2073.77        16.66 o                         
   8   3   0        166.75        209.84         5.20 o                         
   9   3   0        263.25        258.83         4.48 o                         
  10   3   0        141.34        138.29         3.81 o                         
  11   3   0         18.84         26.69         3.22 o                         
  12   3   0        208.88        194.96         4.58 o                         
  13   3   0         49.24         41.00         4.34 o                         
  14   3   0        314.85        320.32         7.75 o                         
  15   3   0        372.78        356.70         7.86 o                         
  16   3   0        539.33        537.56         9.09 o                         
  17   3   0        205.61        190.32         7.43 o                         
  18   3   0        121.64        125.78         8.75 o                         
  19   3   0        490.37        462.21        10.68 o                         
  20   3   0          0.21          9.83         8.56 o                         
  21   3   0        127.86        127.78        10.03 o                         
  22   3   0         13.24         23.85        10.63 o                         
   0   4   0       2589.67       2561.46        25.75 o                         
   1   4   0        201.72        185.16         2.31 o                         
   2   4   0        187.20        208.68         2.76 o                         
   3   4   0       2102.29       2307.28        17.86 o                         
   4   4   0         57.55         81.99         1.91 o                         
   5   4   0        219.90        217.86         3.27 o                         
   6   4   0        127.19        122.23         3.01 o                         
   7   4   0       1171.00       1128.93         9.90 o                         
   8   4   0       1735.49       1687.88        14.09 o                         
   9   4   0        744.43        723.16         7.39 o                         
  10   4   0          1.65          6.61         3.32 o                         
  11   4   0        298.17        291.76         6.06 o                         
  12   4   0       1708.22       1651.48        19.97 o                         
  13   4   0         58.03         70.15         5.62 o                         
  14   4   0        433.14        417.60         8.02 o                         
  15   4   0         56.74         71.57         6.67 o                         
  16   4   0          2.88         13.31         6.30 o                         
  17   4   0          8.89         21.43         7.03 o                         
  18   4   0         14.57         25.45         7.84 o                         
  19   4   0        120.82        139.97        10.23 o                         
  20   4   0          1.75          9.33         9.91 o                         
  21   4   0        211.63        232.87        11.02 o                         
   1   5   0       1873.93       1827.25        15.04 o                         
   2   5   0        780.25        729.03         7.23 o                         
   3   5   0          2.83          4.60         2.28 o                         
   4   5   0        183.10        184.77         2.91 o                         
   5   5   0          7.05          8.56         1.68 o                         
   6   5   0        988.43        942.04         8.86 o                         
   7   5   0        118.38        113.08         3.62 o                         
   8   5   0         21.66         28.69         2.16 o                         
   9   5   0         86.62         88.55         3.13 o                         
  10   5   0        500.09        479.23         6.76 o                         
  11   5   0        370.65        354.59         7.09 o                         
  12   5   0         60.57         57.70         5.09 o                         
  13   5   0        928.55        924.76        13.64 o                         
  14   5   0       1180.48       1146.47        14.17 o                         
  15   5   0        131.44        161.08         8.08 o                         
  16   5   0        126.20        124.23         8.00 o                         
  17   5   0         12.72         14.76         7.51 o                         
  18   5   0          5.43         10.51         8.28 o                         
  19   5   0         22.96         33.36         9.30 o                         
  20   5   0          1.08         19.98         9.48 o                         
   0   6   0        204.96        177.07         6.26 o                         
   1   6   0       2121.09       2054.20        17.49 o                         
   2   6   0       1305.98       1199.96        11.83 o                         
   3   6   0         84.18         86.31         3.61 o                         
   4   6   0       2603.88       2415.60        19.40 o                         
   5   6   0          1.62          1.38         2.90 o                         
   6   6   0       2950.27       2713.80        20.55 o                         
   7   6   0         97.58         72.16         3.83 o                         
   8   6   0        425.91        440.61         6.60 o                         
   9   6   0        269.12        271.85         5.72 o                         
  10   6   0        113.01        115.85         5.46 o                         
  11   6   0        253.79        231.10         5.96 o                         
  12   6   0         37.33         42.13         6.32 o                         
  13   6   0         75.20         94.60         7.02 o                         
  14   6   0        318.60        320.08         8.71 o                         
  15   6   0          3.45         20.99         7.60 o                         
  16   6   0        523.07        527.05        10.50 o                         
  17   6   0          7.39         20.73         7.89 o                         
  18   6   0        125.71        147.80         8.63 o                         
  19   6   0         59.68         66.09        10.14 o                         
   1   7   0        928.85        939.93        10.42 o                         
   2   7   0       1575.26       1495.55        15.24 o                         
   3   7   0       1623.89       1545.19        15.13 o                         
   4   7   0        233.94        267.21         5.09 o                         
   5   7   0        154.81        151.42         4.12 o                         
   6   7   0          1.46          6.24         3.91 o                         
   7   7   0        326.34        314.94         5.61 o                         
   8   7   0          1.23          9.37         5.12 o                         
   9   7   0        153.72        142.59         5.86 o                         
  10   7   0        134.02        140.23         6.13 o                         
  11   7   0       2042.27       2011.12        20.25 o                         
  12   7   0          3.88          9.73         6.62 o                         
  13   7   0       1037.35        992.05        12.69 o                         
  14   7   0          1.05          9.87         7.24 o                         
  15   7   0        151.04        157.07         8.24 o                         
  16   7   0        261.41        267.77         9.13 o                         
  17   7   0         91.39         98.79         8.85 o                         
  18   7   0         28.78         36.10         8.71 o                         
   0   8   0        855.40        785.63        13.55 o                         
   1   8   0          0.01          0.49         4.76 o                         
   2   8   0        278.16        257.19         6.54 o                         
   3   8   0        407.08        389.53         7.17 o                         
   4   8   0       2054.16       1981.33        17.67 o                         
   5   8   0        121.64        119.66         5.45 o                         
   6   8   0       2498.75       2454.77        24.02 o                         
   7   8   0         38.96         50.15         5.99 o                         
   8   8   0       2091.38       2029.28        22.52 o                         
   9   8   0        227.78        222.38         7.21 o                         
  10   8   0       1026.84       1015.75        11.85 o                         
  11   8   0        168.17        190.79         7.06 o                         
  12   8   0         36.27         45.08         6.74 o                         
  13   8   0          7.12         11.17         7.65 o                         
  14   8   0        230.10        251.05         9.25 o                         
  15   8   0        259.32        245.31         9.54 o                         
  16   8   0        317.73        317.82        13.61 o                         
   1   9   0       2226.64       2095.38        20.71 o                         
   2   9   0         59.12         67.20         5.91 o                         
   3   9   0        607.00        612.00        11.43 o                         
   4   9   0         68.65         76.66         7.74 o                         
   5   9   0        133.56        147.89         8.00 o                         
   6   9   0         44.34         38.87         7.69 o                         
   7   9   0        136.97        151.00         9.08 o                         
   8   9   0        204.39        202.22        10.36 o                         
   9   9   0        354.99        335.21        10.75 o                         
  10   9   0          0.11         10.80        10.01 o                         
  11   9   0        378.91        392.00        13.89 o                         
  12   9   0         31.63         43.42        12.29 o                         
  13   9   0        831.32        835.50        19.92 o                         
  14   9   0          0.03          2.79        13.14 o                         
   0  10   0        211.71        221.77        11.86 o                         
   1  10   0         29.29         25.04         8.07 o                         
   2  10   0        359.29        354.33         9.83 o                         
   3  10   0         69.12         66.33         8.57 o                         
   4  10   0        649.80        669.52        12.41 o                         
   5  10   0          0.60         -1.97        10.35 o                         
   6  10   0        752.91        739.27        14.98 o                         
   7  10   0          0.05          3.97         9.96 o                         
   8  10   0        342.10        359.00        12.75 o                         
   9  10   0         65.97         65.08        12.09 o                         
  10  10   0        256.17        266.71        13.56 o                         
  11  10   0         58.95         62.61        12.79 o                         
   1  11   0        703.78        699.08        17.50 o                         
   2  11   0          0.73          1.51        12.57 o                         
   3  11   0         15.54         30.58        10.98 o                         
   4  11   0         27.27         36.45        11.54 o                         
   5  11   0        369.31        380.89        14.72 o                         
   6  11   0         68.48         86.74        10.45 o                         
   7  11   0         44.61         55.93        11.31 o                         
 -23   1   1         37.13         28.50        11.33 o                         
 -22   1   1         22.55         25.07        10.35 o                         
 -21   1   1         45.27         46.83         9.53 o                         
 -20   1   1         98.08        109.31         9.32 o                         
 -19   1   1        401.28        392.42        10.38 o                         
 -18   1   1          1.20         -4.20         7.27 o                         
 -17   1   1        206.33        186.27         7.36 o                         
 -16   1   1        141.80        131.04         6.60 o                         
 -15   1   1       1430.24       1393.70        19.36 o                         
 -14   1   1         85.52         93.98         5.47 o                         
 -13   1   1        329.92        294.12         5.78 o                         
 -12   1   1        418.88        356.03         6.01 o                         
 -11   1   1        878.92        976.98         9.67 o                         
 -10   1   1        105.28        112.10         3.07 o                         
  -9   1   1        385.99        395.63         5.24 o                         
  -8   1   1        557.99        554.29         5.11 o                         
  -7   1   1         17.46         35.76         3.44 o                         
  -6   1   1        998.03       1107.81        10.21 o                         
  -5   1   1       2131.85       2240.02        25.64 o                         
  -4   1   1       1082.69       1206.21        14.07 o                         
  -3   1   1       1593.58       1685.49        13.92 o                         
  -2   1   1         10.33          9.03         0.62 o                         
  -1   1   1        833.87        839.06         8.48 o                         
   0   1   1       1591.40       1678.15        10.91 o                         
   1   1   1       6554.80       6514.29       109.40 o                         
   2   1   1       3101.48       3171.70        28.79 o                         
   3   1   1       3384.14       3803.13        36.60 o                         
   4   1   1       4359.79       4692.63        54.77 o                         
   5   1   1       3324.28       3442.70        34.88 o                         
   6   1   1         24.13         44.92         5.20 o                         
   7   1   1       1163.00       1309.55        26.05 o                         
   8   1   1        104.72        122.22         4.39 o                         
   9   1   1        104.93        113.77         3.47 o                         
  10   1   1        859.82        834.17        12.74 o                         
  11   1   1        953.02        930.13        14.58 o                         
  12   1   1         28.14         38.14         3.70 o                         
  13   1   1        573.33        591.53         7.01 o                         
  14   1   1          2.45          9.04         4.30 o                         
  15   1   1        131.67        149.40         5.73 o                         
  16   1   1         87.94        103.39         6.27 o                         
  17   1   1        288.30        310.98         7.84 o                         
  18   1   1          1.76          9.62         6.82 o                         
  19   1   1       1335.02       1287.44        15.21 o                         
  20   1   1         37.07         35.77         8.44 o                         
  21   1   1          1.65         22.36         9.18 o                         
  22   1   1          7.25          9.95         9.92 o                         
 -22   2   1        455.29        460.45        11.83 o                         
 -21   2   1          0.31         -0.15         9.38 o                         
 -20   2   1         94.49        109.26         9.25 o                         
 -19   2   1        137.90        141.35         8.85 o                         
 -18   2   1         45.78         61.56         7.88 o                         
 -17   2   1         76.54         71.06         7.51 o                         
 -16   2   1         18.25         27.12         6.09 o                         
 -15   2   1        164.43        172.20         5.71 o                         
 -14   2   1       1374.86       1369.55        18.39 o                         
 -13   2   1          3.06          8.08         4.38 o                         
 -12   2   1       1595.93       1553.58        16.70 o                         
 -11   2   1         25.88         13.55         2.56 o                         
 -10   2   1         36.84         37.26         2.09 o                         
  -9   2   1        633.67        631.05         7.00 o                         
  -8   2   1       1816.92       1851.68        14.49 o                         
  -7   2   1        240.95        184.22         3.36 o                         
  -6   2   1       7198.43       7415.92        49.68 o                         
  -5   2   1        284.95        287.16         3.53 o                         
  -4   2   1       2189.53       2207.70        15.53 o                         
  -3   2   1        600.34        640.26         5.49 o                         
  -2   2   1       3951.53       4068.35        29.67 o                         
  -1   2   1        243.82        275.65         2.43 o                         
   0   2   1       3189.84       3261.00        18.80 o                         
   1   2   1          8.18         10.83         0.74 o                         
   2   2   1      10182.44      10670.32        79.88 o                         
   3   2   1         51.25         72.86         1.53 o                         
   4   2   1       3810.32       3970.01        37.88 o                         
   5   2   1        173.96        169.18         4.31 o                         
   6   2   1       1493.97       1584.36        17.51 o                         
   7   2   1        807.57        862.25         9.68 o                         
   8   2   1       1794.26       1847.92        17.60 o                         
   9   2   1         14.81         13.98         2.16 o                         
  10   2   1       1653.79       1637.82        34.22 o                         
  11   2   1        135.78        161.30         2.97 o                         
  12   2   1       1362.48       1426.95        13.11 o                         
  13   2   1        183.04        205.66         5.22 o                         
  14   2   1         32.48         43.45         4.86 o                         
  15   2   1         59.26         64.42         5.22 o                         
  16   2   1        896.40        883.68        11.28 o                         
  17   2   1        643.01        642.34         9.64 o                         
  18   2   1        523.64        548.66        10.06 o                         
  19   2   1          5.39          7.66         8.09 o                         
  20   2   1        293.85        291.16         9.57 o                         
  21   2   1        147.61        151.78         9.39 o                         
  22   2   1         61.40         81.62         9.41 o                         
 -22   3   1         20.80         32.57        10.65 o                         
 -21   3   1        328.78        330.69        11.48 o                         
 -20   3   1         74.27         73.94         9.15 o                         
 -19   3   1        416.49        406.52        10.89 o                         
 -18   3   1         34.02         50.05         8.42 o                         
 -17   3   1       1274.53       1263.30        15.18 o                         
 -16   3   1        157.76        176.02         7.30 o                         
 -15   3   1       1370.79       1332.95        15.09 o                         
 -14   3   1        162.57        164.13         6.35 o                         
 -13   3   1       2746.80       2722.55        25.79 o                         
 -12   3   1        927.96        904.83        10.10 o                         
 -11   3   1       3248.07       3135.82        32.70 o                         
 -10   3   1        376.33        333.91         5.61 o                         
  -9   3   1       2131.04       2128.84        15.99 o                         
  -8   3   1        243.70        258.38         3.59 o                         
  -7   3   1       4567.43       4575.71        35.45 o                         
  -6   3   1         44.30         53.92         2.13 o                         
  -5   3   1      13020.09      13569.27       105.08 o                         
  -4   3   1        807.27        957.22         8.92 o                         
  -3   3   1       4335.40       4330.85        32.44 o                         
  -2   3   1        250.14        221.15         2.20 o                         
  -1   3   1       8868.15       9065.59        58.14 o                         
   0   3   1       1891.84       2034.12        13.14 o                         
   1   3   1       2367.48       2273.76        14.99 o                         
   2   3   1       7522.62       8098.13        62.71 o                         
   3   3   1       7559.11       7754.85        61.52 o                         
   4   3   1         93.90         98.34         2.29 o                         
   5   3   1       7273.25       7448.53        58.80 o                         
   6   3   1          7.84         11.74         1.98 o                         
   7   3   1       2144.09       2112.45        20.03 o                         
   8   3   1       2787.31       2609.91        21.59 o                         
   9   3   1      10226.61       9835.51        80.00 o                         
  10   3   1         67.68         64.25         3.24 o                         
  11   3   1       6902.27       6693.02        81.52 o                         
  12   3   1         10.40         13.70         3.46 o                         
  13   3   1       1015.65       1045.64        11.86 o                         
  14   3   1        577.46        554.59         8.26 o                         
  15   3   1       1332.64       1337.72        14.57 o                         
  16   3   1        132.75        132.01         6.71 o                         
  17   3   1        764.49        763.82        11.05 o                         
  18   3   1         13.97         18.05         7.29 o                         
  19   3   1        240.86        234.62         9.03 o                         
  20   3   1          5.36         13.68         8.65 o                         
  21   3   1        218.15        228.45        10.36 o                         
  22   3   1         78.55         92.10        10.51 o                         
 -21   4   1         24.95         33.53        10.72 o                         
 -20   4   1        350.27        358.84        13.25 o                         
 -19   4   1        175.78        187.53        12.25 o                         
 -18   4   1        658.25        660.03        12.28 o                         
 -17   4   1         14.35         20.67         6.73 o                         
 -16   4   1        696.20        665.48        12.93 o                         
 -15   4   1        218.87        216.94         7.18 o                         
 -14   4   1        930.79        916.79        11.50 o                         
 -13   4   1          5.32         15.03         5.31 o                         
 -12   4   1        324.53        310.72         6.93 o                         
 -11   4   1         43.16         47.88         3.60 o                         
 -10   4   1       3615.05       3461.12        27.06 o                         
  -9   4   1       2832.20       2798.47        21.19 o                         
  -8   4   1       5844.93       5606.44        38.73 o                         
  -7   4   1        558.24        573.79         5.64 o                         
  -6   4   1       1416.65       1337.95        11.94 o                         
  -5   4   1        419.06        408.37         4.76 o                         
  -4   4   1       3719.45       3546.43        26.37 o                         
  -3   4   1       3404.94       3543.77        27.45 o                         
  -2   4   1       6328.88       6409.75        42.83 o                         
  -1   4   1        217.52        251.22         2.83 o                         
   0   4   1       8084.45       8249.92        56.91 o                         
   1   4   1        230.12        184.16         2.48 o                         
   2   4   1       3391.54       3296.99        24.13 o                         
   3   4   1        950.05        967.41         8.62 o                         
   4   4   1       4597.74       4458.59        34.16 o                         
   5   4   1        538.10        501.98         5.21 o                         
   6   4   1       6725.44       6580.79        56.52 o                         
   7   4   1         15.65         16.67         2.71 o                         
   8   4   1        783.10        767.02         9.07 o                         
   9   4   1       1147.00       1154.67        11.63 o                         
  10   4   1        569.64        562.83         6.55 o                         
  11   4   1       1500.22       1443.65        14.43 o                         
  12   4   1       1175.61       1150.02        18.51 o                         
  13   4   1        199.13        205.23         6.42 o                         
  14   4   1       2543.38       2403.17        22.94 o                         
  15   4   1        746.11        721.05         9.61 o                         
  16   4   1        208.85        204.45         7.00 o                         
  17   4   1         52.29         61.30         6.91 o                         
  18   4   1        476.28        450.59        10.14 o                         
  19   4   1        406.72        404.30        11.35 o                         
  20   4   1        295.02        310.60        11.33 o                         
  21   4   1         36.99         57.95         9.85 o                         
 -20   5   1        212.00        227.11        10.83 o                         
 -19   5   1       1148.82       1154.98        16.01 o                         
 -18   5   1          6.32         19.07         8.22 o                         
 -17   5   1        955.86        904.43        12.63 o                         
 -16   5   1        312.59        294.53         9.10 o                         
 -15   5   1        924.68        898.14        12.20 o                         
 -14   5   1          5.20         16.62         6.83 o                         
 -13   5   1       2910.49       2790.82        27.85 o                         
 -12   5   1        250.34        228.08         4.94 o                         
 -11   5   1        879.38        896.56        11.29 o                         
 -10   5   1        429.24        405.86         5.77 o                         
  -9   5   1       3511.32       3368.65        26.96 o                         
  -8   5   1        776.92        745.45         7.77 o                         
  -7   5   1       4086.95       3982.90        32.17 o                         
  -6   5   1        488.58        415.69         5.50 o                         
  -5   5   1       2498.03       2310.05        18.36 o                         
  -4   5   1        327.58        330.11         4.05 o                         
  -3   5   1       4040.47       3909.81        30.49 o                         
  -2   5   1       1485.13       1533.26        13.47 o                         
  -1   5   1       7493.44       7268.60        53.68 o                         
   0   5   1       1055.95       1060.80         9.09 o                         
   1   5   1       6294.93       6146.90        44.63 o                         
   2   5   1       1167.54       1126.74        10.08 o                         
   3   5   1       1703.88       1637.17        13.48 o                         
   4   5   1          9.57         15.62         2.28 o                         
   5   5   1       7385.69       7166.37        52.62 o                         
   6   5   1        767.05        766.56         7.21 o                         
   7   5   1       2162.96       2148.01        19.91 o                         
   8   5   1        183.06        183.20         4.10 o                         
   9   5   1       1618.22       1610.33        14.81 o                         
  10   5   1        909.54        895.48        10.16 o                         
  11   5   1       1976.08       1860.40        17.59 o                         
  12   5   1        437.68        428.16         7.75 o                         
  13   5   1       1312.01       1280.18        17.84 o                         
  14   5   1         27.95         34.98         6.11 o                         
  15   5   1        890.24        816.54        12.08 o                         
  16   5   1         98.93        104.79         7.03 o                         
  17   5   1        835.42        782.86        14.79 o                         
  18   5   1         27.06         34.60         7.79 o                         
  19   5   1        410.06        423.55        10.17 o                         
  20   5   1          6.72         27.46         9.33 o                         
 -19   6   1         36.11         47.68         9.55 o                         
 -18   6   1        415.92        403.31        11.40 o                         
 -17   6   1        291.45        276.71         9.61 o                         
 -16   6   1        127.13        121.31         8.27 o                         
 -15   6   1        162.55        161.30         8.30 o                         
 -14   6   1        500.59        467.24         9.47 o                         
 -13   6   1        227.33        253.54         8.22 o                         
 -12   6   1       1316.51       1286.69        15.54 o                         
 -11   6   1        227.91        227.00         5.82 o                         
 -10   6   1       1096.47       1070.65        11.93 o                         
  -9   6   1        460.64        443.32         6.56 o                         
  -8   6   1       2987.80       2828.34        22.46 o                         
  -7   6   1        646.40        660.94         7.46 o                         
  -6   6   1       1072.45       1087.07        10.31 o                         
  -5   6   1         77.99        103.11         3.47 o                         
  -4   6   1       1431.52       1349.31        12.64 o                         
  -3   6   1       2251.27       2113.11        18.86 o                         
  -2   6   1        704.23        708.77         7.33 o                         
  -1   6   1         21.64         23.15         3.23 o                         
   0   6   1       1995.29       1954.16        17.43 o                         
   1   6   1        408.63        392.80         4.86 o                         
   2   6   1       1681.02       1697.79        15.89 o                         
   3   6   1        449.86        407.41         6.34 o                         
   4   6   1       2585.27       2590.17        21.78 o                         
   5   6   1        979.12        956.57         8.55 o                         
   6   6   1        943.04        955.58         9.93 o                         
   7   6   1        709.73        682.60         7.76 o                         
   8   6   1       1541.90       1487.60        14.71 o                         
   9   6   1         58.81         51.01         4.97 o                         
  10   6   1        745.90        724.20        11.56 o                         
  11   6   1         23.11         34.56         5.21 o                         
  12   6   1        460.15        438.33         7.81 o                         
  13   6   1          1.01          9.28         6.51 o                         
  14   6   1        459.35        436.53         8.98 o                         
  15   6   1         30.19         32.02         7.55 o                         
  16   6   1        532.06        515.17         9.15 o                         
  17   6   1         17.44         30.74         7.51 o                         
  18   6   1        198.62        193.08         9.27 o                         
  19   6   1         21.65         36.25         9.32 o                         
 -18   7   1        124.00        122.77        10.39 o                         
 -17   7   1         48.19         53.67         8.75 o                         
 -16   7   1          4.15         17.08         8.10 o                         
 -15   7   1        608.00        580.58        11.12 o                         
 -14   7   1        551.69        518.55         9.86 o                         
 -13   7   1        153.37        169.10         7.50 o                         
 -12   7   1        867.39        855.91        10.93 o                         
 -11   7   1         68.22         79.59         5.57 o                         
 -10   7   1        372.97        344.30         6.75 o                         
  -9   7   1        398.87        395.17         6.82 o                         
  -8   7   1          3.80          7.91         4.49 o                         
  -7   7   1        377.79        381.29         5.72 o                         
  -6   7   1         68.49         67.12         4.61 o                         
  -5   7   1        969.18        979.84        10.45 o                         
  -4   7   1        949.57        876.06         9.25 o                         
  -3   7   1       1907.57       1886.88        17.42 o                         
  -2   7   1        632.62        605.84         8.01 o                         
  -1   7   1       2388.51       2371.20        21.22 o                         
   0   7   1          2.56         -0.77         3.89 o                         
   1   7   1        148.15        148.88         5.05 o                         
   2   7   1        244.04        239.19         5.47 o                         
   3   7   1         30.35         43.40         4.19 o                         
   4   7   1        578.76        566.36         6.97 o                         
   5   7   1        972.48        934.30        10.90 o                         
   6   7   1          7.66         13.66         4.01 o                         
   7   7   1        482.02        486.73         7.17 o                         
   8   7   1        282.38        253.05         6.26 o                         
   9   7   1       1097.78       1075.46        12.16 o                         
  10   7   1         12.89         16.53         5.60 o                         
  11   7   1        645.10        617.58        13.38 o                         
  12   7   1         34.10         45.82         6.64 o                         
  13   7   1        166.55        174.19         7.66 o                         
  14   7   1        313.87        319.04         8.68 o                         
  15   7   1         39.84         58.20         7.61 o                         
  16   7   1          0.54         10.08         7.77 o                         
  17   7   1         23.68         36.83         8.20 o                         
  18   7   1        107.94        105.78         8.78 o                         
 -16   8   1          2.97         13.75        10.91 o                         
 -15   8   1         62.27         85.21        10.62 o                         
 -14   8   1         35.54         50.24         7.46 o                         
 -13   8   1          5.55         13.65         6.91 o                         
 -12   8   1        186.28        196.07         7.52 o                         
 -11   8   1          4.08         21.10         5.92 o                         
 -10   8   1        209.52        209.36         6.26 o                         
  -9   8   1         13.75         19.81         5.56 o                         
  -8   8   1          2.29          5.20         5.80 o                         
  -7   8   1        113.29        118.68         6.17 o                         
  -6   8   1        123.90        147.89         5.97 o                         
  -5   8   1        294.43        289.59         7.56 o                         
  -4   8   1          2.45         13.31         5.19 o                         
  -3   8   1         74.13         85.78         5.24 o                         
  -2   8   1         16.60         21.57         5.35 o                         
  -1   8   1          0.23         -0.98         5.01 o                         
   0   8   1        187.09        181.81         5.59 o                         
   1   8   1        491.81        450.40         6.99 o                         
   2   8   1        200.89        223.72         6.39 o                         
   3   8   1        255.05        258.01         6.55 o                         
   4   8   1        380.19        380.55         7.65 o                         
   5   8   1         38.46         42.30         7.18 o                         
   6   8   1        351.70        342.68         9.07 o                         
   7   8   1          3.51         13.60         7.53 o                         
   8   8   1         24.72         26.33         6.86 o                         
   9   8   1          7.48          8.57         6.61 o                         
  10   8   1        435.21        437.01         8.38 o                         
  11   8   1         69.05         67.04         7.39 o                         
  12   8   1          6.88         17.67         7.51 o                         
  13   8   1        124.18        129.22         8.29 o                         
  14   8   1         65.64         74.92         8.96 o                         
  15   8   1          1.67         18.92         8.93 o                         
  16   8   1        359.94        359.33        10.72 o                         
 -14   9   1         23.70         43.63        13.36 o                         
 -13   9   1         97.62        105.47        13.19 o                         
 -12   9   1          7.01         18.46        12.42 o                         
 -11   9   1        526.02        498.74        13.38 o                         
 -10   9   1         41.46         45.38         9.44 o                         
  -9   9   1        148.63        147.68         8.86 o                         
  -8   9   1        212.90        206.11         9.22 o                         
  -7   9   1         31.37         37.59         8.06 o                         
  -6   9   1         20.07         22.57         7.92 o                         
  -5   9   1        117.40        119.98         8.16 o                         
  -4   9   1          0.06          5.78         7.68 o                         
  -3   9   1          0.58          5.59         6.13 o                         
  -2   9   1          0.64         -2.97         5.43 o                         
  -1   9   1        112.57        120.42         6.63 o                         
   0   9   1         47.09         46.77         6.19 o                         
   1   9   1          3.87         -0.18         5.98 o                         
   2   9   1         72.06         75.42         6.47 o                         
   3   9   1         38.72         42.92         7.73 o                         
   4   9   1        412.31        398.37         9.74 o                         
   5   9   1         20.04         24.94         7.95 o                         
   6   9   1         64.54         57.91         8.33 o                         
   7   9   1         61.37         71.70         8.65 o                         
   8   9   1        116.01        123.76         9.12 o                         
   9   9   1        110.39         95.94         8.14 o                         
  10   9   1         57.07         44.82        10.29 o                         
  11   9   1         14.20         16.69        10.84 o                         
  12   9   1         16.62         37.35        10.26 o                         
  13   9   1          0.66          5.86        12.04 o                         
  14   9   1        178.79        193.73        12.67 o                         
 -11  10   1        110.78        128.21        13.10 o                         
 -10  10   1        100.30        103.11        11.50 o                         
  -9  10   1         33.78         39.03        10.00 o                         
  -8  10   1         29.36         37.94        10.05 o                         
  -7  10   1         11.20         19.31         9.50 o                         
  -6  10   1        104.32        102.69        10.96 o                         
  -5  10   1         94.44        120.75        10.60 o                         
  -4  10   1         78.21         73.01         9.28 o                         
  -3  10   1         89.24         83.62         9.81 o                         
  -2  10   1        418.94        378.52        10.49 o                         
  -1  10   1        176.54        177.59         9.37 o                         
   0  10   1        189.74        179.25         7.54 o                         
   1  10   1         14.73         17.73         7.80 o                         
   2  10   1          2.31          3.41         8.30 o                         
   3  10   1          2.74         15.10         9.09 o                         
   4  10   1         59.16         83.13         8.72 o                         
   5  10   1         98.93        107.62        10.05 o                         
   6  10   1         93.35        102.81        10.03 o                         
   7  10   1         42.07         50.57        10.65 o                         
   8  10   1          1.88         13.27        10.37 o                         
   9  10   1         78.60         78.23        11.66 o                         
  10  10   1         20.34         29.06        11.92 o                         
  11  10   1        248.23        244.96        13.27 o                         
  -7  11   1         80.66         85.50        11.09 o                         
  -6  11   1         56.80         60.92        10.36 o                         
  -5  11   1        166.44        199.65        11.94 o                         
  -4  11   1        150.16        159.80        12.48 o                         
  -3  11   1         41.03         53.52        10.31 o                         
  -2  11   1         21.93         23.54        11.58 o                         
  -1  11   1        119.55        124.43        13.34 o                         
   0  11   1         72.27         72.63        14.32 o                         
   1  11   1        345.66        358.32        15.25 o                         
   2  11   1         15.41         32.38        12.47 o                         
   3  11   1        530.32        531.87        15.22 o                         
   4  11   1        280.87        281.78        13.39 o                         
   5  11   1         63.05         94.38        19.76 o                         
   6  11   1        248.20        259.83        12.34 o                         
   7  11   1        281.97        282.81        12.79 o                         
 -23   0   2          4.90         20.17        20.81 o                         
 -22   0   2        306.24        297.66        17.22 o                         
 -21   0   2         20.23         13.34        13.93 o                         
 -20   0   2       1381.24       1326.26        23.39 o                         
 -19   0   2        343.12        343.47        13.07 o                         
 -18   0   2       1912.74       1931.78        29.25 o                         
 -17   0   2       1603.96       1639.30        23.30 o                         
 -16   0   2        491.68        460.32        12.73 o                         
 -15   0   2       1949.13       2068.86        29.23 o                         
 -14   0   2        484.29        498.55        11.25 o                         
 -13   0   2       1259.98       1353.52        20.02 o                         
 -12   0   2        592.24        629.02        13.57 o                         
 -11   0   2        373.24        433.41        14.61 o                         
 -10   0   2        887.37        888.28        20.91 o                         
  -9   0   2        151.05        189.23         7.10 o                         
  -8   0   2       9201.43       9660.77       101.22 o                         
  -7   0   2       5598.34       6168.04        56.52 o                         
  -6   0   2       7101.79       7358.04        88.02 o                         
  -5   0   2      12606.88      13004.55       132.45 o                         
  -4   0   2      25916.26      27170.98       242.47 o                         
  -3   0   2      24611.19      25374.30       261.90 o                         
  -2   0   2      38726.82      40159.32       509.34 o                         
  -1   0   2       3265.56       3516.04        45.79 o                         
   0   0   2        416.79        425.89         9.01 o                         
   1   0   2        134.64        138.93         1.88 o                         
   2   0   2       1574.93       1770.37        16.43 o                         
   3   0   2        589.48        734.91         6.67 o                         
   4   0   2      51585.96      54101.11       499.77 o                         
   5   0   2         38.45         37.17         1.79 o                         
   6   0   2      14269.03      14419.53       130.50 o                         
   7   0   2        363.71        243.36         8.18 o                         
   8   0   2       1411.72       1283.87        25.47 o                         
   9   0   2       5396.67       5473.38        74.16 o                         
  10   0   2       1908.36       2268.55        35.36 o                         
  11   0   2       5199.46       5229.02        81.20 o                         
  12   0   2        240.51        287.21        10.22 o                         
  13   0   2       1024.49        879.16        13.68 o                         
  14   0   2       1070.46       1036.27        15.80 o                         
  15   0   2        106.08        110.08         7.66 o                         
  16   0   2       1354.62       1361.74        19.40 o                         
  17   0   2        105.73        125.68        10.85 o                         
  18   0   2       1112.14       1115.59        17.99 o                         
  19   0   2        172.12        171.51        10.59 o                         
  20   0   2       1564.66       1587.57        25.01 o                         
  21   0   2         73.09        100.45        14.49 o                         
  22   0   2        471.68        482.85        19.02 o                         
 -23   1   2        172.64        175.34        11.86 o                         
 -22   1   2        756.14        720.12        14.80 o                         
 -21   1   2         57.09         59.64         9.02 o                         
 -20   1   2        655.26        627.75        11.77 o                         
 -19   1   2         78.02         80.44         8.33 o                         
 -18   1   2        215.33        216.27         7.68 o                         
 -17   1   2        335.35        334.04         7.69 o                         
 -16   1   2        608.90        592.70         9.00 o                         
 -15   1   2        615.46        597.92         9.04 o                         
 -14   1   2        118.94        118.88         5.63 o                         
 -13   1   2       4185.13       4068.98        37.90 o                         
 -12   1   2       1404.04       1493.59        14.04 o                         
 -11   1   2       3477.09       3526.96        29.01 o                         
 -10   1   2       5556.46       5696.46        48.21 o                         
  -9   1   2       1902.28       1895.46        15.39 o                         
  -8   1   2       5115.55       4919.44        40.94 o                         
  -7   1   2        119.79        199.70         2.78 o                         
  -6   1   2       1194.74       1209.55        11.41 o                         
  -5   1   2        214.85        207.11         2.73 o                         
  -4   1   2       3068.96       3156.54        21.01 o                         
  -3   1   2       8704.70       9046.53        50.40 o                         
  -2   1   2        576.84        585.61         6.33 o                         
  -1   1   2        539.13        545.48         4.50 o                         
   0   1   2        413.74        408.77         5.02 o                         
   1   1   2      15263.41      16170.11       112.20 o                         
   2   1   2      44997.56      45631.07       307.54 o                         
   3   1   2        543.53        524.22         4.28 o                         
   4   1   2       4869.74       4670.96        66.40 o                         
   5   1   2       3148.77       3341.07        22.75 o                         
   6   1   2       4070.82       4286.26        37.63 o                         
   7   1   2        919.69        969.50        12.91 o                         
   8   1   2        733.02        790.96        10.94 o                         
   9   1   2       1702.33       1789.14        19.44 o                         
  10   1   2         34.56         38.25         2.52 o                         
  11   1   2       2783.49       2860.59        31.36 o                         
  12   1   2        280.12        294.44         7.15 o                         
  13   1   2       2836.67       2962.78        23.30 o                         
  14   1   2       1975.92       1920.41        15.48 o                         
  15   1   2       1682.01       1689.41        17.44 o                         
  16   1   2       1015.20       1007.37        11.21 o                         
  17   1   2         26.71         36.24         6.25 o                         
  18   1   2         25.38         19.11         6.80 o                         
  19   1   2         10.81         20.86         7.47 o                         
  20   1   2        342.51        358.64        11.44 o                         
  21   1   2         47.57         61.24         8.94 o                         
  22   1   2         11.27         31.70        10.03 o                         
 -22   2   2        270.74        280.10        10.87 o                         
 -21   2   2          6.83          7.15         9.53 o                         
 -20   2   2        369.91        380.16        10.68 o                         
 -19   2   2          8.48         13.83         8.39 o                         
 -18   2   2         87.60         86.55         8.07 o                         
 -17   2   2       1197.72       1187.41        18.28 o                         
 -16   2   2       1706.70       1679.57        16.56 o                         
 -15   2   2        702.29        682.34         9.21 o                         
 -14   2   2        598.74        565.22         7.56 o                         
 -13   2   2       1468.61       1447.46        13.05 o                         
 -12   2   2         90.12         91.83         4.00 o                         
 -11   2   2       1897.03       1888.26        14.92 o                         
 -10   2   2       2969.78       2905.01        38.51 o                         
  -9   2   2         13.76         15.06         1.87 o                         
  -8   2   2       8635.63       8711.32        55.34 o                         
  -7   2   2        774.92        899.74         8.22 o                         
  -6   2   2       3820.18       3666.99        28.12 o                         
  -5   2   2       1573.79       1559.80        18.43 o                         
  -4   2   2       6078.29       6468.24        95.14 o                         
  -3   2   2      10904.81      11334.76       156.11 o                         
  -2   2   2       2307.45       2371.01        15.94 o                         
  -1   2   2       1484.96       1526.62        13.07 o                         
   0   2   2       2748.88       2886.99        30.06 o                         
   1   2   2        441.06        404.16         6.73 o                         
   2   2   2       2769.80       2877.49        30.39 o                         
   3   2   2       2238.20       2254.79        38.40 o                         
   4   2   2       4646.51       4770.64        89.42 o                         
   5   2   2        333.43        344.99        16.48 o                         
   6   2   2       6741.08       6974.66        64.26 o                         
   7   2   2       5458.87       5702.37        82.96 o                         
   8   2   2       3278.80       3254.08        33.50 o                         
   9   2   2       1030.56        975.14        14.35 o                         
  10   2   2       3322.04       3348.37        67.90 o                         
  11   2   2       1456.61       1432.59        15.18 o                         
  12   2   2         15.89         35.93         4.02 o                         
  13   2   2        204.57        189.90         4.69 o                         
  14   2   2        602.82        583.48         7.59 o                         
  15   2   2         11.84         19.90         4.83 o                         
  16   2   2        954.34        923.69        11.28 o                         
  17   2   2         44.67         40.63         6.54 o                         
  18   2   2        717.93        700.16        10.74 o                         
  19   2   2        573.35        551.31        10.64 o                         
  20   2   2        227.93        228.00         9.34 o                         
  21   2   2        461.85        504.93        12.10 o                         
  22   2   2        214.36        228.66         9.69 o                         
 -22   3   2        537.26        528.83        12.93 o                         
 -21   3   2          1.40         15.68        10.80 o                         
 -20   3   2        137.93        139.76         9.92 o                         
 -19   3   2         35.53         42.66         9.01 o                         
 -18   3   2          4.83         15.78         8.25 o                         
 -17   3   2          2.42         13.53         7.20 o                         
 -16   3   2         11.16         10.01         6.56 o                         
 -15   3   2        236.08        221.14         6.81 o                         
 -14   3   2         12.83         11.76         5.31 o                         
 -13   3   2       1752.96       1638.61        16.42 o                         
 -12   3   2        724.30        719.28         9.28 o                         
 -11   3   2        676.93        631.92        10.28 o                         
 -10   3   2       2396.90       2390.38        20.28 o                         
  -9   3   2        852.58        820.96         8.40 o                         
  -8   3   2        854.37        862.26         7.52 o                         
  -7   3   2         58.07         75.08         5.31 o                         
  -6   3   2        655.74        646.03         5.68 o                         
  -5   3   2        103.53         93.01         2.20 o                         
  -4   3   2       1779.01       2065.20        16.23 o                         
  -3   3   2        511.08        401.21         3.83 o                         
  -2   3   2       2238.20       2513.34        18.54 o                         
  -1   3   2       7595.12       8307.27        68.86 o                         
   0   3   2       3867.20       4280.21        34.80 o                         
   1   3   2       7175.43       7608.06        65.18 o                         
   2   3   2       3181.84       3041.27        24.47 o                         
   3   3   2       5829.56       6228.94        44.22 o                         
   4   3   2       2666.28       2805.69        36.29 o                         
   5   3   2        921.57       1016.24        15.03 o                         
   6   3   2         21.20         13.84         1.72 o                         
   7   3   2         44.50         62.37         4.20 o                         
   8   3   2        184.46        180.36         4.01 o                         
   9   3   2       1114.93       1090.64        10.15 o                         
  10   3   2        148.42        143.07         3.73 o                         
  11   3   2       2946.48       2763.88        22.31 o                         
  12   3   2         24.01         24.94         4.12 o                         
  13   3   2        479.30        450.05         6.68 o                         
  14   3   2        414.45        416.88         6.91 o                         
  15   3   2        143.01        133.29         5.98 o                         
  16   3   2       1083.90       1069.22        12.00 o                         
  17   3   2        197.83        195.04         7.41 o                         
  18   3   2        117.55        123.53         7.62 o                         
  19   3   2         14.62         19.63         8.02 o                         
  20   3   2          0.47         10.75         8.67 o                         
  21   3   2         61.65         59.04         9.58 o                         
 -21   4   2          3.37         22.43        10.79 o                         
 -20   4   2        140.88        161.63        11.00 o                         
 -19   4   2         43.72         56.96         9.43 o                         
 -18   4   2        414.32        403.16        10.14 o                         
 -17   4   2        149.31        134.11         8.37 o                         
 -16   4   2          0.18          0.73         6.76 o                         
 -15   4   2        474.15        430.70         8.16 o                         
 -14   4   2         41.95         40.83         5.53 o                         
 -13   4   2        165.29        158.58         5.47 o                         
 -12   4   2        587.05        609.86         7.67 o                         
 -11   4   2       1175.27       1225.09        13.32 o                         
 -10   4   2        126.20        122.19         3.63 o                         
  -9   4   2         41.96         43.57         2.82 o                         
  -8   4   2       1618.26       1524.36        15.91 o                         
  -7   4   2         22.51         31.30         2.95 o                         
  -6   4   2       1976.00       1984.94        16.55 o                         
  -5   4   2        561.51        530.30         5.65 o                         
  -4   4   2        137.55        145.91         2.79 o                         
  -3   4   2       3931.47       4125.68        29.31 o                         
  -2   4   2         19.83         24.04         1.32 o                         
  -1   4   2       1839.21       2011.36        15.07 o                         
   0   4   2        307.92        307.51         3.43 o                         
   1   4   2          1.12          2.70         1.50 o                         
   2   4   2        105.84        150.16         2.66 o                         
   3   4   2       2045.13       2187.91        18.60 o                         
   4   4   2       1083.09       1090.79         9.19 o                         
   5   4   2        440.90        498.28         5.34 o                         
   6   4   2        720.20        735.73         8.09 o                         
   7   4   2        499.41        502.48         6.78 o                         
   8   4   2       1214.86       1195.91        11.82 o                         
   9   4   2       1552.23       1548.59        15.14 o                         
  10   4   2        447.44        434.18         6.29 o                         
  11   4   2        210.81        302.20        24.92 o                         
  12   4   2         72.78         87.54         4.86 o                         
  13   4   2          0.88          6.33         4.65 o                         
  14   4   2        392.38        411.48         7.62 o                         
  15   4   2        155.34        151.98         6.08 o                         
  16   4   2        387.73        380.95         7.92 o                         
  17   4   2         31.23         33.25         6.80 o                         
  18   4   2        274.76        266.26         8.70 o                         
  19   4   2         20.67         31.96         8.53 o                         
  20   4   2        162.52        166.60         9.98 o                         
  21   4   2         12.81         38.07        10.23 o                         
 -20   5   2        186.52        232.21        10.80 o                         
 -19   5   2        679.37        705.88        13.28 o                         
 -18   5   2         32.07         45.76         8.65 o                         
 -17   5   2        171.11        178.87         8.69 o                         
 -16   5   2          0.20          9.75         7.35 o                         
 -15   5   2         36.22         53.02         6.93 o                         
 -14   5   2        690.70        712.08         9.79 o                         
 -13   5   2         11.20         16.23         5.64 o                         
 -12   5   2          0.10          4.63         4.48 o                         
 -11   5   2        127.55        121.61         4.74 o                         
 -10   5   2       1163.21       1135.26        10.74 o                         
  -9   5   2        144.70        160.81         5.42 o                         
  -8   5   2        792.78        747.66         8.48 o                         
  -7   5   2        253.97        259.79         4.86 o                         
  -6   5   2        832.59        720.05         7.32 o                         
  -5   5   2        453.10        439.28         5.22 o                         
  -4   5   2       1778.82       1743.80        14.23 o                         
  -3   5   2         36.72         39.78         2.55 o                         
  -2   5   2          5.13         11.08         1.75 o                         
  -1   5   2        871.00        832.31         6.98 o                         
   0   5   2       2160.10       2054.16        16.35 o                         
   1   5   2        797.85        809.17         7.22 o                         
   2   5   2        775.68        774.40         8.17 o                         
   3   5   2        473.24        425.10         5.05 o                         
   4   5   2          1.54          2.92         1.87 o                         
   5   5   2         77.83         95.98         2.85 o                         
   6   5   2         97.05         91.31         3.13 o                         
   7   5   2        462.20        441.92         6.89 o                         
   8   5   2        178.10        172.62         4.97 o                         
   9   5   2          4.68          3.61         4.24 o                         
  10   5   2       1937.66       1863.83        17.85 o                         
  11   5   2          1.07          8.40         4.40 o                         
  12   5   2         87.60         80.38         5.01 o                         
  13   5   2        494.84        467.97         7.43 o                         
  14   5   2        161.72        166.75         6.41 o                         
  15   5   2        120.88        120.24         6.19 o                         
  16   5   2          5.84         12.97         6.79 o                         
  17   5   2        288.60        295.23         8.30 o                         
  18   5   2          6.62         21.49         8.11 o                         
  19   5   2          3.16          4.07         8.54 o                         
  20   5   2         50.29         68.60        10.38 o                         
 -19   6   2          5.64         14.41         9.42 o                         
 -18   6   2         55.98         62.28         9.77 o                         
 -17   6   2          5.74         11.65         8.41 o                         
 -16   6   2        214.63        207.34         8.59 o                         
 -15   6   2         87.30        101.17         7.34 o                         
 -14   6   2        398.88        387.18         8.43 o                         
 -13   6   2         41.87         47.34         6.29 o                         
 -12   6   2        586.47        557.72         8.01 o                         
 -11   6   2        151.45        156.72         5.26 o                         
 -10   6   2        755.97        754.83         8.55 o                         
  -9   6   2       1389.42       1279.37        11.79 o                         
  -8   6   2        419.42        356.32         7.13 o                         
  -7   6   2        225.20        239.01         4.90 o                         
  -6   6   2        648.42        561.59         6.63 o                         
  -5   6   2         11.86         10.03         2.90 o                         
  -4   6   2         16.73         12.83         3.33 o                         
  -3   6   2       1545.77       1420.76        13.70 o                         
  -2   6   2       1801.92       1785.11        16.03 o                         
  -1   6   2          6.87          7.13         2.40 o                         
   0   6   2       7254.73       6929.80        56.01 o                         
   1   6   2         12.83         14.27         2.62 o                         
   2   6   2        961.63        914.53         9.68 o                         
   3   6   2       2966.13       2767.99        23.20 o                         
   4   6   2         11.85         18.37         2.44 o                         
   5   6   2        128.57        142.31         3.45 o                         
   6   6   2         36.24         31.94         3.14 o                         
   7   6   2         53.53         63.56         3.50 o                         
   8   6   2         56.89         70.93         4.84 o                         
   9   6   2        118.87        123.20         4.62 o                         
  10   6   2        171.92        160.43         4.88 o                         
  11   6   2        222.88        246.70         6.59 o                         
  12   6   2        504.72        514.31         8.57 o                         
  13   6   2       1075.18       1059.95        11.59 o                         
  14   6   2        319.59        328.16         8.16 o                         
  15   6   2        241.95        251.12         7.42 o                         
  16   6   2         14.75         20.92         6.90 o                         
  17   6   2        455.07        473.97        10.13 o                         
  18   6   2         20.50         25.83         8.95 o                         
  19   6   2        197.24        213.95         9.99 o                         
 -18   7   2        193.80        201.01        10.73 o                         
 -17   7   2        258.06        275.95        10.23 o                         
 -16   7   2        142.86        143.92         8.09 o                         
 -15   7   2        369.75        355.11         8.89 o                         
 -14   7   2        531.51        529.31         9.35 o                         
 -13   7   2         87.35         99.51         6.82 o                         
 -12   7   2        113.07        120.44         6.42 o                         
 -11   7   2        180.86        176.97         5.94 o                         
 -10   7   2          6.40          9.69         4.96 o                         
  -9   7   2        932.69        898.77         9.23 o                         
  -8   7   2         18.53         26.45         4.29 o                         
  -7   7   2       2491.19       2357.17        20.18 o                         
  -6   7   2        327.10        313.66         5.66 o                         
  -5   7   2       1092.31       1117.82        11.46 o                         
  -4   7   2        985.71        961.03        10.23 o                         
  -3   7   2        496.06        463.06         7.12 o                         
  -2   7   2       2226.75       2200.52        21.63 o                         
  -1   7   2         36.28         36.07         2.92 o                         
   0   7   2       1244.68       1130.59         9.97 o                         
   1   7   2         83.29         75.21         4.20 o                         
   2   7   2        223.30        216.91         5.47 o                         
   3   7   2        825.12        818.39         9.78 o                         
   4   7   2         74.57         61.95         3.29 o                         
   5   7   2       1002.91       1011.11        10.66 o                         
   6   7   2       1515.36       1402.75        14.18 o                         
   7   7   2       1056.39       1008.83        10.71 o                         
   8   7   2       2048.89       1967.32        18.58 o                         
   9   7   2       1278.21       1185.08        14.98 o                         
  10   7   2        796.55        791.13        10.10 o                         
  11   7   2         88.21        101.42         6.46 o                         
  12   7   2        403.30        381.01         8.40 o                         
  13   7   2         43.58         52.37         6.85 o                         
  14   7   2         63.54         66.88         7.22 o                         
  15   7   2         76.27         90.02         7.69 o                         
  16   7   2         36.35         56.40         7.97 o                         
  17   7   2        148.62        153.56         8.57 o                         
  18   7   2        137.90        156.30        10.09 o                         
 -16   8   2        270.59        268.86        12.87 o                         
 -15   8   2          8.77         12.04         9.97 o                         
 -14   8   2        996.27        986.35        18.41 o                         
 -13   8   2          8.43         21.88         7.01 o                         
 -12   8   2       1461.44       1408.70        15.56 o                         
 -11   8   2        993.85        973.26        11.36 o                         
 -10   8   2       1474.43       1427.23        14.92 o                         
  -9   8   2       1106.78       1059.53        11.94 o                         
  -8   8   2        204.30        204.00         6.26 o                         
  -7   8   2        417.67        410.07         8.35 o                         
  -6   8   2        343.05        333.39         6.92 o                         
  -5   8   2        209.31        195.57         6.29 o                         
  -4   8   2       1206.05       1135.00        13.01 o                         
  -3   8   2        235.57        227.26         6.06 o                         
  -2   8   2       2058.00       1955.92        21.82 o                         
  -1   8   2        330.22        285.82         6.76 o                         
   0   8   2       1980.46       1925.23        20.86 o                         
   1   8   2       2122.79       2063.31        20.76 o                         
   2   8   2       2180.04       2095.03        23.03 o                         
   3   8   2       1308.86       1316.24        15.31 o                         
   4   8   2       1212.63       1164.58        14.66 o                         
   5   8   2       1471.06       1454.19        18.15 o                         
   6   8   2         46.01         46.52         6.84 o                         
   7   8   2        400.33        408.29         9.15 o                         
   8   8   2        342.66        331.93         9.02 o                         
   9   8   2        268.11        270.55         8.61 o                         
  10   8   2        736.40        715.35        10.59 o                         
  11   8   2         11.09         13.93         7.60 o                         
  12   8   2       1138.57       1091.01        14.40 o                         
  13   8   2        222.20        235.74         9.20 o                         
  14   8   2        450.48        448.89        10.78 o                         
  15   8   2       1020.67        998.92        17.91 o                         
  16   8   2        214.30        213.53        10.14 o                         
 -14   9   2         88.64        109.29        12.43 o                         
 -13   9   2        114.42        144.39        12.00 o                         
 -12   9   2          9.01         19.84        11.30 o                         
 -11   9   2         19.03         22.89        11.06 o                         
 -10   9   2         92.44         90.20         9.80 o                         
  -9   9   2        604.66        614.75        12.92 o                         
  -8   9   2        441.44        444.61        11.82 o                         
  -7   9   2        647.27        669.15        13.60 o                         
  -6   9   2        243.93        241.41         8.39 o                         
  -5   9   2       1342.28       1267.40        16.47 o                         
  -4   9   2       1023.24        999.57        15.51 o                         
  -3   9   2       1011.38        986.35        13.30 o                         
  -2   9   2       1230.86       1189.18        14.38 o                         
  -1   9   2         61.77         52.66         6.63 o                         
   0   9   2        421.71        410.96         8.45 o                         
   1   9   2        368.15        349.75        10.69 o                         
   2   9   2         56.66         67.55         6.54 o                         
   3   9   2        335.29        315.60         9.45 o                         
   4   9   2          8.93         18.80         7.76 o                         
   5   9   2       1394.32       1356.32        17.41 o                         
   6   9   2        382.88        409.05        10.10 o                         
   7   9   2        897.53        854.04        15.72 o                         
   8   9   2        527.49        510.64        11.62 o                         
   9   9   2         59.26         67.74         8.38 o                         
  10   9   2        621.11        576.60        19.30 o                         
  11   9   2        103.50        115.25         9.10 o                         
  12   9   2        275.99        281.59        10.75 o                         
  13   9   2         28.59         40.16         9.92 o                         
  14   9   2        160.50        186.31        12.41 o                         
 -11  10   2        110.44         98.23        11.78 o                         
 -10  10   2         55.91         71.64        11.36 o                         
  -9  10   2        289.55        298.82        11.28 o                         
  -8  10   2        223.90        224.42        10.91 o                         
  -7  10   2        393.84        399.84        11.38 o                         
  -6  10   2         71.97         78.65        10.44 o                         
  -5  10   2          6.48         18.50        11.11 o                         
  -4  10   2        140.95        166.12         9.85 o                         
  -3  10   2        266.84        272.66        11.38 o                         
  -2  10   2        349.72        346.56        12.08 o                         
  -1  10   2         36.21         45.46         8.70 o                         
   0  10   2        787.59        775.07        11.64 o                         
   1  10   2        305.47        323.26         9.60 o                         
   2  10   2        388.82        391.73        10.80 o                         
   3  10   2        802.33        800.54        14.89 o                         
   4  10   2        209.18        212.03         9.37 o                         
   5  10   2         46.92         51.81         9.46 o                         
   6  10   2        208.06        241.13        10.32 o                         
   7  10   2        199.63        206.38        10.42 o                         
   8  10   2        144.32        145.11         9.69 o                         
   9  10   2          5.58         24.81        10.39 o                         
  10  10   2        633.39        603.18        13.93 o                         
  11  10   2         61.37         94.27        11.33 o                         
  -7  11   2        393.99        420.49        13.67 o                         
  -6  11   2        166.18        175.01        12.13 o                         
  -5  11   2         57.28         70.69        11.56 o                         
  -4  11   2        304.06        312.95        12.11 o                         
  -3  11   2        111.00        121.77        11.39 o                         
  -2  11   2        111.19        121.65        13.19 o                         
  -1  11   2         68.28         70.95        14.04 o                         
   0  11   2          4.10         18.31        13.45 o                         
   1  11   2         47.57         72.34        13.97 o                         
   2  11   2         22.66         54.87        12.35 o                         
   3  11   2        190.44        206.86        12.68 o                         
   4  11   2          2.91         13.21        11.41 o                         
   5  11   2        337.48        356.46        19.99 o                         
   6  11   2          1.78         23.80        11.32 o                         
 -23   1   3          4.34         16.16        11.21 o                         
 -22   1   3        220.47        246.80         9.98 o                         
 -21   1   3        125.70        145.89         8.67 o                         
 -20   1   3         41.54         60.14         8.01 o                         
 -19   1   3         47.30         59.00         7.76 o                         
 -18   1   3          7.91         21.60         6.69 o                         
 -17   1   3        975.78        977.56        11.48 o                         
 -16   1   3        524.38        523.19         8.53 o                         
 -15   1   3        382.22        374.33         7.11 o                         
 -14   1   3        193.49        219.49         6.01 o                         
 -13   1   3         91.05        109.76         4.89 o                         
 -12   1   3          5.63          6.20         3.33 o                         
 -11   1   3          2.86         14.74         3.17 o                         
 -10   1   3        810.68        802.19         7.49 o                         
  -9   1   3         89.21         98.02         3.15 o                         
  -8   1   3       2098.15       2118.04        21.93 o                         
  -7   1   3       2719.98       2917.71        29.89 o                         
  -6   1   3       1078.09       1160.34        10.33 o                         
  -5   1   3         73.85         76.36         1.71 o                         
  -4   1   3         10.35         16.74         1.29 o                         
  -3   1   3        401.31        464.71         4.76 o                         
  -2   1   3       7039.32       7619.00        48.45 o                         
  -1   1   3       1961.23       2248.27        15.42 o                         
   0   1   3      13566.74      14443.10        93.49 o                         
   1   1   3      10102.98      10941.48        67.51 o                         
   2   1   3       2806.16       2938.93        18.16 o                         
   3   1   3        174.93        219.32         1.94 o                         
   4   1   3         55.98         80.43         1.44 o                         
   5   1   3        757.60        850.44        12.05 o                         
   6   1   3        822.14        760.69         6.11 o                         
   7   1   3        660.66        660.41        11.99 o                         
   8   1   3        566.94        581.88         7.69 o                         
   9   1   3        155.88        162.09         3.40 o                         
  10   1   3        501.43        486.35         5.37 o                         
  11   1   3         17.56         27.30         2.61 o                         
  12   1   3        207.77        202.46         4.61 o                         
  13   1   3        105.86        126.11         4.29 o                         
  14   1   3        688.66        654.77         7.59 o                         
  15   1   3          0.93          9.62         4.65 o                         
  16   1   3         86.43         98.23         4.86 o                         
  17   1   3        471.15        466.82         7.72 o                         
  18   1   3         69.27         60.27         7.35 o                         
  19   1   3        383.61        383.10         9.41 o                         
  20   1   3          2.10         30.04         8.42 o                         
  21   1   3          1.91         20.47         8.89 o                         
  22   1   3         38.45         58.83        10.70 o                         
 -22   2   3          9.45         29.28         9.04 o                         
 -21   2   3         98.74        112.89         9.44 o                         
 -20   2   3         24.79         35.63         8.61 o                         
 -19   2   3        317.12        342.30         9.90 o                         
 -18   2   3        404.40        374.03         9.37 o                         
 -17   2   3       1412.80       1427.30        17.72 o                         
 -16   2   3        345.97        355.94         7.30 o                         
 -15   2   3         70.69         86.75         5.50 o                         
 -14   2   3        545.46        550.86         8.79 o                         
 -13   2   3       2076.97       2070.29        17.49 o                         
 -12   2   3        583.45        548.84         6.62 o                         
 -11   2   3       3913.03       3793.82        33.27 o                         
 -10   2   3       2377.22       2348.46        42.52 o                         
  -9   2   3       2952.28       2923.66        20.90 o                         
  -8   2   3       2509.63       2509.14        18.84 o                         
  -7   2   3       2131.78       2330.90        15.96 o                         
  -6   2   3         31.70         22.81         1.40 o                         
  -5   2   3       4845.27       5394.42        39.41 o                         
  -4   2   3        775.88        786.14         9.66 o                         
  -3   2   3       3896.54       4268.12        32.82 o                         
  -2   2   3        731.94        762.44         5.84 o                         
  -1   2   3       4909.74       5067.19        35.28 o                         
   0   2   3       2069.90       2228.12        15.00 o                         
   1   2   3       6311.92       6694.52        44.40 o                         
   2   2   3        243.53        324.47         3.23 o                         
   3   2   3       3225.93       3474.11        33.01 o                         
   4   2   3          8.17         12.36         1.49 o                         
   5   2   3       2948.88       3050.89        28.25 o                         
   6   2   3        133.49        110.23         3.98 o                         
   7   2   3        533.28        560.84        11.15 o                         
   8   2   3         64.06         89.36         2.93 o                         
   9   2   3       3323.35       3402.77        34.07 o                         
  10   2   3          8.25         19.75         2.89 o                         
  11   2   3       2352.12       2287.02        21.36 o                         
  12   2   3          7.40         17.91         3.14 o                         
  13   2   3        753.65        726.65         8.43 o                         
  14   2   3         57.07         65.75         4.28 o                         
  15   2   3        521.56        529.50         7.68 o                         
  16   2   3         37.25         38.04         6.35 o                         
  17   2   3        482.65        480.15         8.92 o                         
  18   2   3         74.43         75.43         7.62 o                         
  19   2   3        200.70        210.74         9.30 o                         
  20   2   3         76.74         84.41         9.67 o                         
  21   2   3        163.45        197.53         9.27 o                         
  22   2   3          2.72         19.17         9.01 o                         
 -22   3   3        194.69        208.09        12.00 o                         
 -21   3   3        180.94        173.50        10.87 o                         
 -20   3   3        435.89        434.03        11.01 o                         
 -19   3   3        176.32        191.39         9.15 o                         
 -18   3   3       1059.46       1029.34        14.08 o                         
 -17   3   3        485.04        464.83        12.98 o                         
 -16   3   3        443.88        444.95         9.69 o                         
 -15   3   3        435.61        424.91         8.32 o                         
 -14   3   3        402.19        418.77         7.59 o                         
 -13   3   3        705.40        707.05         8.80 o                         
 -12   3   3       2207.42       2193.20        22.27 o                         
 -11   3   3       2476.54       2456.02        20.36 o                         
 -10   3   3        917.00        917.02         8.07 o                         
  -9   3   3       3611.06       3528.20        25.96 o                         
  -8   3   3       3889.89       3929.32        28.63 o                         
  -7   3   3        772.82        795.75         7.12 o                         
  -6   3   3       3227.71       3329.89        26.02 o                         
  -5   3   3       1649.90       1706.55        17.68 o                         
  -4   3   3       4871.46       4853.78        40.35 o                         
  -3   3   3        189.26        162.33         2.11 o                         
  -2   3   3       4524.47       4595.23        35.85 o                         
  -1   3   3        275.01        249.73         3.55 o                         
   0   3   3       4294.89       4369.08        45.58 o                         
   1   3   3       1360.21       1365.64        18.80 o                         
   2   3   3       7819.99       8218.32        61.01 o                         
   3   3   3       7587.69       8400.91        71.72 o                         
   4   3   3       4025.17       3869.86        33.90 o                         
   5   3   3       1078.15       1141.46        10.92 o                         
   6   3   3       7880.53       7781.42        93.29 o                         
   7   3   3       1390.60       1442.34        18.49 o                         
   8   3   3       7092.45       7029.44        66.30 o                         
   9   3   3       3341.13       3315.91        33.73 o                         
  10   3   3         88.43         92.47         3.33 o                         
  11   3   3         26.18         35.10         3.71 o                         
  12   3   3       1316.51       1268.79        12.09 o                         
  13   3   3         69.37         67.13         4.26 o                         
  14   3   3        528.79        524.58         7.51 o                         
  15   3   3       1129.17       1141.26        12.83 o                         
  16   3   3        130.68        128.15         6.16 o                         
  17   3   3          4.94          4.40         6.63 o                         
  18   3   3        461.80        446.92         9.38 o                         
  19   3   3        100.18         92.18         7.95 o                         
  20   3   3        408.21        417.66        11.47 o                         
  21   3   3         12.75         16.56         9.19 o                         
 -21   4   3        110.09        138.04        10.88 o                         
 -20   4   3         51.42         64.46         9.66 o                         
 -19   4   3        392.27        406.05        10.67 o                         
 -18   4   3         71.57         73.33         8.63 o                         
 -17   4   3        460.95        455.02        10.71 o                         
 -16   4   3        236.22        232.79         8.09 o                         
 -15   4   3       2205.86       2093.79        20.13 o                         
 -14   4   3        225.69        218.16         6.19 o                         
 -13   4   3        605.59        616.49         8.05 o                         
 -12   4   3       1677.61       1587.32        14.17 o                         
 -11   4   3       4807.52       4713.30        35.83 o                         
 -10   4   3         28.59         30.28         3.01 o                         
  -9   4   3       2788.02       2835.35        21.67 o                         
  -8   4   3       1068.44       1025.55         9.56 o                         
  -7   4   3       1901.67       1960.33        18.05 o                         
  -6   4   3        785.01        794.66        12.94 o                         
  -5   4   3       5433.14       5546.27        45.77 o                         
  -4   4   3       4203.56       4237.88        33.15 o                         
  -3   4   3       7191.65       7402.50        51.67 o                         
  -2   4   3       1677.43       1745.67        14.20 o                         
  -1   4   3       4219.52       4066.79        37.86 o                         
   0   4   3        881.31        907.84         8.43 o                         
   1   4   3       5661.36       5651.92        51.70 o                         
   2   4   3       2643.45       2643.75        22.71 o                         
   3   4   3       2001.22       1855.50        16.50 o                         
   4   4   3         29.07         41.15         1.90 o                         
   5   4   3       2788.31       2785.44        38.70 o                         
   6   4   3       1160.06       1193.11        12.19 o                         
   7   4   3       6181.37       6121.97        50.56 o                         
   8   4   3        265.38        260.87         4.45 o                         
   9   4   3        901.33        873.54         8.41 o                         
  10   4   3        516.55        534.24         7.02 o                         
  11   4   3       1825.46       1750.32        16.26 o                         
  12   4   3        470.54        449.34         7.26 o                         
  13   4   3       2553.05       2429.96        35.64 o                         
  14   4   3          7.30         11.10         4.84 o                         
  15   4   3       1961.36       1884.90        19.40 o                         
  16   4   3        108.10        105.81         6.67 o                         
  17   4   3        253.72        260.93         8.11 o                         
  18   4   3        337.37        312.44         8.61 o                         
  19   4   3        327.13        306.73         9.66 o                         
  20   4   3         39.49         49.80         9.24 o                         
  21   4   3        136.46        160.44        11.64 o                         
 -20   5   3        113.16        126.78         9.73 o                         
 -19   5   3        133.73        157.72         9.48 o                         
 -18   5   3        333.42        340.44        10.25 o                         
 -17   5   3        155.90        163.48         8.94 o                         
 -16   5   3        555.58        539.44        11.24 o                         
 -15   5   3        356.27        356.76         8.31 o                         
 -14   5   3        438.90        405.67         7.79 o                         
 -13   5   3        577.24        558.58         8.27 o                         
 -12   5   3       1311.61       1297.14        12.46 o                         
 -11   5   3        783.66        750.16         8.35 o                         
 -10   5   3        366.36        388.03         5.50 o                         
  -9   5   3        599.27        594.50         6.69 o                         
  -8   5   3       1613.88       1493.75        15.82 o                         
  -7   5   3        274.31        264.44         4.84 o                         
  -6   5   3       3606.81       3493.07        28.50 o                         
  -5   5   3       1469.25       1392.23        12.60 o                         
  -4   5   3       2166.53       2187.38        18.63 o                         
  -3   5   3       4452.03       4289.05        33.14 o                         
  -2   5   3       5183.88       4887.80        36.35 o                         
  -1   5   3        921.78        906.07         7.37 o                         
   0   5   3        971.08        966.00         8.55 o                         
   1   5   3       3106.65       3030.66        25.02 o                         
   2   5   3       2586.16       2531.04        21.36 o                         
   3   5   3       1851.77       1737.50        14.34 o                         
   4   5   3       2787.54       2690.62        21.15 o                         
   5   5   3       2348.61       2220.57        18.24 o                         
   6   5   3       3376.78       3379.73        38.22 o                         
   7   5   3        521.94        503.36         6.90 o                         
   8   5   3        656.04        674.70         8.00 o                         
   9   5   3       1106.32       1100.91        10.91 o                         
  10   5   3       1302.05       1259.55        12.04 o                         
  11   5   3        901.67        889.74         9.74 o                         
  12   5   3       1234.27       1204.35        12.15 o                         
  13   5   3        603.64        582.18         7.59 o                         
  14   5   3        474.40        480.92         6.95 o                         
  15   5   3        924.51        877.40        10.18 o                         
  16   5   3       1296.92       1237.52        13.88 o                         
  17   5   3         84.84         98.76         7.61 o                         
  18   5   3        147.51        161.87         8.61 o                         
  19   5   3        425.56        402.56        11.35 o                         
  20   5   3        222.08        239.49        11.08 o                         
 -19   6   3         41.04         40.23         9.15 o                         
 -18   6   3         46.13         55.18         9.46 o                         
 -17   6   3        560.73        522.93        11.28 o                         
 -16   6   3         79.01         78.87         7.78 o                         
 -15   6   3        192.01        175.20         7.66 o                         
 -14   6   3        147.75        154.87         7.11 o                         
 -13   6   3       1249.27       1189.29        13.45 o                         
 -12   6   3         65.47         60.62         5.29 o                         
 -11   6   3       1516.60       1479.27        14.10 o                         
 -10   6   3        630.29        603.42         7.33 o                         
  -9   6   3         55.75         79.51         4.42 o                         
  -8   6   3         31.11         32.72         4.10 o                         
  -7   6   3        994.54        981.30        10.14 o                         
  -6   6   3        155.61        157.84         4.29 o                         
  -5   6   3       1725.19       1678.96        14.82 o                         
  -4   6   3       2045.36       2012.05        19.23 o                         
  -3   6   3        448.47        438.32         5.11 o                         
  -2   6   3        591.07        625.37         7.02 o                         
  -1   6   3       1189.39       1282.07        10.80 o                         
   0   6   3        352.49        353.56         4.83 o                         
   1   6   3       3281.95       3244.66        28.14 o                         
   2   6   3        307.75        289.50         5.73 o                         
   3   6   3       2657.59       2611.44        22.23 o                         
   4   6   3        567.05        556.51         5.40 o                         
   5   6   3        266.06        268.11         4.05 o                         
   6   6   3       1406.93       1333.96        13.05 o                         
   7   6   3        860.88        820.82         8.95 o                         
   8   6   3        477.51        455.74         6.79 o                         
   9   6   3        691.68        668.96         8.43 o                         
  10   6   3       1400.34       1342.17        13.25 o                         
  11   6   3        802.34        778.87        11.58 o                         
  12   6   3        319.34        306.03         7.23 o                         
  13   6   3        458.50        445.47         8.13 o                         
  14   6   3        445.55        423.83         7.96 o                         
  15   6   3        119.72        130.61         6.89 o                         
  16   6   3         55.26         48.03         7.87 o                         
  17   6   3        136.55        150.49         8.55 o                         
  18   6   3          6.99         19.71         8.83 o                         
  19   6   3        230.72        230.72        10.27 o                         
 -18   7   3         48.58         38.63         9.53 o                         
 -17   7   3         36.39         28.46         9.33 o                         
 -16   7   3        320.75        310.00         9.71 o                         
 -15   7   3         68.31         74.09         7.51 o                         
 -14   7   3        130.12        139.55         7.24 o                         
 -13   7   3          7.97         17.25         6.43 o                         
 -12   7   3         47.08         52.85         5.62 o                         
 -11   7   3        284.78        283.99         6.42 o                         
 -10   7   3        467.10        450.75         6.50 o                         
  -9   7   3        792.23        786.22         8.49 o                         
  -8   7   3        704.35        727.64         8.49 o                         
  -7   7   3        389.49        374.29         6.08 o                         
  -6   7   3       1579.99       1503.74        15.15 o                         
  -5   7   3         36.47         43.27         3.95 o                         
  -4   7   3        376.98        408.25         7.32 o                         
  -3   7   3        289.52        272.21         5.86 o                         
  -2   7   3         42.04         34.07         4.57 o                         
  -1   7   3         77.17         77.26         3.97 o                         
   0   7   3        176.59        188.59         4.51 o                         
   1   7   3        844.15        809.02        10.49 o                         
   2   7   3       1023.96        968.62        11.68 o                         
   3   7   3       1841.97       1788.12        17.96 o                         
   4   7   3         20.89         30.84         3.68 o                         
   5   7   3        297.67        317.32         5.56 o                         
   6   7   3        481.27        492.40         6.96 o                         
   7   7   3        441.65        443.32         6.33 o                         
   8   7   3       1132.52       1081.87        10.92 o                         
   9   7   3        179.68        164.05         5.59 o                         
  10   7   3        131.18        141.91         5.70 o                         
  11   7   3         40.71         43.77         6.21 o                         
  12   7   3        104.38        122.30         6.96 o                         
  13   7   3        215.89        207.97         7.12 o                         
  14   7   3          3.44         26.02         7.21 o                         
  15   7   3        541.07        502.38         9.61 o                         
  16   7   3          2.86         10.07         7.98 o                         
  17   7   3        273.11        245.60         9.88 o                         
 -16   8   3         13.15         28.48        10.82 o                         
 -15   8   3          4.57         10.22        10.21 o                         
 -14   8   3         25.80         34.47         9.82 o                         
 -13   8   3        173.88        177.27         9.74 o                         
 -12   8   3          0.03         12.41         7.35 o                         
 -11   8   3         26.36         32.93         5.69 o                         
 -10   8   3        305.94        280.49         6.61 o                         
  -9   8   3         23.71         25.64         4.96 o                         
  -8   8   3          1.68         10.03         5.16 o                         
  -7   8   3        131.56        140.57         5.65 o                         
  -6   8   3          6.56         12.77         6.46 o                         
  -5   8   3          3.57          6.05         5.44 o                         
  -4   8   3         53.10         56.97         5.77 o                         
  -3   8   3        120.29        129.13         5.60 o                         
  -2   8   3         79.34         88.36         5.72 o                         
  -1   8   3        199.38        192.21         6.35 o                         
   0   8   3        108.75        112.48         6.10 o                         
   1   8   3       1205.69       1175.32        14.55 o                         
   2   8   3        122.53        127.55         5.84 o                         
   3   8   3          1.17          8.06         5.41 o                         
   4   8   3         51.88         62.35         5.94 o                         
   5   8   3        127.23        108.15         6.78 o                         
   6   8   3         12.88         18.08         6.39 o                         
   7   8   3         29.11         36.02         6.76 o                         
   8   8   3        602.51        589.62        10.34 o                         
   9   8   3          3.26          5.19         6.98 o                         
  10   8   3        176.91        172.11         7.90 o                         
  11   8   3         37.22         45.09         7.80 o                         
  12   8   3         70.21         62.83         7.70 o                         
  13   8   3         74.09         87.92         8.54 o                         
  14   8   3        261.22        280.40         9.86 o                         
  15   8   3          3.17         20.79         9.05 o                         
  16   8   3         17.13         41.00         9.41 o                         
 -14   9   3         24.39         31.37        11.91 o                         
 -13   9   3        258.73        254.82        13.13 o                         
 -12   9   3         99.44        100.59        11.89 o                         
 -11   9   3        114.74        141.04        11.59 o                         
 -10   9   3         38.40         40.35         9.64 o                         
  -9   9   3        208.01        208.50        10.21 o                         
  -8   9   3         24.09         30.54         9.75 o                         
  -7   9   3        336.00        326.31        10.40 o                         
  -6   9   3          1.80          2.90         9.00 o                         
  -5   9   3          0.44          3.13         8.80 o                         
  -4   9   3        113.13        115.29         7.87 o                         
  -3   9   3          3.70          7.22         6.47 o                         
  -2   9   3          1.10          2.92         5.85 o                         
  -1   9   3          0.44         10.26         6.99 o                         
   0   9   3         75.08         64.45         6.64 o                         
   1   9   3          0.22          2.12         6.31 o                         
   2   9   3        383.97        361.37         8.17 o                         
   3   9   3          0.97         14.42         8.62 o                         
   4   9   3        133.72        142.50         8.38 o                         
   5   9   3         18.10         37.10         7.50 o                         
   6   9   3         16.30         30.40         7.58 o                         
   7   9   3         62.23         80.63         8.07 o                         
   8   9   3        149.06        159.49         8.62 o                         
   9   9   3        110.81        126.47         8.37 o                         
  10   9   3         15.42         23.03         8.94 o                         
  11   9   3         25.13         43.02         8.47 o                         
  12   9   3         13.87         27.08         9.09 o                         
  13   9   3          9.86         24.16         8.82 o                         
  14   9   3         41.35         58.37        10.22 o                         
 -11  10   3         92.07         83.71        11.83 o                         
 -10  10   3         64.00         78.82        11.38 o                         
  -9  10   3        122.71        135.65        10.41 o                         
  -8  10   3        360.72        351.13        12.13 o                         
  -7  10   3        262.07        261.91        11.69 o                         
  -6  10   3         29.87         36.53        11.25 o                         
  -5  10   3         81.47         84.93        10.60 o                         
  -4  10   3          6.72         17.77         9.72 o                         
  -3  10   3         73.60         59.43        10.54 o                         
  -2  10   3         43.48         39.78         9.17 o                         
  -1  10   3          9.93         19.80         7.84 o                         
   0  10   3          3.09          2.77         7.78 o                         
   1  10   3          8.14         18.64         8.70 o                         
   2  10   3         43.44         40.19         9.41 o                         
   3  10   3         95.75        101.00         9.34 o                         
   4  10   3        131.17        143.26         8.78 o                         
   5  10   3        141.39        153.51         9.48 o                         
   6  10   3          0.48         17.00         9.04 o                         
   7  10   3         17.08         29.09         9.00 o                         
   8  10   3        142.88        162.00         9.37 o                         
   9  10   3        288.87        282.17        10.90 o                         
  10  10   3         91.86        109.82        11.94 o                         
  11  10   3        580.82        573.43        14.62 o                         
  -7  11   3         50.59         53.65        12.88 o                         
  -6  11   3          4.21         10.52        12.43 o                         
  -5  11   3        438.98        430.13        13.79 o                         
  -4  11   3         29.39         23.55        11.06 o                         
  -3  11   3         31.85         37.53        12.17 o                         
  -2  11   3         96.48         90.12        14.55 o                         
  -1  11   3        539.66        516.52        17.79 o                         
   0  11   3        401.37        403.78        15.30 o                         
   1  11   3          3.40         24.79        12.58 o                         
   2  11   3        309.81        317.27        14.05 o                         
   3  11   3         13.00         31.29        10.42 o                         
   4  11   3        116.82        127.98        10.64 o                         
   5  11   3         78.25         92.39        11.29 o                         
   6  11   3         83.90         88.56        11.22 o                         
 -23   0   4        473.83        480.46        20.11 o                         
 -22   0   4        432.57        455.10        19.51 o                         
 -21   0   4        929.72        909.43        18.80 o                         
 -20   0   4        135.50        147.42        11.44 o                         
 -19   0   4        760.79        746.89        15.32 o                         
 -18   0   4         12.47         24.66         9.29 o                         
 -17   0   4        157.75        175.56         9.83 o                         
 -16   0   4        556.23        577.63        13.29 o                         
 -15   0   4        236.17        249.06         9.70 o                         
 -14   0   4        958.38        924.03        16.50 o                         
 -13   0   4       2831.67       2833.11        42.18 o                         
 -12   0   4       2998.63       2932.65        43.15 o                         
 -11   0   4       7569.81       7752.88       115.20 o                         
 -10   0   4        345.80        331.85         7.70 o                         
  -9   0   4      16581.15      17422.89       246.88 o                         
  -8   0   4       1046.30       1135.60        23.38 o                         
  -7   0   4       9101.27       9014.58       115.54 o                         
  -6   0   4          5.42          7.64         2.78 o                         
  -5   0   4       1584.97       1593.57        28.77 o                         
  -4   0   4        112.61        135.07         3.93 o                         
  -3   0   4      16523.69      17218.50       270.16 o                         
  -2   0   4      22127.30      24198.94       367.41 o                         
  -1   0   4       5073.35       5059.47        65.84 o                         
   0   0   4       5135.68       5344.37        63.96 o                         
   1   0   4       1416.81       1217.65        11.64 o                         
   2   0   4      51006.29      54899.47       490.66 o                         
   3   0   4      58652.84      60409.27       539.04 o                         
   4   0   4       4419.07       4595.68        41.78 o                         
   5   0   4       4674.56       4440.10        48.95 o                         
   6   0   4       1140.56       1142.29        14.41 o                         
   7   0   4       9042.24       9086.82        91.10 o                         
   8   0   4         65.48         54.31         2.71 o                         
   9   0   4        882.80        848.64        10.51 o                         
  10   0   4         32.10         93.48        10.74 o                         
  11   0   4       5593.73       5092.45        53.74 o                         
  12   0   4       2502.82       2150.83        28.60 o                         
  13   0   4       2810.27       2844.55        35.01 o                         
  14   0   4       1291.79       1213.77        17.81 o                         
  15   0   4       1851.60       1907.10        35.57 o                         
  16   0   4         93.67        110.28         7.75 o                         
  17   0   4       5234.72       5126.79        54.43 o                         
  18   0   4        145.09        167.32        10.39 o                         
  19   0   4        205.57        227.23        11.86 o                         
  20   0   4        264.03        252.73        13.84 o                         
  21   0   4        277.95        291.03        15.40 o                         
  22   0   4        166.82        202.55        15.06 o                         
 -23   1   4          5.02         31.27         9.95 o                         
 -22   1   4        115.39        112.01         9.64 o                         
 -21   1   4        172.43        194.29         8.96 o                         
 -20   1   4        603.02        598.30        10.51 o                         
 -19   1   4        649.12        674.67        10.97 o                         
 -18   1   4        809.94        791.66        11.20 o                         
 -17   1   4        148.21        161.08         6.91 o                         
 -16   1   4       2846.86       2772.20        29.41 o                         
 -15   1   4          3.57          6.89         5.53 o                         
 -14   1   4       3792.24       3696.75        33.02 o                         
 -13   1   4         17.39         17.99         4.65 o                         
 -12   1   4       3103.15       3072.49        26.88 o                         
 -11   1   4         73.81         78.77         3.63 o                         
 -10   1   4        792.50        772.28         8.07 o                         
  -9   1   4          4.54         10.22         1.88 o                         
  -8   1   4       1580.80       1401.81        15.98 o                         
  -7   1   4       3059.32       3238.48        26.14 o                         
  -6   1   4      22596.44      23618.54       191.06 o                         
  -5   1   4       4708.10       5044.04        42.50 o                         
  -4   1   4      11887.22      12191.56        84.44 o                         
  -3   1   4        198.94        265.70         2.54 o                         
  -2   1   4      28902.82      29832.48       192.58 o                         
  -1   1   4       7702.50       8269.59        50.43 o                         
   0   1   4      42909.40      44770.26       254.87 o                         
   1   1   4       2499.08       2827.58        16.28 o                         
   2   1   4       4414.67       4734.61        29.87 o                         
   3   1   4          3.56          9.19         0.82 o                         
   4   1   4       2319.44       2398.23        18.56 o                         
   5   1   4       2660.76       2873.28        21.68 o                         
   6   1   4      12507.20      13389.34        95.62 o                         
   7   1   4       1165.89       1274.43        11.79 o                         
   8   1   4       9283.05       8907.53        98.28 o                         
   9   1   4        208.67        209.60         5.31 o                         
  10   1   4       5701.81       5512.89        69.61 o                         
  11   1   4        160.83        188.62         3.73 o                         
  12   1   4       3811.43       3864.99        26.54 o                         
  13   1   4        748.02        723.32         9.73 o                         
  14   1   4        445.62        434.72         6.62 o                         
  15   1   4         18.20         18.50         5.01 o                         
  16   1   4        274.41        274.27         7.43 o                         
  17   1   4         25.88         33.31         6.03 o                         
  18   1   4        915.22        889.14        11.53 o                         
  19   1   4        116.10        133.20         8.29 o                         
  20   1   4        971.40        949.63        13.43 o                         
  21   1   4          3.42         24.49         9.20 o                         
  22   1   4        229.11        237.66        10.73 o                         
 -22   2   4         32.48         40.61         9.00 o                         
 -21   2   4        314.24        300.89        10.21 o                         
 -20   2   4        197.81        207.43         9.87 o                         
 -19   2   4        509.11        500.09        10.54 o                         
 -18   2   4          2.07         14.85         7.28 o                         
 -17   2   4        529.30        521.82         9.75 o                         
 -16   2   4         51.14         51.33         5.74 o                         
 -15   2   4        476.27        473.69         7.69 o                         
 -14   2   4         74.89         69.34         5.09 o                         
 -13   2   4       1431.19       1385.34        15.15 o                         
 -12   2   4       2656.13       2575.46        32.88 o                         
 -11   2   4       4191.58       4006.45        36.81 o                         
 -10   2   4       1808.31       1669.08        13.65 o                         
  -9   2   4       2538.97       2616.88        20.01 o                         
  -8   2   4        686.19        696.69         8.15 o                         
  -7   2   4       9603.80       9932.60        76.63 o                         
  -6   2   4         19.06         47.66         4.37 o                         
  -5   2   4       1358.02       1236.01         9.88 o                         
  -4   2   4       5183.96       5699.34        37.99 o                         
  -3   2   4         44.68         58.07         1.44 o                         
  -2   2   4        285.33        367.55         5.30 o                         
  -1   2   4       2646.13       2579.92        25.05 o                         
   0   2   4       4120.20       4326.77        29.46 o                         
   1   2   4      19109.67      19361.22       126.07 o                         
   2   2   4        312.24        320.47         3.01 o                         
   3   2   4       8554.84       8690.85        68.42 o                         
   4   2   4        168.59        210.85         5.92 o                         
   5   2   4       5685.28       5405.22        42.57 o                         
   6   2   4          1.63          4.54         1.50 o                         
   7   2   4       1971.08       1856.91        15.64 o                         
   8   2   4        124.27        142.67         4.85 o                         
   9   2   4       1493.11       1399.74        14.22 o                         
  10   2   4       1065.83       1094.94        22.76 o                         
  11   2   4        545.02        575.46         9.89 o                         
  12   2   4        439.24        455.04         6.35 o                         
  13   2   4       1243.21       1175.64        18.72 o                         
  14   2   4        600.69        598.14         7.90 o                         
  15   2   4       2016.22       1956.51        17.54 o                         
  16   2   4         11.38         14.77         6.26 o                         
  17   2   4        685.52        650.15         9.93 o                         
  18   2   4        104.50        109.50         7.50 o                         
  19   2   4        151.73        166.40         8.92 o                         
  20   2   4         58.07         63.53         9.39 o                         
  21   2   4         10.18         27.73         8.96 o                         
  22   2   4         56.59         61.28         9.40 o                         
 -22   3   4         51.78         53.19        10.87 o                         
 -21   3   4          1.25          3.23        10.22 o                         
 -20   3   4         20.59         17.84         9.85 o                         
 -19   3   4          3.10         15.93         8.17 o                         
 -18   3   4       1014.89        959.78        12.91 o                         
 -17   3   4        258.68        251.66         8.35 o                         
 -16   3   4       1114.63       1082.19        13.03 o                         
 -15   3   4        107.91        126.56         6.58 o                         
 -14   3   4        610.09        586.87         8.94 o                         
 -13   3   4        434.74        396.48         7.36 o                         
 -12   3   4        718.50        681.98         8.09 o                         
 -11   3   4        901.24        886.42         8.60 o                         
 -10   3   4         72.78         81.24         3.30 o                         
  -9   3   4        218.94        223.99         3.82 o                         
  -8   3   4       1212.81       1251.44        10.75 o                         
  -7   3   4        637.14        651.60         7.62 o                         
  -6   3   4       1453.82       1514.13        13.15 o                         
  -5   3   4         16.39         14.12         1.44 o                         
  -4   3   4       2343.01       2181.67        16.87 o                         
  -3   3   4        612.01        689.73         9.00 o                         
  -2   3   4       8591.58       9250.51        77.20 o                         
  -1   3   4         18.43         13.59         1.46 o                         
   0   3   4        828.71        789.07        20.62 o                         
   1   3   4       1438.99       1566.38        11.74 o                         
   2   3   4        266.27        336.03         4.88 o                         
   3   3   4        379.13        429.88         4.56 o                         
   4   3   4        257.42        271.22         9.02 o                         
   5   3   4       1396.89       1307.18        25.06 o                         
   6   3   4       1180.92       1111.56        19.15 o                         
   7   3   4       5208.58       5296.05        39.44 o                         
   8   3   4       1476.57       1585.95        23.00 o                         
   9   3   4        181.75        191.89         3.98 o                         
  10   3   4        727.42        688.58         7.67 o                         
  11   3   4        564.77        543.41         7.25 o                         
  12   3   4       1665.43       1597.78        17.81 o                         
  13   3   4          5.02          4.70         4.37 o                         
  14   3   4         36.87         38.91         4.23 o                         
  15   3   4        208.22        206.16         6.22 o                         
  16   3   4         10.05         15.96         6.30 o                         
  17   3   4        162.87        162.42         7.29 o                         
  18   3   4         20.12         17.63         7.31 o                         
  19   3   4         79.08         81.33         8.02 o                         
  20   3   4         90.04        103.94         8.93 o                         
  21   3   4         66.19         73.12         9.41 o                         
 -21   4   4        543.11        528.17        12.27 o                         
 -20   4   4        361.68        359.80        10.95 o                         
 -19   4   4          1.77         23.70         8.93 o                         
 -18   4   4         22.25         10.68         9.12 o                         
 -17   4   4         36.59         52.73         8.76 o                         
 -16   4   4        107.56        110.27         7.21 o                         
 -15   4   4        119.46        128.71         6.75 o                         
 -14   4   4        161.41        157.86         6.57 o                         
 -13   4   4         76.72         82.47         5.27 o                         
 -12   4   4        115.04        123.49         4.53 o                         
 -11   4   4        243.85        258.02         4.82 o                         
 -10   4   4         34.41         31.59         3.01 o                         
  -9   4   4       2508.23       2389.36        19.56 o                         
  -8   4   4       1121.18       1059.69         9.36 o                         
  -7   4   4        130.00        110.55         3.55 o                         
  -6   4   4       2774.55       2866.44        24.29 o                         
  -5   4   4        126.82        135.35         2.57 o                         
  -4   4   4        478.04        528.47         5.60 o                         
  -3   4   4         70.22         66.88         1.81 o                         
  -2   4   4        606.83        619.15         6.77 o                         
  -1   4   4        237.63        324.50         4.32 o                         
   0   4   4       3054.71       3297.95        40.82 o                         
   1   4   4        222.78        211.44         2.94 o                         
   2   4   4        676.61        635.32         6.14 o                         
   3   4   4       1176.77       1111.26         9.03 o                         
   4   4   4        449.60        489.49         6.05 o                         
   5   4   4       1437.15       1547.90        18.46 o                         
   6   4   4         78.29         95.56         4.19 o                         
   7   4   4        170.40        182.58         3.79 o                         
   8   4   4          8.55         11.40         2.45 o                         
   9   4   4       1363.26       1345.32        10.82 o                         
  10   4   4        164.14        147.95         3.74 o                         
  11   4   4         52.87         68.50         4.12 o                         
  12   4   4        692.30        668.91         8.72 o                         
  13   4   4         47.63         46.20         4.94 o                         
  14   4   4       1017.82        969.55        13.03 o                         
  15   4   4        102.46         92.61         6.15 o                         
  16   4   4         55.07         51.60         6.30 o                         
  17   4   4        137.34        140.07         7.36 o                         
  18   4   4         10.32         39.13         7.61 o                         
  19   4   4         44.87         53.40         8.06 o                         
  20   4   4         13.89         23.46        10.18 o                         
 -20   5   4          2.40         30.79         9.52 o                         
 -19   5   4          8.53         13.56         9.81 o                         
 -18   5   4          2.64         -0.87         8.92 o                         
 -17   5   4          2.86         10.39         8.48 o                         
 -16   5   4          2.89         16.06         7.87 o                         
 -15   5   4        365.96        357.08         8.38 o                         
 -14   5   4         41.78         36.69         6.22 o                         
 -13   5   4        650.48        679.28         8.93 o                         
 -12   5   4        127.54        130.66         5.09 o                         
 -11   5   4        221.60        220.79         4.94 o                         
 -10   5   4        821.71        864.61         9.06 o                         
  -9   5   4         35.59         45.31         3.48 o                         
  -8   5   4       2569.74       2477.55        21.80 o                         
  -7   5   4        363.07        297.64         4.75 o                         
  -6   5   4          7.47         13.16         2.88 o                         
  -5   5   4        520.69        582.42         6.38 o                         
  -4   5   4        211.48        229.63         3.28 o                         
  -3   5   4         30.08         41.53         3.21 o                         
  -2   5   4        386.41        367.12         4.95 o                         
  -1   5   4        520.63        514.84         6.01 o                         
   0   5   4        484.82        454.25         6.25 o                         
   1   5   4        796.85        752.03         9.40 o                         
   2   5   4       1348.75       1275.45        12.91 o                         
   3   5   4          0.60          2.93         1.40 o                         
   4   5   4       2748.20       2607.42        21.64 o                         
   5   5   4        994.92        999.82         9.19 o                         
   6   5   4         17.53         13.29         2.30 o                         
   7   5   4          1.57          6.03         3.81 o                         
   8   5   4         35.14         35.23         4.02 o                         
   9   5   4        460.60        438.93         6.44 o                         
  10   5   4         42.06         48.58         3.74 o                         
  11   5   4          3.21          5.28         4.78 o                         
  12   5   4         33.41         39.06         4.52 o                         
  13   5   4         37.06         41.99         4.91 o                         
  14   5   4        341.51        336.38         6.28 o                         
  15   5   4         10.01         18.86         5.85 o                         
  16   5   4        596.56        586.81         9.05 o                         
  17   5   4        432.78        410.46         9.41 o                         
  18   5   4          2.62         14.29         9.18 o                         
  19   5   4        339.44        349.41        10.33 o                         
  20   5   4         31.07         35.76        10.03 o                         
 -19   6   4         13.48         21.92         9.83 o                         
 -18   6   4        330.76        311.59        10.92 o                         
 -17   6   4        458.92        454.11        10.81 o                         
 -16   6   4         50.71         47.62         8.51 o                         
 -15   6   4        485.69        466.35         9.39 o                         
 -14   6   4         47.21         51.57         6.45 o                         
 -13   6   4        279.33        259.25         6.71 o                         
 -12   6   4          1.78          8.55         5.04 o                         
 -11   6   4         30.83         26.81         4.69 o                         
 -10   6   4          1.86          2.56         4.57 o                         
  -9   6   4        279.29        260.43         5.55 o                         
  -8   6   4        433.73        403.83         5.95 o                         
  -7   6   4        458.64        438.13         5.91 o                         
  -6   6   4        665.49        647.86         7.21 o                         
  -5   6   4       2032.96       1886.91        16.32 o                         
  -4   6   4        367.22        385.09         5.17 o                         
  -3   6   4       1498.87       1513.01        12.82 o                         
  -2   6   4        636.85        546.29         6.53 o                         
  -1   6   4         79.00         78.37         3.44 o                         
   0   6   4        182.01        184.42         4.31 o                         
   1   6   4       1479.09       1381.92        13.20 o                         
   2   6   4        893.20        889.37         9.32 o                         
   3   6   4         28.93         34.37         3.65 o                         
   4   6   4       1459.72       1293.02        11.05 o                         
   5   6   4        129.87        158.85         3.69 o                         
   6   6   4        136.22        146.15         3.19 o                         
   7   6   4       1119.95       1080.62        10.86 o                         
   8   6   4         58.74         52.50         3.98 o                         
   9   6   4       1317.59       1275.74        12.82 o                         
  10   6   4        337.98        331.55         6.36 o                         
  11   6   4       1184.39       1183.36        12.45 o                         
  12   6   4         35.22         37.50         4.96 o                         
  13   6   4        195.03        205.34         6.37 o                         
  14   6   4          9.58          8.82         5.64 o                         
  15   6   4         27.56         32.34         7.43 o                         
  16   6   4         13.63         19.34         7.89 o                         
  17   6   4        399.53        408.88         9.87 o                         
  18   6   4        346.12        357.35        10.59 o                         
  19   6   4         37.75         47.56         9.47 o                         
 -18   7   4         23.65         32.58         9.75 o                         
 -17   7   4          9.77         17.19         9.38 o                         
 -16   7   4        314.98        320.47        10.19 o                         
 -15   7   4         28.41         22.85         8.31 o                         
 -14   7   4        165.23        161.90         7.28 o                         
 -13   7   4        355.73        359.04         8.43 o                         
 -12   7   4        585.26        571.06         8.91 o                         
 -11   7   4        111.00        111.27         5.26 o                         
 -10   7   4       1727.19       1676.80        14.74 o                         
  -9   7   4         78.92         82.80         4.69 o                         
  -8   7   4       1658.51       1618.63        15.35 o                         
  -7   7   4        862.04        822.66         8.70 o                         
  -6   7   4       1050.99        979.30        11.08 o                         
  -5   7   4          3.35          8.02         3.67 o                         
  -4   7   4        302.42        291.79         5.29 o                         
  -3   7   4          1.10          8.16         4.77 o                         
  -2   7   4        267.70        230.62         5.21 o                         
  -1   7   4          2.93          7.29         3.76 o                         
   0   7   4       2224.70       2144.37        19.24 o                         
   1   7   4        733.24        744.83         9.22 o                         
   2   7   4       2670.96       2523.55        23.09 o                         
   3   7   4         83.59         96.92         4.08 o                         
   4   7   4       3133.11       3019.25        25.20 o                         
   5   7   4        139.30        153.88         6.66 o                         
   6   7   4       1587.45       1526.52        13.98 o                         
   7   7   4         67.15         86.84         4.40 o                         
   8   7   4         84.90         86.46         4.73 o                         
   9   7   4         26.50         27.31         4.87 o                         
  10   7   4        236.42        222.25         6.02 o                         
  11   7   4          5.34         13.91         6.24 o                         
  12   7   4         62.44         70.95         6.79 o                         
  13   7   4         45.77         45.37         7.20 o                         
  14   7   4       1159.25       1107.01        13.21 o                         
  15   7   4          4.25         20.08         7.66 o                         
  16   7   4        221.07        221.55         9.57 o                         
  17   7   4        111.80        110.63         9.19 o                         
 -16   8   4        111.31        117.76        11.68 o                         
 -15   8   4        156.24        147.34        10.95 o                         
 -14   8   4        105.04        100.00        10.91 o                         
 -13   8   4       1446.73       1399.62        19.81 o                         
 -12   8   4         80.12         72.19         9.49 o                         
 -11   8   4        448.41        422.82         9.80 o                         
 -10   8   4         46.97         56.07         7.08 o                         
  -9   8   4         24.35         31.92         5.67 o                         
  -8   8   4        691.22        689.19        10.16 o                         
  -7   8   4        438.87        441.47         9.19 o                         
  -6   8   4        625.90        616.07        10.35 o                         
  -5   8   4       1145.20       1092.09        13.44 o                         
  -4   8   4         58.56         63.09         5.76 o                         
  -3   8   4       3422.39       3246.72        32.09 o                         
  -2   8   4          1.62          3.34         5.35 o                         
  -1   8   4       1893.41       1851.63        19.06 o                         
   0   8   4        246.29        266.53         7.14 o                         
   1   8   4         76.69         76.58         5.18 o                         
   2   8   4          1.30          2.28         5.36 o                         
   3   8   4        450.71        462.61         8.09 o                         
   4   8   4         11.96         15.63         5.21 o                         
   5   8   4        435.86        427.30         8.23 o                         
   6   8   4        535.51        537.16         9.19 o                         
   7   8   4       1279.70       1238.97        14.36 o                         
   8   8   4        579.02        560.64         9.98 o                         
   9   8   4        693.77        690.35        10.77 o                         
  10   8   4          4.39          2.95         8.01 o                         
  11   8   4        842.45        845.75        12.18 o                         
  12   8   4         54.06         53.28         8.19 o                         
  13   8   4        689.83        684.78        12.25 o                         
  14   8   4         16.90         48.41         9.02 o                         
  15   8   4         13.30         29.28         9.10 o                         
 -14   9   4        161.37        161.38        14.20 o                         
 -13   9   4         11.16         12.85        13.12 o                         
 -12   9   4        882.88        849.99        18.36 o                         
 -11   9   4        160.41        190.63        12.89 o                         
 -10   9   4       1390.16       1366.99        20.86 o                         
  -9   9   4         31.77         29.77         8.42 o                         
  -8   9   4        731.55        701.35        11.86 o                         
  -7   9   4         32.74         35.21         9.23 o                         
  -6   9   4        616.01        607.27        12.60 o                         
  -5   9   4         70.31         78.09         8.18 o                         
  -4   9   4        727.24        691.38        11.95 o                         
  -3   9   4          6.11          7.10         6.69 o                         
  -2   9   4        535.54        513.19         8.99 o                         
  -1   9   4        545.34        509.72         9.71 o                         
   0   9   4        486.21        471.30         8.86 o                         
   1   9   4        455.49        442.00         8.52 o                         
   2   9   4       1032.46       1040.01        13.90 o                         
   3   9   4          1.19          0.82         8.08 o                         
   4   9   4       1381.47       1335.57        16.64 o                         
   5   9   4        130.24        132.33         7.86 o                         
   6   9   4        627.62        637.17        10.99 o                         
   7   9   4        141.70        151.17         8.39 o                         
   8   9   4        145.47        155.34         8.60 o                         
   9   9   4          5.68         19.06         8.67 o                         
  10   9   4        183.00        194.01         9.77 o                         
  11   9   4        168.74        168.56         9.81 o                         
  12   9   4        587.03        558.00        12.47 o                         
  13   9   4         31.76         45.68         9.11 o                         
 -11  10   4        186.44        224.37        13.73 o                         
 -10  10   4         14.67         37.83        12.46 o                         
  -9  10   4         51.50         66.06        11.07 o                         
  -8  10   4         59.11         66.84        11.16 o                         
  -7  10   4        366.20        384.24        14.33 o                         
  -6  10   4         33.39         54.34        10.42 o                         
  -5  10   4        614.57        588.43        13.42 o                         
  -4  10   4         66.56         69.32         9.93 o                         
  -3  10   4        668.71        687.36        16.73 o                         
  -2  10   4         19.15         33.51         9.67 o                         
  -1  10   4       1021.54       1020.90        14.60 o                         
   0  10   4         24.04         23.56         7.71 o                         
   1  10   4        339.74        328.51        10.05 o                         
   2  10   4         72.61         66.49         8.89 o                         
   3  10   4         49.12         60.82         9.44 o                         
   4  10   4         52.47         52.05         8.88 o                         
   5  10   4        347.19        362.06        10.41 o                         
   6  10   4        282.87        283.17        10.40 o                         
   7  10   4        625.34        631.40        12.57 o                         
   8  10   4         53.08         60.13         9.58 o                         
   9  10   4        327.46        337.19        11.01 o                         
  10  10   4         31.66         43.62        10.64 o                         
  -7  11   4         14.55         39.17        13.61 o                         
  -6  11   4        162.80        163.62        12.69 o                         
  -5  11   4         22.40         23.18        11.46 o                         
  -4  11   4         22.44         15.93        11.08 o                         
  -3  11   4        273.24        271.61        12.43 o                         
  -2  11   4         59.69         82.08        14.62 o                         
  -1  11   4          1.78         18.97        11.77 o                         
   0  11   4         92.75        115.40        12.08 o                         
   1  11   4         96.62        107.92        11.92 o                         
   2  11   4        610.03        597.49        16.25 o                         
   3  11   4         23.47         20.78        10.99 o                         
   4  11   4        280.24        292.41        12.38 o                         
   5  11   4         34.04         53.83        11.39 o                         
   6  11   4        135.87        142.99        11.63 o                         
 -23   1   5          3.54         17.12        10.09 o                         
 -22   1   5        118.44        124.71         9.68 o                         
 -21   1   5         93.26         89.68         8.83 o                         
 -20   1   5         45.26         53.35         8.13 o                         
 -19   1   5         11.39         20.60         8.34 o                         
 -18   1   5         82.03         86.59         7.45 o                         
 -17   1   5         96.92        108.12         7.04 o                         
 -16   1   5         47.35         54.68         5.95 o                         
 -15   1   5        754.44        740.38         9.88 o                         
 -14   1   5        122.82        108.74         5.05 o                         
 -13   1   5        452.90        452.56         6.56 o                         
 -12   1   5       1046.80       1031.10        10.22 o                         
 -11   1   5         38.39         32.89         3.58 o                         
 -10   1   5        157.49        149.47         3.42 o                         
  -9   1   5         29.23         29.20         2.22 o                         
  -8   1   5       1945.22       2051.02        14.78 o                         
  -7   1   5        264.07        254.56         4.59 o                         
  -6   1   5        299.65        314.79         4.47 o                         
  -5   1   5        525.79        575.99         6.19 o                         
  -4   1   5       6078.30       6636.94        49.07 o                         
  -3   1   5        774.04        851.49         6.74 o                         
  -2   1   5       9829.10      10332.50        71.89 o                         
  -1   1   5       7611.74       8234.46        53.24 o                         
   0   1   5       4997.17       5609.26        33.78 o                         
   1   1   5       2274.64       2500.62        15.28 o                         
   2   1   5       1746.91       1717.57        10.44 o                         
   3   1   5          8.14          7.38         0.99 o                         
   4   1   5        896.63        911.37         7.71 o                         
   5   1   5       6423.70       7084.76        50.35 o                         
   6   1   5       1082.66       1151.12         8.90 o                         
   7   1   5        591.68        607.83         5.85 o                         
   8   1   5        252.92        268.43         5.90 o                         
   9   1   5         51.20         58.34         2.51 o                         
  10   1   5        509.55        526.02         7.66 o                         
  11   1   5        102.06         92.39         4.21 o                         
  12   1   5        540.87        558.06        11.92 o                         
  13   1   5         48.42         50.95         3.07 o                         
  14   1   5         61.63         91.74         4.97 o                         
  15   1   5         15.14         22.16         5.36 o                         
  16   1   5        108.84        131.61         6.10 o                         
  17   1   5          1.52         15.97         6.30 o                         
  18   1   5        296.53        318.82         8.47 o                         
  19   1   5         63.92         82.97         8.17 o                         
  20   1   5         20.94         30.94         8.44 o                         
  21   1   5         74.30         86.53         9.69 o                         
  22   1   5        201.99        208.11        10.83 o                         
 -22   2   5          4.10         17.83         9.42 o                         
 -21   2   5        316.99        330.02        10.85 o                         
 -20   2   5          0.24         19.11         8.98 o                         
 -19   2   5        389.18        388.41        10.10 o                         
 -18   2   5         34.70         35.86         7.93 o                         
 -17   2   5        236.46        237.93         8.13 o                         
 -16   2   5        240.48        238.21         7.04 o                         
 -15   2   5       1509.21       1459.07        15.38 o                         
 -14   2   5        106.26        111.22         5.45 o                         
 -13   2   5       1296.32       1266.13        17.98 o                         
 -12   2   5         79.28         59.50         4.20 o                         
 -11   2   5       1585.30       1686.57        15.66 o                         
 -10   2   5        475.13        456.99         5.24 o                         
  -9   2   5       1600.71       1697.38        21.35 o                         
  -8   2   5        314.20        350.55         4.60 o                         
  -7   2   5       2002.00       1967.01        16.95 o                         
  -6   2   5        319.49        351.51         3.62 o                         
  -5   2   5       3841.51       3932.13        27.92 o                         
  -4   2   5       1253.51       1588.99        21.19 o                         
  -3   2   5       3319.22       3305.57        23.50 o                         
  -2   2   5        300.33        292.42         4.73 o                         
  -1   2   5       3716.01       3886.29        26.46 o                         
   0   2   5        147.92        166.68         3.09 o                         
   1   2   5        408.90        395.19         5.10 o                         
   2   2   5       1420.53       1502.39        11.20 o                         
   3   2   5       3581.80       3589.45        36.79 o                         
   4   2   5        277.93        303.35         3.36 o                         
   5   2   5       6296.45       6412.48        66.06 o                         
   6   2   5         13.46         30.45         1.67 o                         
   7   2   5       2618.89       2672.74        20.78 o                         
   8   2   5        396.18        351.87         4.60 o                         
   9   2   5       2912.08       2888.37        27.30 o                         
  10   2   5        165.07        194.53         9.23 o                         
  11   2   5        621.62        684.49        11.43 o                         
  12   2   5          4.23          9.58         3.74 o                         
  13   2   5       1000.16       1002.24         9.87 o                         
  14   2   5         34.59         30.94         3.73 o                         
  15   2   5       1588.92       1605.70        16.81 o                         
  16   2   5          9.68         13.41         6.32 o                         
  17   2   5        133.46        159.94         7.31 o                         
  18   2   5          2.81          9.92         7.14 o                         
  19   2   5        379.34        377.23         9.45 o                         
  20   2   5         15.09         24.29         9.19 o                         
  21   2   5         73.91         82.07         9.12 o                         
 -22   3   5        130.44        139.16        11.17 o                         
 -21   3   5          8.15         27.77        10.31 o                         
 -20   3   5        213.80        224.32        10.11 o                         
 -19   3   5         29.04         38.95         8.48 o                         
 -18   3   5         93.50         92.80         8.51 o                         
 -17   3   5         30.69         23.37         7.64 o                         
 -16   3   5        743.93        719.97        11.10 o                         
 -15   3   5          0.38         -2.69         6.59 o                         
 -14   3   5       2375.48       2266.83        23.09 o                         
 -13   3   5         93.74         80.25         5.70 o                         
 -12   3   5       1386.46       1353.45        13.30 o                         
 -11   3   5         45.68         44.54         3.10 o                         
 -10   3   5       2556.26       2504.95        20.46 o                         
  -9   3   5        373.78        383.49         4.51 o                         
  -8   3   5       1520.85       1608.92        16.46 o                         
  -7   3   5          5.17         13.47         1.58 o                         
  -6   3   5       2154.48       2053.23        14.88 o                         
  -5   3   5          6.85          8.96         1.46 o                         
  -4   3   5       2557.77       2460.58        17.98 o                         
  -3   3   5         80.73         89.98         1.56 o                         
  -2   3   5       6176.86       6329.04        53.42 o                         
  -1   3   5        101.80        107.33         2.17 o                         
   0   3   5      10709.09      11064.57        78.17 o                         
   1   3   5        602.39        785.88         6.62 o                         
   2   3   5       6873.54       6738.06        52.63 o                         
   3   3   5        377.96        429.60         4.32 o                         
   4   3   5       5012.90       4954.21        41.04 o                         
   5   3   5        695.22        690.71         7.77 o                         
   6   3   5       4622.80       4448.13        36.46 o                         
   7   3   5       1873.42       1752.34        46.08 o                         
   8   3   5        626.66        615.99         9.51 o                         
   9   3   5          5.81          7.04         2.93 o                         
  10   3   5        626.14        657.89        14.92 o                         
  11   3   5         17.60         16.50         4.17 o                         
  12   3   5       2416.82       2431.47        21.79 o                         
  13   3   5         79.95        105.28         4.65 o                         
  14   3   5        680.44        624.11         9.65 o                         
  15   3   5         77.56         80.28         5.69 o                         
  16   3   5        620.66        596.68        10.45 o                         
  17   3   5        191.93        207.76         7.61 o                         
  18   3   5        301.25        312.60         8.32 o                         
  19   3   5         92.18        100.11         8.25 o                         
  20   3   5        539.16        532.90        10.69 o                         
  21   3   5          5.44         17.69         9.19 o                         
 -21   4   5        922.19        947.24        14.93 o                         
 -20   4   5         69.34         79.79         9.81 o                         
 -19   4   5       1016.23        998.14        16.97 o                         
 -18   4   5          3.37          3.89         9.77 o                         
 -17   4   5       1078.93       1029.82        15.25 o                         
 -16   4   5         22.01         27.02         8.30 o                         
 -15   4   5        945.84        908.05        12.45 o                         
 -14   4   5        240.84        242.06         7.08 o                         
 -13   4   5       2462.02       2391.70        23.44 o                         
 -12   4   5        106.34        110.54         4.06 o                         
 -11   4   5       4318.01       4206.08        33.21 o                         
 -10   4   5         65.81         71.79         3.90 o                         
  -9   4   5       1343.14       1383.84        12.57 o                         
  -8   4   5        151.27        160.60         3.76 o                         
  -7   4   5       9931.02       9943.26        77.04 o                         
  -6   4   5        438.36        399.23         5.23 o                         
  -5   4   5       6961.16       6941.66        72.56 o                         
  -4   4   5        313.89        317.69         3.48 o                         
  -3   4   5       4379.37       4372.20        31.59 o                         
  -2   4   5        419.61        386.10         5.19 o                         
  -1   4   5       4377.79       4178.70        40.08 o                         
   0   4   5        200.76        177.45         4.04 o                         
   1   4   5       3635.26       3553.08        38.89 o                         
   2   4   5        670.16        724.58         7.41 o                         
   3   4   5       9554.47       9532.79        71.20 o                         
   4   4   5         17.08         16.20         2.42 o                         
   5   4   5       3797.67       3764.04        30.27 o                         
   6   4   5        116.61        119.98         3.23 o                         
   7   4   5       2149.18       2100.00        22.60 o                         
   8   4   5       1990.87       1983.10        18.14 o                         
   9   4   5       3975.78       3909.59        40.49 o                         
  10   4   5        120.00        119.46         3.58 o                         
  11   4   5       4971.96       4793.85        39.77 o                         
  12   4   5         40.34         55.02         4.78 o                         
  13   4   5        938.29        894.14        10.41 o                         
  14   4   5        154.61        151.12         5.59 o                         
  15   4   5        204.78        204.69         5.74 o                         
  16   4   5         20.28         19.64         6.09 o                         
  17   4   5       1964.18       1862.05        19.08 o                         
  18   4   5         54.96         64.28         7.42 o                         
  19   4   5        208.98        217.42         9.04 o                         
  20   4   5          1.39         19.09        10.20 o                         
 -20   5   5        525.96        519.01        11.92 o                         
 -19   5   5         46.33         44.84        10.40 o                         
 -18   5   5        452.79        436.69        11.78 o                         
 -17   5   5         33.73         51.88         9.13 o                         
 -16   5   5        586.51        544.79        10.89 o                         
 -15   5   5          4.65         15.45         7.64 o                         
 -14   5   5       1517.07       1401.48        16.76 o                         
 -13   5   5         20.99         26.00         5.01 o                         
 -12   5   5        510.08        508.84         6.83 o                         
 -11   5   5        118.64        128.57         4.65 o                         
 -10   5   5       2843.03       2580.11        21.51 o                         
  -9   5   5       1168.70       1070.68        10.64 o                         
  -8   5   5       5407.71       5160.15        42.02 o                         
  -7   5   5        607.30        512.06         6.09 o                         
  -6   5   5       2639.69       2568.32        21.72 o                         
  -5   5   5         93.28         91.26         2.50 o                         
  -4   5   5       2883.42       2833.36        22.00 o                         
  -3   5   5       1057.93       1092.38        13.87 o                         
  -2   5   5       7918.03       7968.73        74.30 o                         
  -1   5   5         60.12         55.84         2.72 o                         
   0   5   5       2960.62       3160.50        45.54 o                         
   1   5   5         60.32         45.73         3.75 o                         
   2   5   5       4249.23       4211.45        35.72 o                         
   3   5   5         64.96         70.35         2.49 o                         
   4   5   5       3249.95       3244.35        33.84 o                         
   5   5   5        199.31        212.52         3.82 o                         
   6   5   5        516.26        561.44         7.56 o                         
   7   5   5         25.29         29.64         2.82 o                         
   8   5   5       3592.06       3436.47        32.18 o                         
   9   5   5        223.73        225.72         5.33 o                         
  10   5   5       2024.88       1979.82        15.72 o                         
  11   5   5          2.65          9.50         4.30 o                         
  12   5   5       1647.75       1586.63        13.91 o                         
  13   5   5         18.76         24.49         5.32 o                         
  14   5   5        546.12        533.61         8.36 o                         
  15   5   5         40.43         48.51         5.50 o                         
  16   5   5        425.93        408.55         8.25 o                         
  17   5   5          3.17         17.42         8.25 o                         
  18   5   5        210.96        202.47        10.46 o                         
  19   5   5         40.45         56.11         9.58 o                         
 -19   6   5        752.42        695.22        13.87 o                         
 -18   6   5        124.18        128.52        10.34 o                         
 -17   6   5        406.72        381.21        11.01 o                         
 -16   6   5        113.52        110.17         8.94 o                         
 -15   6   5       1455.92       1400.34        17.04 o                         
 -14   6   5         26.47         40.53         7.57 o                         
 -13   6   5        509.37        513.01         7.90 o                         
 -12   6   5         21.22         25.35         4.84 o                         
 -11   6   5        609.77        606.34         8.22 o                         
 -10   6   5        123.73        126.63         4.97 o                         
  -9   6   5       3233.43       3111.69        27.24 o                         
  -8   6   5         13.35         19.02         3.44 o                         
  -7   6   5       2666.85       2639.95        21.69 o                         
  -6   6   5          6.15         10.99         3.12 o                         
  -5   6   5       1839.26       1797.44        14.65 o                         
  -4   6   5        984.22        952.03        10.47 o                         
  -3   6   5       1152.83       1209.54        11.85 o                         
  -2   6   5        665.11        687.67         7.29 o                         
  -1   6   5       6722.71       6433.91        51.87 o                         
   0   6   5        318.39        317.06         4.96 o                         
   1   6   5        828.22        817.82         9.14 o                         
   2   6   5        202.84        207.89         4.61 o                         
   3   6   5       1916.25       1934.55        17.91 o                         
   4   6   5        448.99        390.98         5.65 o                         
   5   6   5       2977.22       2868.58        23.62 o                         
   6   6   5         13.23         21.28         3.05 o                         
   7   6   5       2956.81       2861.61        24.24 o                         
   8   6   5        151.76        162.83         4.50 o                         
   9   6   5        947.15        943.07        10.04 o                         
  10   6   5          3.54         10.51         4.73 o                         
  11   6   5        409.87        382.00         6.47 o                         
  12   6   5         43.92         57.56         5.29 o                         
  13   6   5        274.79        263.65         7.36 o                         
  14   6   5         73.49         77.74         6.75 o                         
  15   6   5        490.15        457.87         8.39 o                         
  16   6   5         12.59         25.93         7.79 o                         
  17   6   5        288.47        270.64         9.51 o                         
  18   6   5         23.01         47.62         9.12 o                         
 -18   7   5         83.69         96.49        11.58 o                         
 -17   7   5          1.36          3.84         9.35 o                         
 -16   7   5        534.91        512.02        11.83 o                         
 -15   7   5        219.51        214.85         9.60 o                         
 -14   7   5        252.26        255.13         8.85 o                         
 -13   7   5         50.73         57.20         7.01 o                         
 -12   7   5       2077.03       2009.01        19.82 o                         
 -11   7   5         22.46         28.73         4.94 o                         
 -10   7   5        620.62        609.06         8.02 o                         
  -9   7   5        172.56        178.97         4.96 o                         
  -8   7   5         91.89        101.29         4.25 o                         
  -7   7   5        181.14        178.85         4.41 o                         
  -6   7   5        369.81        371.08         7.24 o                         
  -5   7   5         47.68         53.68         4.85 o                         
  -4   7   5        183.36        197.49         5.61 o                         
  -3   7   5        354.16        342.17         6.08 o                         
  -2   7   5       1321.42       1277.28        12.73 o                         
  -1   7   5         51.57         50.68         3.63 o                         
   0   7   5       1580.94       1568.85        14.22 o                         
   1   7   5         31.07         33.83         4.54 o                         
   2   7   5       1212.10       1230.31        12.69 o                         
   3   7   5        536.19        513.03         7.56 o                         
   4   7   5        420.76        425.02         6.27 o                         
   5   7   5         14.55         25.02         4.53 o                         
   6   7   5        869.02        813.50         9.65 o                         
   7   7   5          8.78          6.86         5.07 o                         
   8   7   5        304.36        312.37         5.81 o                         
   9   7   5         13.58         15.87         4.83 o                         
  10   7   5        232.45        242.76         6.58 o                         
  11   7   5        379.01        368.69         7.69 o                         
  12   7   5        459.86        434.62         8.58 o                         
  13   7   5         16.37         19.21         7.02 o                         
  14   7   5        215.62        209.67         8.74 o                         
  15   7   5         41.54         56.43         8.62 o                         
  16   7   5        666.23        643.37        12.43 o                         
  17   7   5          5.72         14.02         9.72 o                         
 -16   8   5         79.82         91.06        12.91 o                         
 -15   8   5         33.22         41.54        12.10 o                         
 -14   8   5         47.20         56.17        10.79 o                         
 -13   8   5          8.01         17.28        10.06 o                         
 -12   8   5         11.45         15.42         8.31 o                         
 -11   8   5         86.05         91.92         7.58 o                         
 -10   8   5         86.75         96.08         7.35 o                         
  -9   8   5        130.50        141.78         8.15 o                         
  -8   8   5          0.29          6.49         7.78 o                         
  -7   8   5        746.40        743.34        12.44 o                         
  -6   8   5         95.86        109.33         6.65 o                         
  -5   8   5         12.19         16.47         5.37 o                         
  -4   8   5         64.68         65.76         5.40 o                         
  -3   8   5       1015.05       1000.71        11.89 o                         
  -2   8   5          0.24          5.43         4.98 o                         
  -1   8   5         72.93         83.40         4.95 o                         
   0   8   5        160.38        160.75         6.17 o                         
   1   8   5          6.68          5.05         5.07 o                         
   2   8   5         65.62         67.95         6.06 o                         
   3   8   5         11.41         12.70         4.78 o                         
   4   8   5        299.82        276.91         6.81 o                         
   5   8   5        571.15        576.02         9.08 o                         
   6   8   5         51.80         53.45         6.47 o                         
   7   8   5        200.07        208.92         7.41 o                         
   8   8   5         89.41         93.90         7.26 o                         
   9   8   5          8.67          9.05         6.82 o                         
  10   8   5         47.52         53.16         8.02 o                         
  11   8   5         12.70         23.08         7.73 o                         
  12   8   5         95.07         87.87         8.36 o                         
  13   8   5         16.60         25.44         8.53 o                         
  14   8   5         36.93         49.34         9.15 o                         
  15   8   5          6.97         21.02         9.14 o                         
 -14   9   5         12.44         22.61        11.90 o                         
 -13   9   5          3.29          8.75        13.29 o                         
 -12   9   5         12.43         21.71        12.65 o                         
 -11   9   5          4.71          8.75         9.01 o                         
 -10   9   5          5.26         18.51         8.83 o                         
  -9   9   5         70.94         66.48         8.10 o                         
  -8   9   5         42.26         41.10         9.26 o                         
  -7   9   5          2.40         16.70         9.19 o                         
  -6   9   5          8.57         18.55         8.02 o                         
  -5   9   5         69.47         76.47         7.81 o                         
  -4   9   5          1.34          7.32         6.72 o                         
  -3   9   5          0.17          5.20         6.09 o                         
  -2   9   5          2.23         -0.44         6.79 o                         
  -1   9   5        118.05        116.58         7.12 o                         
   0   9   5         31.72         35.26         6.80 o                         
   1   9   5         40.81         44.58         6.14 o                         
   2   9   5          5.66          3.57         6.63 o                         
   3   9   5        109.47        116.07         8.53 o                         
   4   9   5         30.69         35.26         8.11 o                         
   5   9   5         73.71         89.69         7.70 o                         
   6   9   5        259.40        257.91         8.71 o                         
   7   9   5         80.58         87.41         8.35 o                         
   8   9   5         16.08         26.89         8.06 o                         
   9   9   5         16.85         25.04         8.78 o                         
  10   9   5        248.71        243.94         9.89 o                         
  11   9   5        156.32        148.59         9.68 o                         
  12   9   5          3.22         21.58        10.11 o                         
  13   9   5         27.13         50.95         9.56 o                         
 -11  10   5        305.27        307.02        14.19 o                         
 -10  10   5          0.19         15.08        11.00 o                         
  -9  10   5        277.31        286.24        12.69 o                         
  -8  10   5        266.44        262.86        11.34 o                         
  -7  10   5          3.19         38.31        10.01 o                         
  -6  10   5          2.54         15.80         9.94 o                         
  -5  10   5        130.50        139.31        10.44 o                         
  -4  10   5         84.28         92.76        10.75 o                         
  -3  10   5        212.71        199.13        10.39 o                         
  -2  10   5         24.92         31.16         9.00 o                         
  -1  10   5        269.28        266.91         9.58 o                         
   0  10   5         17.22         17.34         8.75 o                         
   1  10   5        220.47        217.37         9.13 o                         
   2  10   5        158.73        172.88         9.42 o                         
   3  10   5         12.09         18.95         9.38 o                         
   4  10   5        341.15        336.53        10.08 o                         
   5  10   5          3.57         10.69         8.76 o                         
   6  10   5        276.04        280.84        10.40 o                         
   7  10   5         62.54         76.55        10.57 o                         
   8  10   5         58.10         65.28        10.23 o                         
   9  10   5        274.65        281.19        11.36 o                         
  10  10   5        101.04        108.34        10.77 o                         
  -6  11   5        305.87        306.60        16.03 o                         
  -5  11   5        126.44        135.97        11.04 o                         
  -4  11   5        212.23        212.40        11.20 o                         
  -3  11   5         45.44         51.39        10.86 o                         
  -2  11   5        188.59        175.62        12.19 o                         
  -1  11   5          8.49         16.68        12.83 o                         
   0  11   5         26.07         34.50        12.94 o                         
   1  11   5         11.42         14.47        10.76 o                         
   2  11   5          8.18         20.89        11.81 o                         
   3  11   5         26.11         36.15        11.17 o                         
   4  11   5        128.85        139.84        11.55 o                         
   5  11   5          1.36         14.69        11.17 o                         
 -23   0   6        116.03         92.59        13.25 o                         
 -22   0   6        473.53        453.90        15.09 o                         
 -21   0   6        150.98        175.01        12.73 o                         
 -20   0   6         24.91         51.35        10.58 o                         
 -19   0   6        309.16        319.91        11.83 o                         
 -18   0   6         14.93         18.56         9.67 o                         
 -17   0   6       2824.06       2823.99        41.07 o                         
 -16   0   6        223.61        228.03        10.43 o                         
 -15   0   6       4843.07       4844.96        74.27 o                         
 -14   0   6       1534.13       1559.06        25.78 o                         
 -13   0   6       1449.40       1437.58        26.06 o                         
 -12   0   6       3435.80       3391.78        49.35 o                         
 -11   0   6        317.84        323.76        10.96 o                         
 -10   0   6       1895.78       1891.72        42.94 o                         
  -9   0   6       1075.95       1150.89        16.56 o                         
  -8   0   6        727.15        707.36        17.15 o                         
  -7   0   6       2917.92       2768.94        62.31 o                         
  -6   0   6       1332.71       1534.27        40.13 o                         
  -5   0   6      13558.12      15189.70       223.96 o                         
  -4   0   6       2720.91       2712.35        48.92 o                         
  -3   0   6       7779.46       7521.83       110.89 o                         
  -2   0   6        713.64        654.71         8.64 o                         
  -1   0   6       5777.23       6278.76        85.82 o                         
   0   0   6      10020.27      10184.17       110.66 o                         
   1   0   6       2410.26       2618.61        26.94 o                         
   2   0   6       9109.75       9343.27        90.49 o                         
   3   0   6       2435.67       2513.25        25.73 o                         
   4   0   6       2600.73       2706.04        31.65 o                         
   5   0   6       1383.94       1782.46        21.21 o                         
   6   0   6        875.57       1039.38        14.93 o                         
   7   0   6       8901.46       9248.71       113.59 o                         
   8   0   6       1377.41       1347.14        16.35 o                         
   9   0   6       8125.68       7836.57        81.30 o                         
  10   0   6        268.36        284.88         5.59 o                         
  11   0   6       2954.37       2933.59        66.38 o                         
  12   0   6        997.95        900.28        26.80 o                         
  13   0   6        929.75        965.87        11.56 o                         
  14   0   6       1892.71       1848.52        39.90 o                         
  15   0   6        920.61        923.17        12.59 o                         
  16   0   6        195.46        199.72         8.87 o                         
  17   0   6        197.09        223.71         9.06 o                         
  18   0   6        535.29        531.46        17.87 o                         
  19   0   6         96.59        139.43        12.76 o                         
  20   0   6        207.00        212.20        14.05 o                         
  21   0   6        335.63        348.22        15.68 o                         
 -23   1   6         30.59         40.15        10.40 o                         
 -22   1   6        676.74        693.09        13.04 o                         
 -21   1   6        137.63        140.32         9.14 o                         
 -20   1   6        928.85        866.21        13.58 o                         
 -19   1   6       1222.22       1198.35        15.77 o                         
 -18   1   6        294.04        293.47         8.58 o                         
 -17   1   6        918.43        932.78        12.20 o                         
 -16   1   6        997.58        976.89        13.06 o                         
 -15   1   6         23.77         28.93         5.51 o                         
 -14   1   6        583.00        607.03         8.32 o                         
 -13   1   6        353.75        364.83         6.29 o                         
 -12   1   6       1233.52       1261.36        12.14 o                         
 -11   1   6       1054.27       1090.90        11.75 o                         
 -10   1   6      10584.45      10576.13        82.62 o                         
  -9   1   6       1609.31       1668.41        25.90 o                         
  -8   1   6      10162.35      10325.38        75.36 o                         
  -7   1   6       4182.08       4403.44        38.20 o                         
  -6   1   6       3933.81       4081.27        41.26 o                         
  -5   1   6      14594.90      15838.90       121.21 o                         
  -4   1   6       1069.27       1035.32         9.83 o                         
  -3   1   6       3142.21       3303.16        27.00 o                         
  -2   1   6      14089.57      14707.57       106.62 o                         
  -1   1   6        419.14        516.75         3.86 o                         
   0   1   6       5123.81       5354.40        35.48 o                         
   1   1   6        785.06        750.00         5.08 o                         
   2   1   6       6275.41       6093.58        37.45 o                         
   3   1   6       2470.16       2380.75        15.90 o                         
   4   1   6      25403.80      26986.78       198.59 o                         
   5   1   6       5327.61       5269.95        38.64 o                         
   6   1   6       1524.79       1474.46        11.03 o                         
   7   1   6        924.43        770.03         8.09 o                         
   8   1   6        851.53        917.21         8.20 o                         
   9   1   6       1527.75       1481.81        19.40 o                         
  10   1   6        576.88        645.32        10.49 o                         
  11   1   6        228.25        187.36         7.00 o                         
  12   1   6        967.58        949.80        13.91 o                         
  13   1   6        320.85        356.85        17.82 o                         
  14   1   6       1735.08       1732.13        28.50 o                         
  15   1   6         10.37         36.62         5.87 o                         
  16   1   6       1634.45       1623.94        17.25 o                         
  17   1   6        522.37        554.64         9.87 o                         
  18   1   6        508.08        514.18        10.88 o                         
  19   1   6        898.81        916.78        13.17 o                         
  20   1   6         65.65         70.76         8.91 o                         
  21   1   6         14.35         29.15         9.84 o                         
 -22   2   6         99.74        102.06        10.42 o                         
 -21   2   6          7.80         17.00         9.81 o                         
 -20   2   6        112.53        111.28         9.84 o                         
 -19   2   6        807.35        764.46        13.16 o                         
 -18   2   6         34.66         46.35         7.86 o                         
 -17   2   6        541.53        542.37        10.00 o                         
 -16   2   6        373.97        364.49         7.91 o                         
 -15   2   6       1667.45       1597.53        16.47 o                         
 -14   2   6        791.83        801.81        11.30 o                         
 -13   2   6       2094.33       1938.61        18.04 o                         
 -12   2   6        148.32        171.93         3.96 o                         
 -11   2   6       1728.44       1707.93        15.37 o                         
 -10   2   6       2406.31       2390.83        27.00 o                         
  -9   2   6        530.42        513.12        10.06 o                         
  -8   2   6        990.84       1031.70         9.71 o                         
  -7   2   6        383.64        323.89         3.83 o                         
  -6   2   6         12.35         14.03         1.65 o                         
  -5   2   6       3123.88       3118.97        27.04 o                         
  -4   2   6       2669.54       2929.30        22.88 o                         
  -3   2   6      10555.83      10674.87        92.39 o                         
  -2   2   6        605.68        517.40         4.67 o                         
  -1   2   6       2519.47       2537.61        17.74 o                         
   0   2   6       8074.43       8367.56        55.33 o                         
   1   2   6       2115.85       2333.10        16.79 o                         
   2   2   6       1135.21       1029.58         7.85 o                         
   3   2   6       1090.47       1154.92         9.15 o                         
   4   2   6          7.17         17.66         1.48 o                         
   5   2   6       3267.10       3345.97        37.53 o                         
   6   2   6         53.59         69.03         3.99 o                         
   7   2   6       4780.98       4561.52        49.24 o                         
   8   2   6         33.18         32.09         2.48 o                         
   9   2   6       3188.44       3141.28        24.89 o                         
  10   2   6        865.12        881.49         9.66 o                         
  11   2   6        917.33        892.17        21.79 o                         
  12   2   6         99.71        106.31         4.25 o                         
  13   2   6        801.29        817.24        25.04 o                         
  14   2   6        558.85        560.31         7.74 o                         
  15   2   6         13.81         17.24         6.12 o                         
  16   2   6          2.30          1.10         6.34 o                         
  17   2   6        145.88        147.48         7.20 o                         
  18   2   6          3.68         12.76         7.62 o                         
  19   2   6        428.83        423.83         9.73 o                         
  20   2   6          2.72         21.00         8.48 o                         
  21   2   6        582.36        557.02        11.81 o                         
 -22   3   6        635.61        652.55        14.46 o                         
 -21   3   6          2.13         13.57        10.17 o                         
 -20   3   6        661.46        651.22        12.88 o                         
 -19   3   6        179.77        183.75         9.94 o                         
 -18   3   6         68.58         78.06         8.44 o                         
 -17   3   6        407.38        383.34         9.43 o                         
 -16   3   6          5.03          5.01         6.98 o                         
 -15   3   6         97.20         86.95         6.84 o                         
 -14   3   6        188.87        167.90         6.71 o                         
 -13   3   6        101.03        104.69         4.97 o                         
 -12   3   6        879.22        845.12         9.78 o                         
 -11   3   6        227.81        215.78         4.51 o                         
 -10   3   6       2904.33       2878.38        23.69 o                         
  -9   3   6       1002.75       1028.34         9.14 o                         
  -8   3   6       2973.57       2914.28        22.53 o                         
  -7   3   6       2593.34       2533.42        32.30 o                         
  -6   3   6        831.04        861.58        10.83 o                         
  -5   3   6        424.33        478.79         5.38 o                         
  -4   3   6        248.85        281.14         3.94 o                         
  -3   3   6        116.08         85.94         1.92 o                         
  -2   3   6       1862.59       2010.19        17.54 o                         
  -1   3   6        599.90        676.60        14.23 o                         
   0   3   6        109.79         73.49         2.15 o                         
   1   3   6        934.77       1037.92        22.30 o                         
   2   3   6       9115.20       9625.76        77.24 o                         
   3   3   6         30.06         21.58         1.86 o                         
   4   3   6       2519.92       2458.75        19.92 o                         
   5   3   6        618.53        557.37         5.65 o                         
   6   3   6        787.07        826.01         9.03 o                         
   7   3   6       5565.80       5514.19        47.03 o                         
   8   3   6        595.73        563.34        12.85 o                         
   9   3   6         46.63         36.65         3.00 o                         
  10   3   6        327.95        297.51         4.75 o                         
  11   3   6        620.26        617.37         8.68 o                         
  12   3   6        272.85        254.72         5.59 o                         
  13   3   6          6.86         11.60         4.46 o                         
  14   3   6        751.04        711.92         8.72 o                         
  15   3   6         93.98         81.83         5.68 o                         
  16   3   6        947.99        902.07        11.10 o                         
  17   3   6        180.99        198.84         7.66 o                         
  18   3   6        248.77        244.63         8.44 o                         
  19   3   6          3.18         24.99         8.05 o                         
  20   3   6         28.01         35.85         8.45 o                         
  21   3   6         45.95         56.00        10.31 o                         
 -21   4   6          0.51         31.18        10.39 o                         
 -20   4   6        810.14        833.22        15.33 o                         
 -19   4   6         84.81         91.64        10.42 o                         
 -18   4   6         21.35         23.19         9.80 o                         
 -17   4   6        289.25        284.45        10.21 o                         
 -16   4   6          8.22         10.56         8.35 o                         
 -15   4   6        466.06        449.04         9.14 o                         
 -14   4   6        115.77        100.16         6.11 o                         
 -13   4   6         32.48         37.19         4.22 o                         
 -12   4   6        847.97        813.58         9.34 o                         
 -11   4   6          8.88         13.89         3.32 o                         
 -10   4   6        711.83        745.38         8.34 o                         
  -9   4   6        885.53        922.11         8.95 o                         
  -8   4   6        323.45        359.28         5.46 o                         
  -7   4   6        113.94         94.73         2.64 o                         
  -6   4   6        636.47        541.38         5.06 o                         
  -5   4   6       2310.12       2224.07        16.36 o                         
  -4   4   6        159.48        206.89         7.60 o                         
  -3   4   6       3811.67       3785.73        51.44 o                         
  -2   4   6        169.58        143.59         3.27 o                         
  -1   4   6       2457.13       2518.46        31.11 o                         
   0   4   6        337.67        348.37         8.63 o                         
   1   4   6        100.52         84.57         3.31 o                         
   2   4   6        700.59        703.92         7.93 o                         
   3   4   6         63.92         66.12         2.00 o                         
   4   4   6        503.10        508.03        10.14 o                         
   5   4   6        108.28        144.71         8.39 o                         
   6   4   6       1830.07       1723.82        23.52 o                         
   7   4   6         66.88         68.90         3.10 o                         
   8   4   6         87.69         94.49         3.65 o                         
   9   4   6       1905.50       1847.02        23.10 o                         
  10   4   6          8.16         19.56         3.87 o                         
  11   4   6       1264.13       1203.30        14.14 o                         
  12   4   6         23.19         35.64         4.60 o                         
  13   4   6         17.56         16.80         4.77 o                         
  14   4   6        291.41        297.19         6.25 o                         
  15   4   6          3.76          5.44         5.15 o                         
  16   4   6         29.06         36.83         6.43 o                         
  17   4   6          6.89         26.09         6.76 o                         
  18   4   6        179.70        206.74         9.17 o                         
  19   4   6         92.73        106.59         9.70 o                         
  20   4   6         41.51         64.75        10.70 o                         
 -20   5   6         11.94         22.59        10.79 o                         
 -19   5   6        282.18        261.46        11.45 o                         
 -18   5   6        177.81        201.94        10.55 o                         
 -17   5   6          5.06          2.74         8.85 o                         
 -16   5   6        230.16        233.75         9.25 o                         
 -15   5   6          2.79         12.15         7.72 o                         
 -14   5   6         50.96         51.25         6.27 o                         
 -13   5   6        728.62        737.27         9.27 o                         
 -12   5   6         28.87         37.60         5.11 o                         
 -11   5   6        435.91        440.42         6.72 o                         
 -10   5   6          9.92         18.21         3.99 o                         
  -9   5   6        391.31        331.62         5.36 o                         
  -8   5   6        112.95        142.34         3.71 o                         
  -7   5   6        182.08        171.70         3.48 o                         
  -6   5   6        367.13        348.56         4.10 o                         
  -5   5   6        481.90        430.32         4.95 o                         
  -4   5   6       1138.46       1076.98        12.62 o                         
  -3   5   6       1594.92       1453.82        17.57 o                         
  -2   5   6       2931.45       2981.42        25.40 o                         
  -1   5   6        820.09        796.29         7.25 o                         
   0   5   6         34.47         20.58         2.47 o                         
   1   5   6         84.50         77.98         2.71 o                         
   2   5   6        265.96        255.82         3.65 o                         
   3   5   6        599.26        577.86         6.19 o                         
   4   5   6        990.44       1081.95        14.40 o                         
   5   5   6        300.91        271.60         3.64 o                         
   6   5   6         38.82         43.97         2.33 o                         
   7   5   6        119.06        132.33         3.18 o                         
   8   5   6        535.54        536.95         7.55 o                         
   9   5   6         64.28         68.24         2.97 o                         
  10   5   6          1.07          6.43         4.02 o                         
  11   5   6        339.10        359.23         8.19 o                         
  12   5   6         26.91         25.20         4.71 o                         
  13   5   6        987.00        961.52        10.69 o                         
  14   5   6          0.15          1.54         5.50 o                         
  15   5   6        191.07        192.43         9.00 o                         
  16   5   6        222.46        226.18         7.80 o                         
  17   5   6         58.43         69.74         7.96 o                         
  18   5   6          0.04          2.89         8.99 o                         
  19   5   6         89.15         79.02         9.71 o                         
 -19   6   6        369.23        327.89        11.59 o                         
 -18   6   6         92.01        106.23        10.26 o                         
 -17   6   6         11.70         25.63         9.35 o                         
 -16   6   6          0.46         10.34         8.67 o                         
 -15   6   6          8.59         24.82         8.05 o                         
 -14   6   6          3.24          1.46         7.50 o                         
 -13   6   6        135.16        132.45         5.91 o                         
 -12   6   6         55.10         53.13         5.34 o                         
 -11   6   6       1507.25       1434.69        14.04 o                         
 -10   6   6         12.63         17.54         4.38 o                         
  -9   6   6        868.71        838.13         9.01 o                         
  -8   6   6         12.78         19.98         3.37 o                         
  -7   6   6        375.87        331.90         5.97 o                         
  -6   6   6       1202.80       1174.15        10.40 o                         
  -5   6   6         28.33         36.45         3.11 o                         
  -4   6   6        117.71        136.07         4.17 o                         
  -3   6   6        246.58        227.04         4.69 o                         
  -2   6   6         11.86         18.38         2.83 o                         
  -1   6   6        401.75        362.34         5.11 o                         
   0   6   6        103.47         88.60         3.64 o                         
   1   6   6        203.97        196.81         5.03 o                         
   2   6   6         30.62         22.88         3.45 o                         
   3   6   6        662.65        682.53        10.45 o                         
   4   6   6        876.69        837.30        10.23 o                         
   5   6   6       1212.81       1175.03        14.27 o                         
   6   6   6       2714.71       2569.10        21.35 o                         
   7   6   6          9.19         15.76         3.35 o                         
   8   6   6        484.84        495.41         6.56 o                         
   9   6   6         67.95         81.63         4.07 o                         
  10   6   6         25.86         24.06         3.71 o                         
  11   6   6        374.92        386.08         7.17 o                         
  12   6   6         75.94         80.06         6.25 o                         
  13   6   6         41.35         47.18         6.42 o                         
  14   6   6        101.15        104.96         6.88 o                         
  15   6   6        461.57        461.29         9.44 o                         
  16   6   6        176.06        192.96         8.30 o                         
  17   6   6         89.12        109.90         8.79 o                         
  18   6   6         51.79         57.36         9.53 o                         
 -18   7   6        170.74        176.91        14.06 o                         
 -17   7   6          7.23          4.28        12.08 o                         
 -16   7   6       1231.87       1184.14        16.84 o                         
 -15   7   6        223.07        225.76         9.17 o                         
 -14   7   6        484.96        465.40        10.99 o                         
 -13   7   6        177.95        177.72         7.51 o                         
 -12   7   6        962.91        943.18        11.53 o                         
 -11   7   6        669.99        667.86         9.69 o                         
 -10   7   6        294.79        272.81         5.66 o                         
  -9   7   6          7.70         18.88         3.92 o                         
  -8   7   6        210.06        201.25         4.90 o                         
  -7   7   6          6.25          6.02         4.09 o                         
  -6   7   6       1299.63       1255.89        13.17 o                         
  -5   7   6         16.97         25.22         4.35 o                         
  -4   7   6       3139.54       3047.22        26.85 o                         
  -3   7   6        768.23        709.93         8.42 o                         
  -2   7   6       2622.68       2572.72        22.32 o                         
  -1   7   6       1319.18       1304.27        11.86 o                         
   0   7   6       1763.30       1693.88        15.20 o                         
   1   7   6        966.72        982.66        10.97 o                         
   2   7   6        333.67        300.75         6.23 o                         
   3   7   6        986.37        940.54        10.99 o                         
   4   7   6        445.65        402.53         7.20 o                         
   5   7   6          7.29         17.45         4.79 o                         
   6   7   6       1062.96        975.74        11.08 o                         
   7   7   6         11.13         14.72         6.19 o                         
   8   7   6        811.96        808.68        10.36 o                         
   9   7   6        659.12        648.98         8.94 o                         
  10   7   6       1246.30       1197.39        14.04 o                         
  11   7   6        561.28        563.96        10.91 o                         
  12   7   6        288.44        279.60         8.54 o                         
  13   7   6        433.92        452.55        10.42 o                         
  14   7   6         59.26         73.22         8.40 o                         
  15   7   6        651.78        628.82        11.79 o                         
  16   7   6          6.14         12.28         9.40 o                         
  17   7   6        156.49        166.44        10.46 o                         
 -16   8   6         63.82         65.17        12.91 o                         
 -15   8   6        270.52        286.13        13.61 o                         
 -14   8   6          3.20          9.06        11.80 o                         
 -13   8   6        718.29        689.56        14.19 o                         
 -12   8   6        388.05        412.80        10.50 o                         
 -11   8   6        302.07        292.40         8.70 o                         
 -10   8   6          9.50         17.57         7.59 o                         
  -9   8   6       1702.53       1645.31        18.76 o                         
  -8   8   6        838.35        822.21        12.87 o                         
  -7   8   6       1970.94       1942.71        21.54 o                         
  -6   8   6        680.39        674.79        10.29 o                         
  -5   8   6        235.31        225.58         6.34 o                         
  -4   8   6        146.49        147.36         5.87 o                         
  -3   8   6         63.01         71.16         5.78 o                         
  -2   8   6         52.05         57.72         4.81 o                         
  -1   8   6         84.02         85.91         5.31 o                         
   0   8   6         21.65         24.67         5.76 o                         
   1   8   6       3028.54       2840.33        26.24 o                         
   2   8   6         22.88         22.68         5.46 o                         
   3   8   6       3435.34       3294.84        31.56 o                         
   4   8   6        287.87        282.39         6.52 o                         
   5   8   6        523.57        524.97        10.04 o                         
   6   8   6        742.95        732.03        10.40 o                         
   7   8   6        997.99        963.63        12.51 o                         
   8   8   6        544.17        525.67         9.45 o                         
   9   8   6        111.10        116.16         7.26 o                         
  10   8   6         34.46         35.86         8.22 o                         
  11   8   6        156.61        148.51         8.91 o                         
  12   8   6         75.74         82.75         8.54 o                         
  13   8   6        158.91        173.55         9.19 o                         
  14   8   6          9.61         16.47         8.41 o                         
  15   8   6        381.37        387.38        11.07 o                         
 -14   9   6        659.87        655.04        18.56 o                         
 -13   9   6        201.13        193.95        13.74 o                         
 -12   9   6        111.97        129.22        10.87 o                         
 -11   9   6        308.51        309.51         9.91 o                         
 -10   9   6        109.13        126.05         8.45 o                         
  -9   9   6        243.18        235.77         9.83 o                         
  -8   9   6        331.16        311.04        10.25 o                         
  -7   9   6         41.06         48.10         8.11 o                         
  -6   9   6       1862.87       1806.34        20.23 o                         
  -5   9   6        111.37        127.53         7.84 o                         
  -4   9   6       1064.25       1027.99        13.72 o                         
  -3   9   6         29.52         43.54         6.59 o                         
  -2   9   6       1445.52       1386.85        16.60 o                         
  -1   9   6        241.36        241.66         8.28 o                         
   0   9   6        542.71        541.48        11.55 o                         
   1   9   6       1399.29       1375.11        15.92 o                         
   2   9   6        387.92        372.39         9.36 o                         
   3   9   6        189.09        201.88         8.53 o                         
   4   9   6        551.10        559.99        14.62 o                         
   5   9   6          4.39         16.95         7.82 o                         
   6   9   6        111.55        136.78         8.07 o                         
   7   9   6         28.69         38.66         8.23 o                         
   8   9   6       1346.08       1296.59        16.09 o                         
   9   9   6        291.43        309.36         9.94 o                         
  10   9   6       1011.07        947.35        14.85 o                         
  11   9   6        348.23        350.26        11.23 o                         
  12   9   6        494.80        504.66        12.24 o                         
  13   9   6        295.73        314.98        11.09 o                         
 -11  10   6        236.71        269.12        12.74 o                         
 -10  10   6        126.93        136.57        10.95 o                         
  -9  10   6        648.63        651.12        13.26 o                         
  -8  10   6         86.12         99.28         9.83 o                         
  -7  10   6        199.13        208.33        11.35 o                         
  -6  10   6        305.01        316.35        12.56 o                         
  -5  10   6        249.58        256.27        12.56 o                         
  -4  10   6        178.09        178.98        11.23 o                         
  -3  10   6        292.66        290.56        11.04 o                         
  -2  10   6         39.16         43.88         8.95 o                         
  -1  10   6        408.29        421.14        11.47 o                         
   0  10   6          3.52         -2.67         8.93 o                         
   1  10   6        200.66        174.67        10.25 o                         
   2  10   6         33.90         46.96         8.94 o                         
   3  10   6        917.34        888.91        15.40 o                         
   4  10   6        108.60        121.09         9.67 o                         
   5  10   6        696.75        688.76        13.26 o                         
   6  10   6         11.15         25.00         9.65 o                         
   7  10   6         17.71         39.56        10.44 o                         
   8  10   6         52.70         80.39        10.42 o                         
   9  10   6        144.11        169.57        10.88 o                         
  10  10   6         71.02         86.42        10.82 o                         
  -6  11   6         13.99         22.43        12.06 o                         
  -5  11   6         31.89         54.77        12.62 o                         
  -4  11   6        333.97        354.31        13.66 o                         
  -3  11   6         86.86         88.18        12.06 o                         
  -2  11   6        107.32        113.95        12.99 o                         
  -1  11   6        404.92        430.87        14.88 o                         
   0  11   6         91.72         85.62        13.38 o                         
   1  11   6         96.24        113.77        11.49 o                         
   2  11   6         74.21         97.43        12.32 o                         
   3  11   6          5.94         19.22        12.36 o                         
   4  11   6          8.31         14.55        11.18 o                         
   5  11   6          1.36          5.91        10.95 o                         
 -23   1   7         33.92         52.12        10.48 o                         
 -22   1   7         10.32         22.11         9.22 o                         
 -21   1   7         19.58         22.25         8.95 o                         
 -20   1   7         95.05        108.83         8.69 o                         
 -19   1   7         54.26         55.93         8.44 o                         
 -18   1   7          2.54          9.99         7.20 o                         
 -17   1   7        233.16        257.26         7.71 o                         
 -16   1   7        252.50        275.96         7.04 o                         
 -15   1   7        220.34        218.94         6.33 o                         
 -14   1   7        123.46        129.37         5.19 o                         
 -13   1   7         72.40         80.30         4.59 o                         
 -12   1   7         10.04         13.71         2.19 o                         
 -11   1   7       4918.38       4728.98        35.80 o                         
 -10   1   7        869.42        900.88        14.80 o                         
  -9   1   7        497.31        507.22        10.61 o                         
  -8   1   7       1971.22       2021.35        18.88 o                         
  -7   1   7        168.49        179.66         3.31 o                         
  -6   1   7         20.04         32.35         2.05 o                         
  -5   1   7        296.61        335.03         4.26 o                         
  -4   1   7       1754.76       1985.77        21.59 o                         
  -3   1   7       1277.36       1341.57        11.67 o                         
  -2   1   7        399.41        448.45         5.09 o                         
  -1   1   7        107.76         99.00         1.32 o                         
   0   1   7        738.82        797.75         5.44 o                         
   1   1   7          9.57         10.45         0.78 o                         
   2   1   7        586.25        658.04         4.61 o                         
   3   1   7          5.55          8.74         1.07 o                         
   4   1   7        262.86        277.13         3.66 o                         
   5   1   7       2057.73       2237.62        17.52 o                         
   6   1   7        220.52        259.02         3.61 o                         
   7   1   7       1946.29       2032.56        16.02 o                         
   8   1   7         34.12         32.61         2.59 o                         
   9   1   7        137.47        103.10         3.26 o                         
  10   1   7        264.32        271.49         7.75 o                         
  11   1   7        339.03        321.35         6.41 o                         
  12   1   7         90.74         79.33         4.10 o                         
  13   1   7         93.63        113.56         5.32 o                         
  14   1   7         97.85        126.85         5.69 o                         
  15   1   7         41.67         45.85         5.49 o                         
  16   1   7         21.02         42.68         6.72 o                         
  17   1   7        157.74        177.88         7.55 o                         
  18   1   7          1.24         23.94         7.64 o                         
  19   1   7          7.60         27.51         8.44 o                         
  20   1   7         30.46         35.52         9.02 o                         
  21   1   7        155.46        168.60        10.31 o                         
 -22   2   7        155.35        178.27        11.44 o                         
 -21   2   7        481.97        497.79        12.84 o                         
 -20   2   7        315.98        340.03        10.42 o                         
 -19   2   7        407.73        388.83        10.77 o                         
 -18   2   7        373.06        351.18         9.33 o                         
 -17   2   7        432.51        432.98         9.27 o                         
 -16   2   7         70.09         77.49         6.33 o                         
 -15   2   7       1469.43       1418.18        16.28 o                         
 -14   2   7       1136.86       1103.50        12.44 o                         
 -13   2   7        793.05        812.83        10.46 o                         
 -12   2   7         79.59         89.79         3.49 o                         
 -11   2   7       2739.85       2756.16        27.23 o                         
 -10   2   7       3121.35       2893.01        44.41 o                         
  -9   2   7        183.87        181.59         3.57 o                         
  -8   2   7       1590.94       1632.03        13.78 o                         
  -7   2   7       2796.39       2893.64        42.26 o                         
  -6   2   7        857.58        790.72         9.55 o                         
  -5   2   7       1961.85       2194.51        30.42 o                         
  -4   2   7       1916.73       2077.36        21.63 o                         
  -3   2   7        267.95        262.64         3.44 o                         
  -2   2   7       7505.15       8258.81        81.69 o                         
  -1   2   7        417.25        422.58         4.42 o                         
   0   2   7      11016.24      11883.96        74.44 o                         
   1   2   7       5253.02       5603.26        39.28 o                         
   2   2   7       1757.50       1729.16        13.12 o                         
   3   2   7       5948.10       6426.24        50.87 o                         
   4   2   7       2096.22       2140.83        16.01 o                         
   5   2   7         55.97         53.80         1.76 o                         
   6   2   7       3736.35       3593.92        26.66 o                         
   7   2   7       1237.48       1283.49         9.49 o                         
   8   2   7       3587.20       3478.26        29.16 o                         
   9   2   7       1167.66       1085.63        18.48 o                         
  10   2   7        114.10         95.55         3.32 o                         
  11   2   7        781.21        832.18        18.66 o                         
  12   2   7        648.98        615.94        15.32 o                         
  13   2   7        223.48        244.06         5.94 o                         
  14   2   7        775.38        764.22        13.10 o                         
  15   2   7          9.49         13.09         6.33 o                         
  16   2   7        373.68        350.35         8.55 o                         
  17   2   7         29.89         48.38         7.57 o                         
  18   2   7        151.13        172.87         8.21 o                         
  19   2   7         57.67         62.30         8.11 o                         
  20   2   7        236.73        244.71         9.53 o                         
  21   2   7          3.82         21.26         9.23 o                         
 -22   3   7         73.56         88.85        10.80 o                         
 -21   3   7          8.23         23.24        10.16 o                         
 -20   3   7        182.46        183.50        10.36 o                         
 -19   3   7        633.26        661.20        12.96 o                         
 -18   3   7        625.82        596.84        11.72 o                         
 -17   3   7        488.03        487.16        10.14 o                         
 -16   3   7        460.56        454.60         9.33 o                         
 -15   3   7       1224.64       1216.54        14.03 o                         
 -14   3   7        472.27        482.44         8.39 o                         
 -13   3   7       1054.10       1038.86        10.93 o                         
 -12   3   7        521.85        544.00         6.82 o                         
 -11   3   7        535.93        559.77         6.42 o                         
 -10   3   7       1352.97       1361.87        14.23 o                         
  -9   3   7       1680.69       1737.05        14.57 o                         
  -8   3   7       1588.93       1502.19        22.36 o                         
  -7   3   7        855.37        937.80        11.88 o                         
  -6   3   7       4523.91       4447.11        34.17 o                         
  -5   3   7       6024.65       5906.79        42.03 o                         
  -4   3   7       1616.57       1638.30        13.49 o                         
  -3   3   7       1866.32       1841.16        31.06 o                         
  -2   3   7       1623.94       1603.03        26.03 o                         
  -1   3   7       7676.53       7738.94        94.79 o                         
   0   3   7       1359.37       1344.88        14.58 o                         
   1   3   7       2512.26       2472.53        28.69 o                         
   2   3   7       2251.87       2233.79        18.34 o                         
   3   3   7        737.37        675.42         6.67 o                         
   4   3   7        797.46        741.76        12.87 o                         
   5   3   7        800.03        709.76        15.75 o                         
   6   3   7       1595.46       1567.44        15.43 o                         
   7   3   7       1035.35       1021.32        10.40 o                         
   8   3   7        693.93        680.81         6.97 o                         
   9   3   7       2589.45       2504.34        25.18 o                         
  10   3   7        476.72        467.53         8.60 o                         
  11   3   7        993.69        929.44         9.03 o                         
  12   3   7         98.42        103.74         4.74 o                         
  13   3   7        848.65        832.91        10.55 o                         
  14   3   7         13.60         18.14         4.83 o                         
  15   3   7       1030.80       1059.16        14.50 o                         
  16   3   7        112.81        124.42         7.23 o                         
  17   3   7        184.22        205.50         8.28 o                         
  18   3   7        199.79        219.85         8.86 o                         
  19   3   7        248.05        265.04         8.88 o                         
  20   3   7        197.34        212.15        10.11 o                         
 -21   4   7        289.79        321.91        11.63 o                         
 -20   4   7         26.61         19.59        10.62 o                         
 -19   4   7         64.71         77.75        10.66 o                         
 -18   4   7        780.13        728.65        13.29 o                         
 -17   4   7        959.18        912.80        17.02 o                         
 -16   4   7        550.84        545.86        12.05 o                         
 -15   4   7       1316.14       1314.19        15.63 o                         
 -14   4   7        315.67        306.18         7.51 o                         
 -13   4   7       1139.15       1126.79        11.00 o                         
 -12   4   7       2149.66       2093.56        18.36 o                         
 -11   4   7       1206.77       1209.93        12.35 o                         
 -10   4   7        376.50        438.74         6.75 o                         
  -9   4   7       2619.02       2632.68        25.66 o                         
  -8   4   7       4854.53       4704.26        45.54 o                         
  -7   4   7       1490.77       1527.84        12.58 o                         
  -6   4   7       2517.86       2525.36        24.52 o                         
  -5   4   7       1644.75       1627.61        26.47 o                         
  -4   4   7       1575.63       1522.56        26.40 o                         
  -3   4   7       2196.27       2219.53        23.97 o                         
  -2   4   7       2773.10       2681.22        23.37 o                         
  -1   4   7       6652.85       6320.10        52.00 o                         
   0   4   7       3020.34       2972.48        26.76 o                         
   1   4   7       1861.59       1765.53        16.46 o                         
   2   4   7       4793.70       4787.08        43.41 o                         
   3   4   7       1669.09       1636.59        14.34 o                         
   4   4   7       3692.38       3422.44        28.82 o                         
   5   4   7       1825.66       1708.47        14.61 o                         
   6   4   7       4122.85       4114.05        39.04 o                         
   7   4   7       1577.42       1480.80        22.44 o                         
   8   4   7        691.51        669.01         7.42 o                         
   9   4   7       3906.34       3814.75        35.59 o                         
  10   4   7        904.19        930.95        12.66 o                         
  11   4   7         16.20         18.94         4.19 o                         
  12   4   7       1569.51       1530.90        14.27 o                         
  13   4   7       1273.61       1293.26        22.76 o                         
  14   4   7        566.12        574.39         7.77 o                         
  15   4   7       1272.52       1215.66        12.03 o                         
  16   4   7        168.59        184.97         6.84 o                         
  17   4   7         75.97         99.24         7.90 o                         
  18   4   7        660.25        634.76        11.70 o                         
  19   4   7          8.51         34.35         9.27 o                         
  20   4   7         45.41         84.52        10.36 o                         
 -20   5   7         46.57         45.39        10.94 o                         
 -19   5   7         70.38         62.02        10.59 o                         
 -18   5   7         95.97         87.91         9.89 o                         
 -17   5   7        320.48        304.90        10.09 o                         
 -16   5   7        366.68        363.97         9.67 o                         
 -15   5   7        522.91        520.37         9.75 o                         
 -14   5   7        180.32        183.03         6.58 o                         
 -13   5   7        653.32        611.68         8.12 o                         
 -12   5   7        162.63        161.95         5.58 o                         
 -11   5   7       1195.84       1152.79        11.48 o                         
 -10   5   7       2115.46       1982.67        17.21 o                         
  -9   5   7        508.23        536.27         6.88 o                         
  -8   5   7        351.80        370.78         5.31 o                         
  -7   5   7       1216.00       1263.54        16.43 o                         
  -6   5   7        958.04        914.66        10.43 o                         
  -5   5   7       5105.52       5023.25        55.28 o                         
  -4   5   7       4710.52       4637.50        35.41 o                         
  -3   5   7         87.97        103.19         3.20 o                         
  -2   5   7        940.03        934.73         9.07 o                         
  -1   5   7         49.76         54.22         3.61 o                         
   0   5   7        991.76        931.34         8.77 o                         
   1   5   7       3299.60       3063.22        28.83 o                         
   2   5   7       1021.45        935.17        10.05 o                         
   3   5   7        587.32        608.75         6.85 o                         
   4   5   7       1507.61       1492.12        12.99 o                         
   5   5   7       1215.97       1260.90        11.92 o                         
   6   5   7       1063.94       1071.68        11.75 o                         
   7   5   7        680.82        619.60         8.99 o                         
   8   5   7       1620.45       1593.39        14.78 o                         
   9   5   7       1722.10       1687.37        15.13 o                         
  10   5   7         92.54        101.50         3.74 o                         
  11   5   7        177.70        185.03         4.97 o                         
  12   5   7        759.67        725.21         9.05 o                         
  13   5   7        337.12        353.19         7.37 o                         
  14   5   7        541.28        502.65         8.53 o                         
  15   5   7        155.25        156.94         6.73 o                         
  16   5   7        437.97        404.86         8.44 o                         
  17   5   7         14.08         20.35         7.97 o                         
  18   5   7        429.11        415.67        10.30 o                         
  19   5   7        304.85        291.05        10.71 o                         
 -19   6   7         78.93         82.10        10.46 o                         
 -18   6   7        144.04        131.23        10.16 o                         
 -17   6   7         28.63         45.43         9.01 o                         
 -16   6   7         47.46         39.49         8.19 o                         
 -15   6   7        262.11        256.03         8.64 o                         
 -14   6   7        765.83        744.02        10.77 o                         
 -13   6   7        355.34        328.51         6.88 o                         
 -12   6   7        292.11        285.22         6.47 o                         
 -11   6   7       1210.41       1199.87        12.56 o                         
 -10   6   7        768.14        770.33         9.26 o                         
  -9   6   7        365.99        369.45         6.38 o                         
  -8   6   7        611.51        575.43         7.12 o                         
  -7   6   7         19.69         33.02         3.61 o                         
  -6   6   7       1139.58       1118.19        10.53 o                         
  -5   6   7       1320.74       1244.76        13.28 o                         
  -4   6   7        890.05        896.85         9.18 o                         
  -3   6   7       1601.89       1627.03        15.06 o                         
  -2   6   7         44.51         43.69         2.02 o                         
  -1   6   7        723.52        709.74         9.17 o                         
   0   6   7       2191.64       2067.50        26.40 o                         
   1   6   7       1446.60       1508.60        20.67 o                         
   2   6   7        565.39        545.13         6.87 o                         
   3   6   7       2878.10       2684.78        24.89 o                         
   4   6   7       1130.65       1172.20        18.74 o                         
   5   6   7        410.22        383.59         8.07 o                         
   6   6   7        449.65        465.47         7.67 o                         
   7   6   7        830.04        825.24         8.60 o                         
   8   6   7         38.52         41.99         3.19 o                         
   9   6   7        475.72        437.62         6.45 o                         
  10   6   7        262.47        249.69         5.96 o                         
  11   6   7        582.73        559.63         7.79 o                         
  12   6   7        162.58        182.18         6.12 o                         
  13   6   7        848.70        812.89        11.49 o                         
  14   6   7        262.06        272.68         7.95 o                         
  15   6   7        209.58        197.91         7.64 o                         
  16   6   7        150.75        153.01         8.21 o                         
  17   6   7        212.59        198.66         8.97 o                         
  18   6   7        132.25        170.36        10.44 o                         
 -18   7   7        198.49        195.00        12.32 o                         
 -17   7   7        422.06        413.90        14.25 o                         
 -16   7   7          2.43          6.91        10.58 o                         
 -15   7   7         17.28         22.67        10.06 o                         
 -14   7   7         13.20         23.09         7.89 o                         
 -13   7   7        450.14        437.40         8.60 o                         
 -12   7   7        111.23        115.49         6.33 o                         
 -11   7   7         49.69         54.18         6.10 o                         
 -10   7   7          7.91         12.40         5.36 o                         
  -9   7   7         34.18         36.50         6.68 o                         
  -8   7   7        243.73        241.22         7.02 o                         
  -7   7   7         27.18         32.08         5.74 o                         
  -6   7   7        866.38        864.23        13.46 o                         
  -5   7   7        133.21        149.24         4.89 o                         
  -4   7   7         81.09         83.66         4.60 o                         
  -3   7   7       1629.05       1581.86        14.89 o                         
  -2   7   7        103.23        127.90         4.49 o                         
  -1   7   7        863.15        895.79         9.40 o                         
   0   7   7        237.37        238.94         5.40 o                         
   1   7   7         72.95         77.56         4.52 o                         
   2   7   7         77.47         91.85         5.37 o                         
   3   7   7         26.51         26.96         4.96 o                         
   4   7   7       1215.21       1147.63        12.24 o                         
   5   7   7         83.48         88.25         5.23 o                         
   6   7   7        922.25        931.66        15.66 o                         
   7   7   7        112.85        114.35         6.72 o                         
   8   7   7        793.38        770.78        10.68 o                         
   9   7   7          9.40         21.83         6.16 o                         
  10   7   7        336.69        324.79         8.50 o                         
  11   7   7        188.83        192.96         8.53 o                         
  12   7   7        130.41        133.89         8.43 o                         
  13   7   7        162.61        162.12         8.77 o                         
  14   7   7        365.23        371.89        10.10 o                         
  15   7   7        103.04        109.34         9.54 o                         
  16   7   7          6.33         20.19         9.29 o                         
 -16   8   7         39.48         38.36        11.80 o                         
 -15   8   7          3.09         14.86        11.29 o                         
 -14   8   7         19.25         27.18        10.83 o                         
 -13   8   7        183.74        200.74        10.81 o                         
 -12   8   7        390.16        391.66         9.32 o                         
 -11   8   7        338.50        339.46         9.33 o                         
 -10   8   7        545.08        527.69        10.54 o                         
  -9   8   7         89.32         85.78         7.96 o                         
  -8   8   7         53.57         59.76         7.84 o                         
  -7   8   7         71.49         84.67         7.31 o                         
  -6   8   7         44.27         54.26         6.35 o                         
  -5   8   7        101.55        126.04         6.43 o                         
  -4   8   7          0.98         12.20         5.98 o                         
  -3   8   7        313.16        302.89         7.01 o                         
  -2   8   7         20.52         20.35         5.33 o                         
  -1   8   7        176.03        189.21         7.23 o                         
   0   8   7         28.05         26.09         5.11 o                         
   1   8   7        155.72        145.68         5.81 o                         
   2   8   7          4.48         11.23         5.46 o                         
   3   8   7        288.70        280.58         7.04 o                         
   4   8   7         53.43         75.37         5.62 o                         
   5   8   7          6.02         26.78         6.66 o                         
   6   8   7         13.71         29.11         6.66 o                         
   7   8   7         69.94         75.83         7.27 o                         
   8   8   7          8.32          9.96         7.07 o                         
   9   8   7        112.99         97.43         7.94 o                         
  10   8   7          1.19         14.92         8.18 o                         
  11   8   7        240.85        222.82         9.29 o                         
  12   8   7          8.88         30.02         8.80 o                         
  13   8   7        247.77        250.77        10.20 o                         
  14   8   7         11.33         24.18         9.36 o                         
  15   8   7         76.57         84.78         9.74 o                         
 -14   9   7         13.95         32.43        13.03 o                         
 -13   9   7          0.10          7.51        10.65 o                         
 -12   9   7          7.53         13.66         9.79 o                         
 -11   9   7          1.15         12.53         8.32 o                         
 -10   9   7          0.36          9.41         8.18 o                         
  -9   9   7          1.82         10.84         9.04 o                         
  -8   9   7         14.71         24.50         9.16 o                         
  -7   9   7         17.80         30.34         8.05 o                         
  -6   9   7        160.54        168.87         8.25 o                         
  -5   9   7        235.98        238.03         8.46 o                         
  -4   9   7         16.60         27.18         6.98 o                         
  -3   9   7        163.42        165.97         8.14 o                         
  -2   9   7          9.41          7.67         7.73 o                         
  -1   9   7         32.07         35.55         7.99 o                         
   0   9   7         24.18         19.82         7.32 o                         
   1   9   7         43.74         52.45         7.21 o                         
   2   9   7        281.20        279.02         8.76 o                         
   3   9   7        145.65        148.24         8.77 o                         
   4   9   7         26.85         37.96         8.20 o                         
   5   9   7         66.97         63.63         8.45 o                         
   6   9   7         61.85         70.37         7.87 o                         
   7   9   7        201.44        188.96         9.44 o                         
   8   9   7        355.72        340.60        10.85 o                         
   9   9   7          3.66          9.64         9.42 o                         
  10   9   7          2.40         12.56         9.67 o                         
  11   9   7        144.28        171.79        10.52 o                         
  12   9   7          7.82         25.31        10.08 o                         
 -11  10   7         89.23        125.65        12.15 o                         
 -10  10   7          3.24         22.57        11.75 o                         
  -9  10   7         15.45         27.49        10.69 o                         
  -8  10   7          1.05         17.39        10.14 o                         
  -7  10   7        232.67        247.97        11.62 o                         
  -6  10   7          1.76         14.94        10.58 o                         
  -5  10   7        253.60        242.53        10.73 o                         
  -4  10   7        282.00        266.38        10.10 o                         
  -3  10   7          0.92         10.73         9.37 o                         
  -2  10   7        194.21        180.43         9.24 o                         
  -1  10   7          6.23         11.42         8.85 o                         
   0  10   7          3.30         14.97        10.11 o                         
   1  10   7         50.13         47.44        11.19 o                         
   2  10   7        106.29        106.91        12.26 o                         
   3  10   7         40.80         69.40        11.35 o                         
   4  10   7         13.03          9.44         9.65 o                         
   5  10   7         82.56         89.23         9.49 o                         
   6  10   7         34.51         45.49         9.74 o                         
   7  10   7          3.14         27.11        11.43 o                         
   8  10   7        563.75        567.01        12.96 o                         
   9  10   7          4.70         28.71        10.28 o                         
  -5  11   7         81.13        104.26        12.76 o                         
  -4  11   7         47.34         48.06        12.53 o                         
  -3  11   7         67.70         82.96        12.45 o                         
  -2  11   7        115.56        108.78        13.02 o                         
  -1  11   7         59.41         68.00        12.93 o                         
   0  11   7          4.56         20.77        11.91 o                         
   1  11   7         56.78         57.56        11.16 o                         
   2  11   7        313.57        312.31        13.74 o                         
   3  11   7        196.88        213.77        16.23 o                         
   4  11   7          1.23         32.42        12.00 o                         
 -23   0   8        380.81        397.77        15.04 o                         
 -22   0   8        378.85        393.32        14.69 o                         
 -21   0   8        323.15        327.04        13.77 o                         
 -20   0   8        596.08        606.74        22.84 o                         
 -19   0   8        936.00        948.13        17.30 o                         
 -18   0   8       1398.46       1364.15        20.55 o                         
 -17   0   8        145.92        161.34         9.08 o                         
 -16   0   8        785.68        765.37        13.07 o                         
 -15   0   8        147.18        148.04         8.66 o                         
 -14   0   8        775.36        766.17        13.51 o                         
 -13   0   8        109.57        124.16         7.75 o                         
 -12   0   8        457.07        566.65        25.20 o                         
 -11   0   8       4761.58       4785.34        62.50 o                         
 -10   0   8        900.55        940.66        13.06 o                         
  -9   0   8       3617.04       3754.84        47.09 o                         
  -8   0   8       7916.37       8005.58       121.84 o                         
  -7   0   8        140.65        145.40         4.97 o                         
  -6   0   8      19810.68      20061.57       274.02 o                         
  -5   0   8       1649.36       1861.44        51.69 o                         
  -4   0   8      10346.75       9822.05       157.33 o                         
  -3   0   8        455.46        523.70         7.92 o                         
  -2   0   8        528.16        447.36         5.97 o                         
  -1   0   8       1986.41       2230.24        37.18 o                         
   0   0   8       3769.09       3875.29        62.31 o                         
   1   0   8       1055.08       1083.94        13.99 o                         
   2   0   8       4874.49       4901.51        49.30 o                         
   3   0   8       1636.44       1471.18        18.50 o                         
   4   0   8       3432.52       3025.99        33.85 o                         
   5   0   8      12239.62      12823.75       146.75 o                         
   6   0   8      14775.90      15073.21       173.14 o                         
   7   0   8         15.67         17.30         2.68 o                         
   8   0   8       7497.36       7127.37        75.08 o                         
   9   0   8        153.25        137.26         3.99 o                         
  10   0   8       2036.12       2014.37        24.45 o                         
  11   0   8         62.03         59.85         3.86 o                         
  12   0   8        157.95        168.05         8.53 o                         
  13   0   8        519.79        543.72         8.45 o                         
  14   0   8        316.85        335.56         8.82 o                         
  15   0   8        506.67        536.35        13.44 o                         
  16   0   8        173.80        185.43         9.26 o                         
  17   0   8         18.42         28.10         8.98 o                         
  18   0   8       1763.44       1743.67        34.69 o                         
  19   0   8        208.44        208.10        13.47 o                         
  20   0   8        458.91        471.23        16.74 o                         
  21   0   8         18.75         36.69        13.81 o                         
 -22   1   8          9.88         13.76         9.48 o                         
 -21   1   8        108.59        101.81         8.95 o                         
 -20   1   8          3.54         11.17         8.19 o                         
 -19   1   8        166.45        160.57         8.51 o                         
 -18   1   8        709.62        730.23        10.38 o                         
 -17   1   8        257.55        264.86         7.15 o                         
 -16   1   8        926.31        932.64        10.87 o                         
 -15   1   8       2381.49       2377.89        20.98 o                         
 -14   1   8        627.85        630.40         8.11 o                         
 -13   1   8       6804.31       6745.53        53.75 o                         
 -12   1   8       1568.60       1439.85        27.32 o                         
 -11   1   8       2802.71       2696.36        34.44 o                         
 -10   1   8        236.79        267.97         7.64 o                         
  -9   1   8       3790.56       3906.57        36.13 o                         
  -8   1   8         16.81         26.23         2.48 o                         
  -7   1   8       3117.50       3241.07        27.19 o                         
  -6   1   8       3058.17       3098.41        27.96 o                         
  -5   1   8       1078.25       1026.39        10.60 o                         
  -4   1   8      12116.22      13080.84       129.25 o                         
  -3   1   8       7744.42       8073.30        71.02 o                         
  -2   1   8       6926.48       7536.16        58.33 o                         
  -1   1   8      11642.18      11536.40        87.01 o                         
   0   1   8       1709.91       1884.89        13.29 o                         
   1   1   8      15704.14      16095.31       107.54 o                         
   2   1   8        489.64        627.37         4.84 o                         
   3   1   8       3429.52       3348.75        21.85 o                         
   4   1   8        173.01        221.30         2.62 o                         
   5   1   8       2734.16       2702.81        22.05 o                         
   6   1   8        144.34        142.68         2.80 o                         
   7   1   8       1099.74       1026.41         8.76 o                         
   8   1   8       4603.88       4714.89        36.81 o                         
   9   1   8       4088.37       4016.10        34.24 o                         
  10   1   8        744.32        763.61        21.44 o                         
  11   1   8       4481.37       4142.94        30.92 o                         
  12   1   8        758.48        696.31        16.24 o                         
  13   1   8       1829.91       1783.79        15.09 o                         
  14   1   8        217.66        215.56         8.02 o                         
  15   1   8       1907.83       1908.52        33.54 o                         
  16   1   8         58.16         63.06         6.85 o                         
  17   1   8        847.21        980.26        44.56 o                         
  18   1   8        323.41        338.19         9.02 o                         
  19   1   8         66.91         79.05         8.77 o                         
  20   1   8        237.41        245.26        10.28 o                         
  21   1   8         87.14        102.35        10.23 o                         
 -22   2   8         99.77        112.60        10.82 o                         
 -21   2   8        209.63        205.52        10.01 o                         
 -20   2   8        733.61        733.52        12.54 o                         
 -19   2   8         92.84         83.54         8.32 o                         
 -18   2   8       1299.02       1237.11        15.13 o                         
 -17   2   8         42.08         43.63         7.10 o                         
 -16   2   8        740.40        675.61         9.75 o                         
 -15   2   8         90.05         83.95         5.41 o                         
 -14   2   8        321.60        310.56         6.15 o                         
 -13   2   8        652.94        661.55         7.67 o                         
 -12   2   8        255.05        253.05         4.66 o                         
 -11   2   8         34.84         39.01         3.51 o                         
 -10   2   8        433.52        423.23         5.72 o                         
  -9   2   8        860.45        863.51         8.16 o                         
  -8   2   8       4570.10       4582.16        57.13 o                         
  -7   2   8       1372.56       1408.38        20.00 o                         
  -6   2   8       5637.65       5755.23        86.31 o                         
  -5   2   8         13.19         16.85         2.26 o                         
  -4   2   8       1631.64       1591.01        12.92 o                         
  -3   2   8       2363.28       2620.76        21.26 o                         
  -2   2   8       3304.50       3398.85        28.53 o                         
  -1   2   8        580.18        684.55         5.73 o                         
   0   2   8       5649.31       6194.93        40.30 o                         
   1   2   8       5566.75       5817.83        41.51 o                         
   2   2   8         48.93         93.47         1.85 o                         
   3   2   8       2351.86       2238.65        17.33 o                         
   4   2   8       8460.94       8704.24        62.84 o                         
   5   2   8        785.29        753.07         6.70 o                         
   6   2   8       5672.52       5683.16        44.11 o                         
   7   2   8        863.78        829.83        14.71 o                         
   8   2   8         60.38         75.62         4.78 o                         
   9   2   8        297.04        275.13         4.16 o                         
  10   2   8        639.07        607.13        13.25 o                         
  11   2   8         27.48         35.70         3.94 o                         
  12   2   8        272.29        273.09        11.40 o                         
  13   2   8        653.34        614.07         9.84 o                         
  14   2   8        230.99        222.22         4.95 o                         
  15   2   8         74.41         66.75         6.68 o                         
  16   2   8        301.55        310.46         8.71 o                         
  17   2   8        371.29        345.23         8.77 o                         
  18   2   8        629.73        631.70        10.67 o                         
  19   2   8         10.32         33.64         8.00 o                         
  20   2   8        269.35        290.63         9.44 o                         
 -22   3   8        145.59        150.74        10.66 o                         
 -21   3   8        160.84        148.06        10.33 o                         
 -20   3   8         87.64         88.61        10.25 o                         
 -19   3   8         92.04         75.02         9.54 o                         
 -18   3   8        124.52        120.38         8.30 o                         
 -17   3   8         45.29         42.00         7.28 o                         
 -16   3   8        843.97        795.16        11.12 o                         
 -15   3   8        229.17        226.27         7.11 o                         
 -14   3   8        138.62        132.67         6.21 o                         
 -13   3   8       2393.38       2308.21        20.06 o                         
 -12   3   8        129.95        132.13         4.08 o                         
 -11   3   8       2056.72       2004.05        24.26 o                         
 -10   3   8         27.06         24.55         3.22 o                         
  -9   3   8       1079.18       1022.08        17.94 o                         
  -8   3   8       1474.76       1381.57        13.67 o                         
  -7   3   8        185.83        191.43         3.51 o                         
  -6   3   8       2465.96       2450.48        19.42 o                         
  -5   3   8        829.89        783.97        13.50 o                         
  -4   3   8       2013.06       1997.97        26.51 o                         
  -3   3   8       1129.52       1122.79         9.45 o                         
  -2   3   8        178.46        156.34         7.53 o                         
  -1   3   8       2642.27       2514.82        20.36 o                         
   0   3   8        601.53        656.94         7.92 o                         
   1   3   8       2616.59       2512.97        19.82 o                         
   2   3   8         11.30         15.40         1.53 o                         
   3   3   8       2632.43       2614.54        21.03 o                         
   4   3   8         96.86        108.55         2.70 o                         
   5   3   8         44.35         44.51         2.50 o                         
   6   3   8        353.77        359.65         7.70 o                         
   7   3   8         48.11         55.84         2.63 o                         
   8   3   8        498.52        478.15         6.48 o                         
   9   3   8        161.49        145.57         3.49 o                         
  10   3   8       1149.22       1112.80        10.47 o                         
  11   3   8       1787.83       1722.88        36.76 o                         
  12   3   8        207.10        195.24         5.36 o                         
  13   3   8        714.68        714.05        16.26 o                         
  14   3   8         56.77         47.53         5.08 o                         
  15   3   8         27.19         23.39         6.28 o                         
  16   3   8         40.18         42.59         7.35 o                         
  17   3   8         18.45         30.92         7.77 o                         
  18   3   8         42.49         47.34         8.15 o                         
  19   3   8          3.41          8.76         9.79 o                         
  20   3   8         97.06        107.46        10.28 o                         
 -21   4   8          3.80         16.91        10.14 o                         
 -20   4   8        316.16        329.92        11.67 o                         
 -19   4   8          0.77          4.22         9.32 o                         
 -18   4   8       1179.31       1127.82        16.22 o                         
 -17   4   8        281.03        294.33         9.68 o                         
 -16   4   8        111.75        125.62         8.14 o                         
 -15   4   8        442.26        432.46         9.30 o                         
 -14   4   8          1.64          4.30         5.37 o                         
 -13   4   8        461.44        457.93         6.83 o                         
 -12   4   8          0.81         10.02         4.80 o                         
 -11   4   8        317.79        331.22         6.39 o                         
 -10   4   8        113.29         84.74         3.26 o                         
  -9   4   8        734.67        695.13         7.98 o                         
  -8   4   8        655.34        641.03         6.77 o                         
  -7   4   8        910.09        851.06        14.36 o                         
  -6   4   8       2388.99       2415.74        41.47 o                         
  -5   4   8        269.55        267.33         9.28 o                         
  -4   4   8        307.00        308.42         4.25 o                         
  -3   4   8        603.80        602.39         6.15 o                         
  -2   4   8        572.58        527.23         6.20 o                         
  -1   4   8         47.43         59.84         2.32 o                         
   0   4   8        944.86        958.08         9.21 o                         
   1   4   8          5.88          5.30         2.14 o                         
   2   4   8        412.13        385.17         5.03 o                         
   3   4   8       1854.24       1779.93        17.08 o                         
   4   4   8         58.20         78.06         3.13 o                         
   5   4   8        134.64        138.35         3.46 o                         
   6   4   8        990.66        961.93        10.39 o                         
   7   4   8         68.00         66.37         4.16 o                         
   8   4   8        962.03        928.16        15.68 o                         
   9   4   8         21.64         31.35         2.66 o                         
  10   4   8        155.40        170.60         4.54 o                         
  11   4   8         35.07         46.98         4.22 o                         
  12   4   8          7.85         21.44         4.44 o                         
  13   4   8         27.98         38.40         5.00 o                         
  14   4   8         90.52        100.65         5.34 o                         
  15   4   8        586.21        555.98         7.92 o                         
  16   4   8         84.77         86.78         7.31 o                         
  17   4   8        220.53        229.52         9.11 o                         
  18   4   8          6.00         15.06         8.55 o                         
  19   4   8         54.77         65.84         9.04 o                         
 -20   5   8        126.66        153.74        10.56 o                         
 -19   5   8        125.73        137.91        10.01 o                         
 -18   5   8          1.98          6.38         9.08 o                         
 -17   5   8         80.26         76.02         8.79 o                         
 -16   5   8         54.45         56.82         7.95 o                         
 -15   5   8         87.68         90.94         7.42 o                         
 -14   5   8         16.39         19.27         5.95 o                         
 -13   5   8         15.84         12.80         5.34 o                         
 -12   5   8        127.09        122.71         5.51 o                         
 -11   5   8         19.89         29.58         4.84 o                         
 -10   5   8       1402.06       1386.41        13.50 o                         
  -9   5   8         10.80         21.05         4.02 o                         
  -8   5   8        299.01        319.10         5.80 o                         
  -7   5   8       1116.67       1175.39        15.36 o                         
  -6   5   8        402.45        373.86         6.38 o                         
  -5   5   8       2938.00       2754.90        22.44 o                         
  -4   5   8         10.95         17.04         3.08 o                         
  -3   5   8         54.27         52.16         4.33 o                         
  -2   5   8         81.97        108.32         3.79 o                         
  -1   5   8       1371.08       1244.28        18.00 o                         
   0   5   8        127.25        125.27         2.99 o                         
   1   5   8         60.14         51.70         2.78 o                         
   2   5   8        348.88        311.82         5.30 o                         
   3   5   8        790.78        790.37         8.20 o                         
   4   5   8       1326.79       1174.00        14.70 o                         
   5   5   8        104.72        120.90         4.88 o                         
   6   5   8         58.39         48.24         3.56 o                         
   7   5   8       1567.37       1523.69        15.63 o                         
   8   5   8       1948.13       1901.09        19.68 o                         
   9   5   8        364.40        352.58         6.50 o                         
  10   5   8          9.61         23.18         4.86 o                         
  11   5   8        253.60        264.92         7.08 o                         
  12   5   8          0.95         15.73         5.67 o                         
  13   5   8          3.45         18.56         5.90 o                         
  14   5   8          6.02         21.20         6.38 o                         
  15   5   8         20.60         29.26         6.46 o                         
  16   5   8          9.00         16.58         7.34 o                         
  17   5   8        205.69        239.63         9.18 o                         
  18   5   8        100.23        110.77         9.17 o                         
  19   5   8        259.95        260.38        10.16 o                         
 -19   6   8          4.62         10.30         9.63 o                         
 -18   6   8          2.85          9.27         9.11 o                         
 -17   6   8         74.92         71.08         8.92 o                         
 -16   6   8         31.28         29.74         8.16 o                         
 -15   6   8        642.25        617.82        10.74 o                         
 -14   6   8        248.20        273.76         7.87 o                         
 -13   6   8         56.76         66.51         5.98 o                         
 -12   6   8        297.12        283.71         6.67 o                         
 -11   6   8        215.53        227.14         6.04 o                         
 -10   6   8        803.16        812.62         9.70 o                         
  -9   6   8        116.78        131.43         4.80 o                         
  -8   6   8        121.49        111.61         4.12 o                         
  -7   6   8        154.74        164.90         4.85 o                         
  -6   6   8         80.46         77.59         3.79 o                         
  -5   6   8        373.49        369.78         6.37 o                         
  -4   6   8        114.85        125.52         4.76 o                         
  -3   6   8        287.14        254.95         4.95 o                         
  -2   6   8       1757.01       1671.79        24.08 o                         
  -1   6   8         95.34         80.08         3.77 o                         
   0   6   8       1641.82       1737.36        24.51 o                         
   1   6   8         21.12         31.40         4.21 o                         
   2   6   8        669.73        624.46         8.19 o                         
   3   6   8          6.18         17.95         4.30 o                         
   4   6   8        984.97        916.03        11.54 o                         
   5   6   8        479.82        480.81         7.83 o                         
   6   6   8         18.75         21.90         3.99 o                         
   7   6   8        177.74        189.05         4.26 o                         
   8   6   8        354.75        352.90         5.38 o                         
   9   6   8        429.33        429.54         6.57 o                         
  10   6   8        475.99        459.01         7.18 o                         
  11   6   8          2.00          7.21         5.15 o                         
  12   6   8        675.39        685.94         8.92 o                         
  13   6   8        121.91        115.54         6.99 o                         
  14   6   8        310.26        313.97         8.97 o                         
  15   6   8          0.77          8.42         7.09 o                         
  16   6   8         65.92         65.77         7.93 o                         
  17   6   8        215.64        236.75        10.09 o                         
 -18   7   8        116.49        107.13        12.00 o                         
 -17   7   8        469.44        443.20        13.17 o                         
 -16   7   8          5.96         16.16        10.61 o                         
 -15   7   8        110.64        115.70        10.52 o                         
 -14   7   8          9.37         27.49         9.59 o                         
 -13   7   8        270.05        280.60         8.61 o                         
 -12   7   8        361.20        385.81         9.99 o                         
 -11   7   8        119.01        118.42         7.63 o                         
 -10   7   8        328.43        341.85         8.63 o                         
  -9   7   8       1325.18       1258.44        14.37 o                         
  -8   7   8       1104.01       1066.30        12.76 o                         
  -7   7   8       1537.24       1491.89        16.06 o                         
  -6   7   8        181.52        198.02         6.53 o                         
  -5   7   8       1799.29       1771.75        17.95 o                         
  -4   7   8        279.90        285.57         5.81 o                         
  -3   7   8       1274.46       1245.28        12.67 o                         
  -2   7   8         43.53         41.25         4.51 o                         
  -1   7   8        215.33        207.63         5.23 o                         
   0   7   8         66.04         51.53         4.13 o                         
   1   7   8        741.15        702.18        11.24 o                         
   2   7   8        602.49        577.50         8.77 o                         
   3   7   8        600.09        577.60         8.40 o                         
   4   7   8        617.32        607.47        10.26 o                         
   5   7   8       1811.40       1828.65        19.09 o                         
   6   7   8          2.01          7.21         5.07 o                         
   7   7   8       1659.26       1648.00        17.80 o                         
   8   7   8          0.57         10.54         6.24 o                         
   9   7   8        357.83        365.83         8.81 o                         
  10   7   8        306.21        308.02         8.37 o                         
  11   7   8        240.03        261.84         9.01 o                         
  12   7   8         39.20         57.56         8.13 o                         
  13   7   8        398.33        397.25        11.44 o                         
  14   7   8         12.86         17.64         8.39 o                         
  15   7   8        111.73        126.51         9.99 o                         
  16   7   8        122.25        122.48         9.71 o                         
 -16   8   8        279.78        271.96        12.56 o                         
 -15   8   8        372.87        364.60        14.41 o                         
 -14   8   8        742.95        718.55        15.28 o                         
 -13   8   8         11.76         32.86         9.11 o                         
 -12   8   8        856.17        857.19        14.54 o                         
 -11   8   8         61.74         69.18         8.00 o                         
 -10   8   8       1096.21       1081.83        15.00 o                         
  -9   8   8         40.76         44.81         7.91 o                         
  -8   8   8        124.96        115.77         7.97 o                         
  -7   8   8        221.68        236.49         7.44 o                         
  -6   8   8         64.29         63.57         6.42 o                         
  -5   8   8        389.90        388.71         8.12 o                         
  -4   8   8        554.11        539.15         8.93 o                         
  -3   8   8        201.55        211.78         8.11 o                         
  -2   8   8       2039.95       1952.00        18.63 o                         
  -1   8   8        693.78        648.78        11.27 o                         
   0   8   8       2540.54       2465.00        25.43 o                         
   1   8   8         43.95         55.51         6.10 o                         
   2   8   8        876.60        839.15        10.46 o                         
   3   8   8        838.72        847.57        13.16 o                         
   4   8   8        576.60        553.43         9.43 o                         
   5   8   8         38.89         48.16         6.82 o                         
   6   8   8        126.54        132.10         7.40 o                         
   7   8   8        177.69        171.50         7.72 o                         
   8   8   8         56.07         66.21         7.22 o                         
   9   8   8         44.49         32.98         7.77 o                         
  10   8   8        446.99        473.85        11.12 o                         
  11   8   8         71.66         79.80         9.51 o                         
  12   8   8        372.38        376.94        11.10 o                         
  13   8   8          1.98         18.65         9.58 o                         
  14   8   8        348.86        344.86        10.85 o                         
 -14   9   8          3.62          6.48        11.27 o                         
 -13   9   8        157.97        163.74        11.11 o                         
 -12   9   8         68.68         75.49         9.72 o                         
 -11   9   8        330.22        353.10         9.95 o                         
 -10   9   8        642.02        635.01        12.52 o                         
  -9   9   8        422.29        441.64        11.09 o                         
  -8   9   8        346.23        344.37         9.71 o                         
  -7   9   8       1673.48       1629.23        19.60 o                         
  -6   9   8         12.50         11.45         7.53 o                         
  -5   9   8       1074.97       1064.73        15.54 o                         
  -4   9   8          5.55         18.37         7.60 o                         
  -3   9   8        352.63        370.06        10.01 o                         
  -2   9   8         50.54         45.62         8.78 o                         
  -1   9   8        780.45        766.46        12.86 o                         
   0   9   8        182.40        182.69         8.60 o                         
   1   9   8         81.27         90.64         7.72 o                         
   2   9   8        255.75        244.36         8.62 o                         
   3   9   8        298.23        313.01        10.36 o                         
   4   9   8        113.93        128.80         9.12 o                         
   5   9   8       1654.21       1661.45        20.74 o                         
   6   9   8        103.98        101.25         8.51 o                         
   7   9   8       1406.83       1395.38        18.91 o                         
   8   9   8         88.78        100.00         9.61 o                         
   9   9   8        421.83        436.08        11.47 o                         
  10   9   8          5.62         32.87        10.01 o                         
  11   9   8         44.18         61.80        10.37 o                         
  12   9   8          7.08         36.78        10.42 o                         
 -10  10   8        207.07        234.51        11.57 o                         
  -9  10   8         13.51         29.21        10.25 o                         
  -8  10   8        265.57        284.96        11.34 o                         
  -7  10   8         35.10         55.55        11.41 o                         
  -6  10   8         40.10         34.07        10.35 o                         
  -5  10   8        233.33        236.85        10.06 o                         
  -4  10   8        440.88        440.00        11.98 o                         
  -3  10   8        366.85        332.53        11.88 o                         
  -2  10   8        273.04        264.52        10.52 o                         
  -1  10   8         85.42         71.46         9.66 o                         
   0  10   8        422.89        424.65        11.35 o                         
   1  10   8         11.25         17.39        11.34 o                         
   2  10   8        271.20        275.88        14.36 o                         
   3  10   8         15.76         28.26        12.32 o                         
   4  10   8         30.83         60.07        10.73 o                         
   5  10   8         12.76         30.62        10.10 o                         
   6  10   8        233.92        249.35        12.48 o                         
   7  10   8        174.04        189.60        11.81 o                         
   8  10   8        166.63        201.44        11.71 o                         
   9  10   8        392.22        406.27        12.20 o                         
  -5  11   8        261.26        290.37        15.46 o                         
  -4  11   8         17.10         58.80        14.96 o                         
  -3  11   8        226.69        262.15        13.52 o                         
  -2  11   8         89.21        100.51        13.67 o                         
  -1  11   8         18.60         32.49        12.28 o                         
   0  11   8        355.93        347.30        13.37 o                         
   1  11   8        145.41        153.08        11.51 o                         
   2  11   8        162.68        167.06        12.38 o                         
   3  11   8        108.01        127.56        12.68 o                         
 -22   1   9          1.79         13.44         9.40 o                         
 -21   1   9         48.95         53.61         8.80 o                         
 -20   1   9          6.97         11.94         8.27 o                         
 -19   1   9         18.14         42.09         7.33 o                         
 -18   1   9         48.43         60.43         6.94 o                         
 -17   1   9         60.12         69.82         6.51 o                         
 -16   1   9         15.93         20.58         5.75 o                         
 -15   1   9        229.27        252.53         6.32 o                         
 -14   1   9          3.30          1.69         4.83 o                         
 -13   1   9       1515.85       1468.05        12.77 o                         
 -12   1   9        544.33        493.27         6.36 o                         
 -11   1   9         21.54        101.45        14.41 o                         
 -10   1   9        753.81        745.77         8.06 o                         
  -9   1   9         29.46         28.53         2.85 o                         
  -8   1   9        616.86        634.92         6.63 o                         
  -7   1   9       1374.38       1478.22        13.82 o                         
  -6   1   9        709.10        761.77         8.43 o                         
  -5   1   9       2285.96       2513.32        27.28 o                         
  -4   1   9       1454.42       1781.62        17.63 o                         
  -3   1   9        521.97        644.94         6.23 o                         
  -2   1   9        654.87        750.41         7.91 o                         
  -1   1   9        221.54        199.41         2.09 o                         
   0   1   9         11.94         12.51         0.89 o                         
   1   1   9        282.73        256.97         2.44 o                         
   2   1   9       1031.28       1139.08         7.92 o                         
   3   1   9        381.09        372.84         3.11 o                         
   4   1   9        151.22        162.42         2.26 o                         
   5   1   9       1053.32       1097.68         9.32 o                         
   6   1   9        442.30        434.36         4.69 o                         
   7   1   9        111.60        143.14         3.30 o                         
   8   1   9        390.71        448.11         5.51 o                         
   9   1   9       2520.16       2544.63        21.84 o                         
  10   1   9        102.88         90.00         3.88 o                         
  11   1   9          4.68         79.96        16.41 o                         
  12   1   9         56.11         68.59         4.78 o                         
  13   1   9        451.46        442.96        14.46 o                         
  14   1   9         36.57         39.70         5.19 o                         
  15   1   9        364.67        390.88         8.03 o                         
  16   1   9        289.40        302.05         7.46 o                         
  17   1   9         92.04        100.46         7.55 o                         
  18   1   9         31.19         48.93         7.55 o                         
  19   1   9          2.08         23.39         8.24 o                         
  20   1   9          8.58         22.77         9.46 o                         
 -22   2   9        297.10        307.98        11.69 o                         
 -21   2   9         39.85         47.26        10.72 o                         
 -20   2   9         45.58         52.99         8.60 o                         
 -19   2   9         32.33         42.90         8.15 o                         
 -18   2   9        638.23        618.63        10.70 o                         
 -17   2   9        133.25        131.57         7.44 o                         
 -16   2   9        324.19        297.73         7.01 o                         
 -15   2   9         26.60         30.56         5.41 o                         
 -14   2   9        803.85        799.51        11.18 o                         
 -13   2   9         20.52         28.41         3.88 o                         
 -12   2   9        529.42        526.24         8.54 o                         
 -11   2   9         13.70         12.65         3.47 o                         
 -10   2   9        985.51       1004.56         8.93 o                         
  -9   2   9          1.43         19.08         4.76 o                         
  -8   2   9        861.43       1029.45        17.45 o                         
  -7   2   9        681.75        771.04        17.38 o                         
  -6   2   9       1655.94       1622.70        19.32 o                         
  -5   2   9        846.44        964.96         9.36 o                         
  -4   2   9       7818.05       7924.29        75.15 o                         
  -3   2   9         37.26         39.47         1.69 o                         
  -2   2   9       3452.30       3452.72        26.48 o                         
  -1   2   9       2555.67       2896.51        20.53 o                         
   0   2   9        873.41        807.67         6.02 o                         
   1   2   9         36.63         29.86         1.46 o                         
   2   2   9       3013.60       2951.76        23.18 o                         
   3   2   9        169.07        172.54         3.02 o                         
   4   2   9       4772.10       4751.66        34.51 o                         
   5   2   9        484.79        535.01         4.99 o                         
   6   2   9       1800.43       1765.22        14.56 o                         
   7   2   9       1977.54       1981.86        15.41 o                         
   8   2   9         50.55         80.08         7.59 o                         
   9   2   9         50.48         56.21         3.54 o                         
  10   2   9        597.93        586.43         9.23 o                         
  11   2   9         60.73         52.72         3.97 o                         
  12   2   9       2171.21       2114.19        17.98 o                         
  13   2   9         24.61         35.04         4.43 o                         
  14   2   9         56.32         62.17         4.83 o                         
  15   2   9          7.94          1.88         7.17 o                         
  16   2   9        193.82        192.13         8.40 o                         
  17   2   9         27.73         34.62         7.99 o                         
  18   2   9        330.88        342.98        10.31 o                         
  19   2   9         19.95         34.54         8.33 o                         
  20   2   9        160.42        185.53        10.68 o                         
 -22   3   9        274.56        300.87        11.38 o                         
 -21   3   9        692.60        695.68        13.32 o                         
 -20   3   9         19.56         29.80         9.96 o                         
 -19   3   9        808.90        836.43        13.77 o                         
 -18   3   9          1.54         13.69         7.99 o                         
 -17   3   9        285.33        272.43         8.38 o                         
 -16   3   9         74.25         66.70         6.86 o                         
 -15   3   9        764.13        753.87        10.90 o                         
 -14   3   9         73.17         55.48         6.07 o                         
 -13   3   9       1909.58       1863.51        19.18 o                         
 -12   3   9        176.43        153.88         5.32 o                         
 -11   3   9       1758.53       1801.34        15.53 o                         
 -10   3   9         75.13         78.95         3.57 o                         
  -9   3   9       3420.13       3258.87        29.83 o                         
  -8   3   9         10.72          5.34         3.30 o                         
  -7   3   9       2395.80       2280.68        38.34 o                         
  -6   3   9        340.37        306.08         4.03 o                         
  -5   3   9       2194.81       2134.82        19.92 o                         
  -4   3   9        461.83        456.76        11.23 o                         
  -3   3   9       3514.26       3534.14        30.51 o                         
  -2   3   9        329.77        357.18         9.18 o                         
  -1   3   9       1994.27       1913.56        19.40 o                         
   0   3   9        105.04        128.29         8.75 o                         
   1   3   9       1703.14       1635.15        16.59 o                         
   2   3   9        135.58        135.22         2.99 o                         
   3   3   9       4995.43       4707.61        55.20 o                         
   4   3   9         73.71         86.77         6.00 o                         
   5   3   9       3607.32       3634.59        29.04 o                         
   6   3   9         11.03         15.95         2.50 o                         
   7   3   9       1523.27       1503.05        23.88 o                         
   8   3   9        507.09        497.13         5.31 o                         
   9   3   9        691.36        670.35         9.65 o                         
  10   3   9        111.45         97.84         3.74 o                         
  11   3   9       1357.81       1303.20        25.62 o                         
  12   3   9          0.93          1.91         4.79 o                         
  13   3   9        612.96        653.67        15.45 o                         
  14   3   9         49.07         49.35         5.24 o                         
  15   3   9        552.24        540.76        10.41 o                         
  16   3   9          0.72         13.09         7.59 o                         
  17   3   9        704.49        693.01        15.47 o                         
  18   3   9         55.82         64.75         9.46 o                         
  19   3   9        198.26        235.08        10.80 o                         
  20   3   9          6.74         31.85        10.14 o                         
 -21   4   9        103.82        121.05        11.15 o                         
 -20   4   9        596.16        608.93        12.99 o                         
 -19   4   9        342.61        347.98        11.03 o                         
 -18   4   9        557.73        577.57        14.49 o                         
 -17   4   9          0.66         -7.18         8.39 o                         
 -16   4   9        929.53        875.19        14.18 o                         
 -15   4   9          0.38         -2.18         7.26 o                         
 -14   4   9       1938.99       1871.44        19.11 o                         
 -13   4   9         53.77         54.46         5.28 o                         
 -12   4   9       1177.71       1186.96        12.33 o                         
 -11   4   9         15.03         16.91         4.73 o                         
 -10   4   9       2762.79       2663.09        26.61 o                         
  -9   4   9        133.23        137.21         3.57 o                         
  -8   4   9       5647.55       5114.83        57.44 o                         
  -7   4   9          5.60          4.22         3.24 o                         
  -6   4   9       1117.07       1139.83        11.19 o                         
  -5   4   9        993.04        937.07         8.57 o                         
  -4   4   9       6788.82       6527.34        53.32 o                         
  -3   4   9         41.42         37.52         2.99 o                         
  -2   4   9       6807.69       6581.04        54.50 o                         
  -1   4   9          7.17          5.58         2.15 o                         
   0   4   9       7134.54       7145.23        59.47 o                         
   1   4   9         36.44         45.72         2.74 o                         
   2   4   9       2345.36       2218.41        21.21 o                         
   3   4   9        201.52        179.84         3.41 o                         
   4   4   9       2543.75       2504.19        21.55 o                         
   5   4   9         99.03         84.67         3.60 o                         
   6   4   9       3721.06       3670.65        33.25 o                         
   7   4   9         39.83         41.88         4.13 o                         
   8   4   9       2666.12       2578.50        25.72 o                         
   9   4   9         93.18         88.49         3.33 o                         
  10   4   9       2898.38       2783.21        27.22 o                         
  11   4   9          4.18          9.85         4.09 o                         
  12   4   9        356.21        359.46         6.13 o                         
  13   4   9        265.98        268.08         6.40 o                         
  14   4   9       1051.25       1028.83        12.50 o                         
  15   4   9        102.80        126.91         6.32 o                         
  16   4   9        552.21        503.94        11.57 o                         
  17   4   9         21.45         50.18         8.30 o                         
  18   4   9        137.37        162.40         9.00 o                         
  19   4   9         72.15         77.49         8.97 o                         
 -20   5   9          7.82         15.13        10.05 o                         
 -19   5   9        413.41        412.88        11.25 o                         
 -18   5   9          4.84          8.98         9.06 o                         
 -17   5   9        878.11        832.22        13.38 o                         
 -16   5   9         19.11         29.08         7.84 o                         
 -15   5   9        600.86        585.64         9.91 o                         
 -14   5   9         19.55         23.14         6.15 o                         
 -13   5   9       1487.11       1439.63        14.38 o                         
 -12   5   9          1.82         13.19         5.18 o                         
 -11   5   9       3308.49       3239.66        27.38 o                         
 -10   5   9         16.74         17.19         4.66 o                         
  -9   5   9       2090.00       2100.13        22.63 o                         
  -8   5   9          3.06          6.64         3.54 o                         
  -7   5   9       4046.21       3896.53        39.53 o                         
  -6   5   9         43.95         46.59         2.61 o                         
  -5   5   9       1294.65       1305.44        12.48 o                         
  -4   5   9        119.46        115.74         4.17 o                         
  -3   5   9       2111.43       2068.43        38.27 o                         
  -2   5   9        145.85        128.66         3.21 o                         
  -1   5   9       5327.47       5353.38        66.45 o                         
   0   5   9        156.52        132.32         5.96 o                         
   1   5   9       2914.55       2912.06        47.83 o                         
   2   5   9        204.76        196.33         6.39 o                         
   3   5   9       1586.61       1690.94        17.49 o                         
   4   5   9          0.56         14.86         2.96 o                         
   5   5   9       2882.32       2641.30        42.22 o                         
   6   5   9         73.42         77.99         3.69 o                         
   7   5   9       2090.42       1945.96        17.75 o                         
   8   5   9        372.89        373.99         6.28 o                         
   9   5   9       1853.62       1804.60        19.87 o                         
  10   5   9        601.55        594.57         9.01 o                         
  11   5   9       1110.62       1045.79        12.96 o                         
  12   5   9         23.86         25.31         5.64 o                         
  13   5   9        488.22        466.05         7.61 o                         
  14   5   9         20.89         31.24         6.46 o                         
  15   5   9        762.98        738.57        11.79 o                         
  16   5   9          4.07          3.38         7.76 o                         
  17   5   9        135.25        147.96         8.44 o                         
  18   5   9         38.56         64.18         9.31 o                         
 -19   6   9         24.60         39.90         9.37 o                         
 -18   6   9        597.56        558.24        11.57 o                         
 -17   6   9         70.96         68.76         8.71 o                         
 -16   6   9        843.14        814.64        12.45 o                         
 -15   6   9          0.04          3.74         7.34 o                         
 -14   6   9       1127.14       1096.68        12.66 o                         
 -13   6   9         39.33         42.02         5.95 o                         
 -12   6   9        793.60        763.54        10.93 o                         
 -11   6   9          2.80         11.65         5.29 o                         
 -10   6   9        777.50        778.66        13.44 o                         
  -9   6   9         27.37         33.64         4.48 o                         
  -8   6   9       1727.12       1710.02        15.44 o                         
  -7   6   9        719.65        709.02        10.60 o                         
  -6   6   9       1625.75       1681.08        26.11 o                         
  -5   6   9         38.01         38.93         4.65 o                         
  -4   6   9       2557.32       2506.50        34.73 o                         
  -3   6   9          3.94          7.56         4.13 o                         
  -2   6   9       4141.48       4118.21        49.88 o                         
  -1   6   9         36.46         35.43         3.36 o                         
   0   6   9       1290.03       1259.72        13.47 o                         
   1   6   9        115.65         91.70         4.42 o                         
   2   6   9       2823.38       2779.99        25.94 o                         
   3   6   9         11.09         16.30         4.35 o                         
   4   6   9        917.22        869.53        13.30 o                         
   5   6   9        443.86        429.99         7.00 o                         
   6   6   9       1305.90       1206.58        13.09 o                         
   7   6   9         52.35         51.17         3.49 o                         
   8   6   9        901.01        920.03        10.82 o                         
   9   6   9          9.18         11.30         4.27 o                         
  10   6   9       1906.77       1860.32        17.85 o                         
  11   6   9          6.95         12.94         5.77 o                         
  12   6   9        560.11        551.44        10.09 o                         
  13   6   9         18.20         23.00         6.66 o                         
  14   6   9        162.43        147.24         7.36 o                         
  15   6   9         59.12         69.61         8.63 o                         
  16   6   9        543.56        508.98        14.50 o                         
  17   6   9         54.47         66.07        10.10 o                         
 -18   7   9        125.61        134.32        11.79 o                         
 -17   7   9          7.28         11.25        11.07 o                         
 -16   7   9         17.27         16.91        10.76 o                         
 -15   7   9        463.76        442.08        12.32 o                         
 -14   7   9        811.90        805.66        13.66 o                         
 -13   7   9        352.85        353.07         9.79 o                         
 -12   7   9          2.26         14.09         7.96 o                         
 -11   7   9         59.30         67.87         7.90 o                         
 -10   7   9         17.82         32.69         7.11 o                         
  -9   7   9       1989.97       1966.77        20.22 o                         
  -8   7   9         19.41         30.20         6.20 o                         
  -7   7   9       1173.50       1191.23        14.70 o                         
  -6   7   9         35.05         36.96         5.60 o                         
  -5   7   9        280.54        286.65         7.22 o                         
  -4   7   9        148.51        162.06         5.66 o                         
  -3   7   9        487.26        473.30         7.97 o                         
  -2   7   9         33.82         34.95         4.17 o                         
  -1   7   9        389.45        403.10         9.14 o                         
   0   7   9        637.93        627.14        12.11 o                         
   1   7   9       1283.53       1248.35        15.79 o                         
   2   7   9        212.72        230.57         6.77 o                         
   3   7   9       1254.49       1203.58        16.16 o                         
   4   7   9        237.76        242.38         8.38 o                         
   5   7   9       1490.38       1486.73        14.79 o                         
   6   7   9         19.82         27.25         5.24 o                         
   7   7   9         13.67         31.45         6.39 o                         
   8   7   9        124.32        126.62         6.74 o                         
   9   7   9        178.34        192.29         8.10 o                         
  10   7   9          2.53          7.69         7.15 o                         
  11   7   9        178.40        187.05         7.85 o                         
  12   7   9         39.94         53.49         8.30 o                         
  13   7   9          9.41         32.18         8.52 o                         
  14   7   9         45.75         44.46         8.90 o                         
  15   7   9        211.37        214.40        10.63 o                         
  16   7   9          3.98         12.53        10.35 o                         
 -16   8   9        235.39        235.36        12.49 o                         
 -15   8   9         66.43         72.87        11.27 o                         
 -14   8   9        158.85        174.00        11.70 o                         
 -13   8   9          3.00         13.04         8.96 o                         
 -12   8   9         59.36         60.88         9.14 o                         
 -11   8   9         26.90         30.05         8.79 o                         
 -10   8   9          5.76         14.75         8.19 o                         
  -9   8   9          2.30         11.86         7.75 o                         
  -8   8   9         25.99         38.24         7.52 o                         
  -7   8   9         72.10         85.66         6.95 o                         
  -6   8   9        227.37        246.33         7.42 o                         
  -5   8   9        809.12        805.66        12.04 o                         
  -4   8   9        301.93        323.67         7.53 o                         
  -3   8   9         11.80          7.84         6.81 o                         
  -2   8   9         38.65         41.98         6.35 o                         
  -1   8   9         20.45         30.98         6.59 o                         
   0   8   9         86.83         94.50         6.77 o                         
   1   8   9         27.54         39.14         6.25 o                         
   2   8   9          2.12         12.61         5.85 o                         
   3   8   9          4.18         19.10         5.77 o                         
   4   8   9         60.12         79.78         6.17 o                         
   5   8   9         83.54        102.93         6.90 o                         
   6   8   9          3.33         19.92         7.66 o                         
   7   8   9        145.53        144.70         7.98 o                         
   8   8   9        418.08        443.40        12.18 o                         
   9   8   9         89.92        103.20         8.75 o                         
  10   8   9        194.26        206.04         9.41 o                         
  11   8   9         89.93         83.70         9.40 o                         
  12   8   9         27.53         35.76         9.37 o                         
  13   8   9          3.13         11.46         9.61 o                         
  14   8   9         69.50         78.18         9.88 o                         
 -13   9   9          0.08          6.30        11.24 o                         
 -12   9   9          0.28         25.52         9.83 o                         
 -11   9   9          2.58         24.31         9.92 o                         
 -10   9   9          2.90         17.96         8.89 o                         
  -9   9   9         13.58         25.99         8.45 o                         
  -8   9   9          5.40          3.79         8.09 o                         
  -7   9   9         18.98         23.92         9.21 o                         
  -6   9   9         11.43         26.89         8.71 o                         
  -5   9   9         80.01         93.84         8.46 o                         
  -4   9   9          6.90         18.98         7.67 o                         
  -3   9   9          0.94          7.20         7.56 o                         
  -2   9   9        572.08        555.68        11.24 o                         
  -1   9   9          0.19         16.11         8.44 o                         
   0   9   9         50.44         47.81         8.73 o                         
   1   9   9         47.52         40.66         9.03 o                         
   2   9   9         22.12         29.36         9.41 o                         
   3   9   9         10.55         27.18         9.10 o                         
   4   9   9         85.36        110.02         9.25 o                         
   5   9   9         34.09         53.58         9.62 o                         
   6   9   9        279.84        310.54        14.26 o                         
   7   9   9         31.06         54.78         8.65 o                         
   8   9   9         77.00         83.07         9.77 o                         
   9   9   9        280.65        285.44        10.75 o                         
  10   9   9        117.82        123.51        10.20 o                         
  11   9   9         25.95         46.26        10.25 o                         
 -10  10   9        158.15        179.76        11.87 o                         
  -9  10   9         17.32         28.82        11.02 o                         
  -8  10   9        251.90        263.36        12.38 o                         
  -7  10   9         17.55         41.06        12.83 o                         
  -6  10   9        305.01        297.59        12.33 o                         
  -5  10   9        109.01        120.52        10.41 o                         
  -4  10   9         46.00         43.16        10.63 o                         
  -3  10   9         31.23         39.79        10.61 o                         
  -2  10   9          5.60         12.06         9.62 o                         
  -1  10   9          3.91         13.63         9.43 o                         
   0  10   9        184.76        183.42        10.24 o                         
   1  10   9          0.85          4.36        10.99 o                         
   2  10   9        351.98        345.77        20.31 o                         
   3  10   9          6.54         19.23        13.22 o                         
   4  10   9        147.49        165.82        11.78 o                         
   5  10   9        251.74        246.04        11.63 o                         
   6  10   9        302.68        285.71        12.27 o                         
   7  10   9         47.65         55.01        11.68 o                         
   8  10   9         20.54         36.55        11.84 o                         
  -3  11   9        193.51        203.99        14.23 o                         
  -2  11   9         93.08        117.86        13.84 o                         
  -1  11   9        175.97        210.11        13.28 o                         
   0  11   9        191.91        197.90        13.19 o                         
   1  11   9        131.49        137.94        11.58 o                         
   2  11   9         50.57         68.59        11.90 o                         
 -22   0  10        186.38        204.48        14.67 o                         
 -21   0  10        210.11        208.56        14.19 o                         
 -20   0  10        157.10        168.22        11.62 o                         
 -19   0  10        363.22        369.81        12.69 o                         
 -18   0  10        271.38        268.90        13.29 o                         
 -17   0  10        118.36        124.23         8.34 o                         
 -16   0  10       1790.75       1855.37        23.69 o                         
 -15   0  10        733.03        726.93        12.92 o                         
 -14   0  10       1867.29       1882.76        23.25 o                         
 -13   0  10        585.13        695.59        30.44 o                         
 -12   0  10       4128.13       4242.76        46.56 o                         
 -11   0  10       6617.94       6634.46        74.12 o                         
 -10   0  10      13249.66      12655.38       138.95 o                         
  -9   0  10       3127.02       3045.39        42.91 o                         
  -8   0  10       1872.31       1934.07        29.02 o                         
  -7   0  10        411.60        421.53         9.84 o                         
  -6   0  10        886.53        885.45        19.39 o                         
  -5   0  10        527.03        569.14        24.28 o                         
  -4   0  10       1618.05       1575.15        19.11 o                         
  -3   0  10        112.87        171.25         3.81 o                         
  -2   0  10      17105.65      18005.57       212.69 o                         
  -1   0  10       1618.43       1703.22        26.67 o                         
   0   0  10      11550.00      11656.66       172.55 o                         
   1   0  10        952.13        880.76        18.78 o                         
   2   0  10       5002.80       5057.82        46.94 o                         
   3   0  10       3902.08       3798.47        37.23 o                         
   4   0  10       3354.29       3546.00        45.12 o                         
   5   0  10       2013.41       1919.05        21.36 o                         
   6   0  10       2990.84       3115.49        34.01 o                         
   7   0  10       1626.68       1730.48        23.84 o                         
   8   0  10         53.51         61.87         3.99 o                         
   9   0  10        596.09        642.86         8.73 o                         
  10   0  10       2577.39       2655.10        27.75 o                         
  11   0  10        107.00        103.70         4.92 o                         
  12   0  10       1503.78       1516.20        23.46 o                         
  13   0  10        330.19        382.86        32.98 o                         
  14   0  10       1570.44       1457.63        32.83 o                         
  15   0  10        160.57        186.07        13.59 o                         
  16   0  10        190.29        183.58        10.80 o                         
  17   0  10        519.48        515.23        13.06 o                         
  18   0  10         18.31         20.60        11.15 o                         
  19   0  10        244.57        276.05        14.29 o                         
  20   0  10        145.22        160.82        13.65 o                         
 -22   1  10          0.68         27.81         9.47 o                         
 -21   1  10        782.13        757.92        11.46 o                         
 -20   1  10          1.45          6.62         7.47 o                         
 -19   1  10       1824.07       1796.78        20.06 o                         
 -18   1  10         81.77         92.94         7.12 o                         
 -17   1  10       2411.34       2369.69        22.07 o                         
 -16   1  10       1180.94       1127.36        12.31 o                         
 -15   1  10       1106.61       1063.14        11.54 o                         
 -14   1  10         92.38        103.63         5.51 o                         
 -13   1  10        857.01        825.27        10.82 o                         
 -12   1  10         10.42         41.54         9.06 o                         
 -11   1  10       1441.83       1495.44        23.77 o                         
 -10   1  10          9.03          9.20         3.29 o                         
  -9   1  10       5866.01       5823.16        47.09 o                         
  -8   1  10        400.57        451.59         5.70 o                         
  -7   1  10       7373.63       7592.72        82.79 o                         
  -6   1  10        176.26        163.05         3.90 o                         
  -5   1  10       7607.00       7763.53        78.50 o                         
  -4   1  10       1912.18       1752.57        15.94 o                         
  -3   1  10       6662.30       6991.42        57.93 o                         
  -2   1  10       3567.35       3746.84        30.78 o                         
  -1   1  10        235.36        220.70         2.49 o                         
   0   1  10        720.28        699.58         6.53 o                         
   1   1  10       5555.30       5815.94        41.02 o                         
   2   1  10         96.53        112.92         1.97 o                         
   3   1  10       3834.23       3728.65        23.91 o                         
   4   1  10         96.18        127.32         2.04 o                         
   5   1  10       4315.43       4164.26        32.09 o                         
   6   1  10        398.34        344.36         5.21 o                         
   7   1  10       8595.07       8687.28        67.91 o                         
   8   1  10       1727.05       1686.15        14.50 o                         
   9   1  10       2048.74       1952.20        17.36 o                         
  10   1  10        242.32        237.91         4.82 o                         
  11   1  10        708.73        747.79        37.63 o                         
  12   1  10         23.94         76.47        12.52 o                         
  13   1  10        299.68        286.08        11.18 o                         
  14   1  10          2.38          2.32         5.26 o                         
  15   1  10       1180.08       1149.71        18.91 o                         
  16   1  10         50.95         61.66         7.01 o                         
  17   1  10        260.52        254.52         8.24 o                         
  18   1  10        151.33        157.18         8.17 o                         
  19   1  10        264.17        270.65         9.16 o                         
  20   1  10        173.91        212.79         9.85 o                         
 -22   2  10        874.16        875.36        16.41 o                         
 -21   2  10         97.78        109.91        10.57 o                         
 -20   2  10         50.75         43.20         9.03 o                         
 -19   2  10        110.32        105.84         9.29 o                         
 -18   2  10        105.12         96.08         8.24 o                         
 -17   2  10          5.41          6.30         7.36 o                         
 -16   2  10        812.17        787.83        10.23 o                         
 -15   2  10         54.94         52.82         5.49 o                         
 -14   2  10       1858.56       1797.32        16.24 o                         
 -13   2  10        207.15        192.73         4.84 o                         
 -12   2  10       2623.47       2605.83        28.14 o                         
 -11   2  10        633.06        684.00         8.13 o                         
 -10   2  10        486.92        458.25         5.60 o                         
  -9   2  10        549.63        620.99        16.17 o                         
  -8   2  10       3507.74       3434.60        56.42 o                         
  -7   2  10       2547.81       2612.89        29.22 o                         
  -6   2  10         50.22         47.69         2.18 o                         
  -5   2  10         40.36         56.40         2.30 o                         
  -4   2  10       4823.87       4726.89        37.67 o                         
  -3   2  10        246.66        232.38         3.58 o                         
  -2   2  10      10876.56      11335.19        83.14 o                         
  -1   2  10        667.92        787.48         8.14 o                         
   0   2  10       2911.93       2706.30        21.05 o                         
   1   2  10       3051.99       2966.05        22.63 o                         
   2   2  10       5813.68       5890.99        45.68 o                         
   3   2  10       1133.53       1067.24         8.93 o                         
   4   2  10       2136.85       2182.49        16.40 o                         
   5   2  10         22.59         32.20         2.06 o                         
   6   2  10        276.44        276.06         3.71 o                         
   7   2  10        122.76        100.94         2.91 o                         
   8   2  10       1458.42       1502.19        17.00 o                         
   9   2  10         68.36         99.26         8.14 o                         
  10   2  10       2182.32       2144.42        18.72 o                         
  11   2  10          6.57         12.98         3.83 o                         
  12   2  10        798.90        802.78        22.28 o                         
  13   2  10        702.67        690.25        12.59 o                         
  14   2  10        437.44        383.29        13.12 o                         
  15   2  10        249.82        252.98        11.46 o                         
  16   2  10        515.01        482.81        11.10 o                         
  17   2  10        149.89        152.31         9.56 o                         
  18   2  10        103.42        115.53         8.37 o                         
  19   2  10         50.90         60.94         9.50 o                         
  20   2  10         13.30         27.59        10.10 o                         
 -21   3  10         35.42         51.16         9.93 o                         
 -20   3  10        153.86        169.83        10.48 o                         
 -19   3  10        165.97        164.47         9.79 o                         
 -18   3  10         22.48         24.51         9.36 o                         
 -17   3  10        584.77        557.89        14.97 o                         
 -16   3  10        876.86        852.77        14.80 o                         
 -15   3  10        244.37        229.66         7.49 o                         
 -14   3  10         66.91         70.64         5.97 o                         
 -13   3  10         11.38         17.78         4.40 o                         
 -12   3  10          0.82         -2.25         4.04 o                         
 -11   3  10        102.79         97.11         4.06 o                         
 -10   3  10        378.56        365.26         5.38 o                         
  -9   3  10       1122.57       1126.48        11.16 o                         
  -8   3  10        896.16        859.18        18.23 o                         
  -7   3  10       2408.01       2229.38        34.67 o                         
  -6   3  10        170.67        234.17        14.96 o                         
  -5   3  10       5178.57       4982.14        39.57 o                         
  -4   3  10       2521.14       2390.68        33.03 o                         
  -3   3  10        620.41        659.83        16.34 o                         
  -2   3  10         14.31         48.90         9.17 o                         
  -1   3  10        154.23        140.71         8.34 o                         
   0   3  10        524.46        573.93        19.83 o                         
   1   3  10        577.05        608.03        12.84 o                         
   2   3  10         79.42         94.10         3.58 o                         
   3   3  10        274.94        213.08         4.65 o                         
   4   3  10        599.55        638.17         9.11 o                         
   5   3  10       4310.96       4150.21        28.47 o                         
   6   3  10         21.64         33.15         4.13 o                         
   7   3  10       2012.89       1871.08        21.01 o                         
   8   3  10         30.11         35.36         2.82 o                         
   9   3  10       1380.65       1323.24        11.14 o                         
  10   3  10        132.72        144.79         4.29 o                         
  11   3  10         28.36         28.74         4.41 o                         
  12   3  10         13.41         21.34         4.75 o                         
  13   3  10         15.11         19.91         5.13 o                         
  14   3  10         81.41         86.24         5.88 o                         
  15   3  10        372.26        346.54         8.70 o                         
  16   3  10        230.45        232.02        10.15 o                         
  17   3  10        215.54        234.60        15.02 o                         
  18   3  10          0.38         26.97         9.68 o                         
  19   3  10        454.01        432.87        12.05 o                         
 -21   4  10        179.36        198.95        11.34 o                         
 -20   4  10         46.30         77.10        10.33 o                         
 -19   4  10         16.16         42.96         9.55 o                         
 -18   4  10        530.66        533.84        11.40 o                         
 -17   4  10         44.02         42.49         8.39 o                         
 -16   4  10          4.69         14.19         7.94 o                         
 -15   4  10        132.22        134.44         7.54 o                         
 -14   4  10       1172.34       1136.18        13.73 o                         
 -13   4  10          8.33         11.75         5.46 o                         
 -12   4  10        789.35        749.64        10.16 o                         
 -11   4  10         90.75         97.90         4.09 o                         
 -10   4  10        316.78        308.36         5.33 o                         
  -9   4  10          1.20          8.83         3.74 o                         
  -8   4  10         97.76         77.37         3.85 o                         
  -7   4  10        626.54        595.02         8.02 o                         
  -6   4  10        491.90        487.43         5.67 o                         
  -5   4  10        936.73        894.70         8.81 o                         
  -4   4  10        102.57        110.18         3.62 o                         
  -3   4  10       4412.50       4241.87        33.82 o                         
  -2   4  10          6.32         16.08         3.00 o                         
  -1   4  10         58.80         61.92         2.90 o                         
   0   4  10       1376.79       1336.19        35.11 o                         
   1   4  10        105.01         85.99         3.43 o                         
   2   4  10       1131.64       1117.62        12.36 o                         
   3   4  10        314.50        313.34         5.17 o                         
   4   4  10          8.31         17.53         2.29 o                         
   5   4  10        507.58        465.51        15.01 o                         
   6   4  10          5.20          9.63         3.73 o                         
   7   4  10        292.96        278.08         5.59 o                         
   8   4  10          1.70         10.20         4.37 o                         
   9   4  10       1007.59        970.04        23.58 o                         
  10   4  10        585.24        550.70         9.55 o                         
  11   4  10        305.51        290.84         6.27 o                         
  12   4  10        405.51        402.91         7.18 o                         
  13   4  10        182.42        199.35         6.64 o                         
  14   4  10        257.90        247.24         6.98 o                         
  15   4  10          2.14         13.03         6.82 o                         
  16   4  10         76.42         73.54         8.41 o                         
  17   4  10          0.59         14.32         8.31 o                         
  18   4  10          6.47         32.52         8.87 o                         
  19   4  10         15.36         36.35         9.05 o                         
 -20   5  10         49.83         50.42         9.91 o                         
 -19   5  10          2.76         15.85         9.52 o                         
 -18   5  10          8.73         20.40         9.03 o                         
 -17   5  10         46.69         48.55         8.69 o                         
 -16   5  10        219.62        226.88         8.76 o                         
 -15   5  10        796.95        765.59        11.04 o                         
 -14   5  10          9.41         11.57         6.55 o                         
 -13   5  10        445.59        453.29         7.73 o                         
 -12   5  10          6.09         15.11         5.32 o                         
 -11   5  10        511.98        512.00         7.83 o                         
 -10   5  10        469.88        485.16         7.09 o                         
  -9   5  10        145.19        145.96         4.95 o                         
  -8   5  10          6.53         16.12         3.73 o                         
  -7   5  10         45.31         51.55         4.53 o                         
  -6   5  10          3.37          8.67         3.68 o                         
  -5   5  10        277.93        289.41         6.00 o                         
  -4   5  10        174.91        182.80         6.52 o                         
  -3   5  10         69.44         76.11         8.53 o                         
  -2   5  10         82.58         70.51         3.62 o                         
  -1   5  10       1802.38       1640.51        17.18 o                         
   0   5  10        185.98        177.12         4.38 o                         
   1   5  10        583.01        591.75         8.35 o                         
   2   5  10        492.27        563.74         7.64 o                         
   3   5  10        319.16        284.03         5.00 o                         
   4   5  10       2741.96       2570.26        31.64 o                         
   5   5  10         21.74         20.38         3.67 o                         
   6   5  10        642.36        591.35         9.82 o                         
   7   5  10          1.60         10.32         4.04 o                         
   8   5  10        309.32        286.55         9.20 o                         
   9   5  10         53.48         72.20         5.04 o                         
  10   5  10         50.63         62.35         5.16 o                         
  11   5  10        217.78        231.04         6.04 o                         
  12   5  10        255.54        253.58         6.46 o                         
  13   5  10         12.78         25.51         5.84 o                         
  14   5  10        102.56        114.38         6.61 o                         
  15   5  10        161.05        182.96         7.58 o                         
  16   5  10          5.01         17.24         8.02 o                         
  17   5  10         55.90         66.87         7.92 o                         
  18   5  10         76.72         94.37         9.21 o                         
 -19   6  10         11.46         19.22        11.46 o                         
 -18   6  10        144.46        155.25        10.59 o                         
 -17   6  10         44.26         51.89         8.58 o                         
 -16   6  10        236.38        242.94         8.97 o                         
 -15   6  10        234.24        240.46         8.23 o                         
 -14   6  10         11.81         18.69         6.78 o                         
 -13   6  10        326.37        331.74         7.32 o                         
 -12   6  10        228.75        223.52         6.49 o                         
 -11   6  10          2.82         17.92         5.47 o                         
 -10   6  10        213.96        216.16         7.38 o                         
  -9   6  10        293.21        296.69         6.32 o                         
  -8   6  10        906.51        903.95        11.49 o                         
  -7   6  10        669.89        670.11        12.98 o                         
  -6   6  10       1564.42       1598.59        27.49 o                         
  -5   6  10        489.28        513.66        11.40 o                         
  -4   6  10       1428.80       1387.20        14.47 o                         
  -3   6  10        853.59        800.32         9.62 o                         
  -2   6  10         17.00         22.06         3.82 o                         
  -1   6  10         68.36         72.38         5.39 o                         
   0   6  10         32.16         20.81         6.07 o                         
   1   6  10          4.09          6.60         4.01 o                         
   2   6  10        560.27        535.31         8.35 o                         
   3   6  10        274.77        262.45         5.77 o                         
   4   6  10        451.71        442.47         7.00 o                         
   5   6  10        142.64        143.82         5.24 o                         
   6   6  10        838.28        798.85        14.53 o                         
   7   6  10        186.98        208.70         7.14 o                         
   8   6  10        824.49        788.18        13.24 o                         
   9   6  10        919.44        889.69        13.26 o                         
  10   6  10         14.23         16.02         5.58 o                         
  11   6  10        280.07        281.41         7.88 o                         
  12   6  10         18.29         24.37         6.11 o                         
  13   6  10         14.93         28.19         7.34 o                         
  14   6  10          2.76         18.90         7.99 o                         
  15   6  10         88.93         86.92         9.57 o                         
  16   6  10         80.04         79.21        10.39 o                         
  17   6  10        134.32        142.86        10.32 o                         
 -17   7  10         78.47         72.47        11.36 o                         
 -16   7  10          1.19         -0.31        10.71 o                         
 -15   7  10        493.91        507.01        13.41 o                         
 -14   7  10        186.12        207.11        10.04 o                         
 -13   7  10       2124.96       2093.66        23.54 o                         
 -12   7  10          2.94         21.21         8.33 o                         
 -11   7  10        257.75        250.82         9.06 o                         
 -10   7  10         28.60         43.99         7.71 o                         
  -9   7  10        568.04        608.90        11.18 o                         
  -8   7  10        485.92        502.02        10.50 o                         
  -7   7  10        131.87        146.72         6.56 o                         
  -6   7  10         13.18         14.26         5.44 o                         
  -5   7  10        400.60        378.85         7.80 o                         
  -4   7  10        119.81        129.34         5.52 o                         
  -3   7  10       1226.66       1222.96        14.25 o                         
  -2   7  10        132.30        148.06         6.95 o                         
  -1   7  10       1660.75       1645.80        30.20 o                         
   0   7  10        320.47        302.43         7.93 o                         
   1   7  10       2522.17       2483.78        30.16 o                         
   2   7  10        370.94        360.70         6.97 o                         
   3   7  10        773.28        760.02        10.38 o                         
   4   7  10        208.93        232.06         8.07 o                         
   5   7  10        316.03        315.50         8.81 o                         
   6   7  10        373.03        376.97        10.37 o                         
   7   7  10        166.64        176.24         7.76 o                         
   8   7  10         70.89         80.88         7.87 o                         
   9   7  10        609.12        596.82        12.58 o                         
  10   7  10         23.49         26.37         8.31 o                         
  11   7  10        806.07        805.89        12.79 o                         
  12   7  10         13.74         27.44         8.65 o                         
  13   7  10        488.80        499.08        11.16 o                         
  14   7  10        274.21        293.54        10.06 o                         
  15   7  10        204.84        223.46        11.00 o                         
 -15   8  10         84.26         89.16        11.39 o                         
 -14   8  10         42.37         55.17        10.96 o                         
 -13   8  10          2.38         10.97         9.01 o                         
 -12   8  10         46.98         58.91         9.30 o                         
 -11   8  10          2.34          8.85         9.03 o                         
 -10   8  10        467.72        449.70        10.64 o                         
  -9   8  10          3.49         15.54         7.72 o                         
  -8   8  10        831.42        831.15        12.32 o                         
  -7   8  10         59.96         69.24         7.38 o                         
  -6   8  10       2100.37       2076.58        21.77 o                         
  -5   8  10        377.55        379.70         8.32 o                         
  -4   8  10       1419.65       1460.81        17.82 o                         
  -3   8  10       1161.62       1157.98        14.16 o                         
  -2   8  10        828.63        793.27        11.67 o                         
  -1   8  10         45.52         44.95         7.40 o                         
   0   8  10        134.76        125.23         8.55 o                         
   1   8  10        122.72        137.61         7.31 o                         
   2   8  10        148.94        149.56         7.53 o                         
   3   8  10         19.25         13.45         6.62 o                         
   4   8  10       2015.91       1979.10        22.37 o                         
   5   8  10        260.35        259.71         8.73 o                         
   6   8  10        987.20        984.04        15.45 o                         
   7   8  10        476.86        496.37        11.11 o                         
   8   8  10        370.07        351.94        11.05 o                         
   9   8  10        529.38        550.71        12.09 o                         
  10   8  10        563.27        529.00        11.25 o                         
  11   8  10        248.10        261.67        10.25 o                         
  12   8  10        119.09        125.25         9.83 o                         
  13   8  10         58.05         84.99         9.75 o                         
 -13   9  10        579.87        580.62        14.46 o                         
 -12   9  10         38.98         50.38         9.43 o                         
 -11   9  10        753.05        760.84        13.82 o                         
 -10   9  10        166.81        181.58        10.01 o                         
  -9   9  10        503.48        502.57        12.72 o                         
  -8   9  10         92.61        115.54         9.48 o                         
  -7   9  10        164.37        184.37         9.91 o                         
  -6   9  10          5.83         18.99         8.53 o                         
  -5   9  10        165.36        194.61        12.94 o                         
  -4   9  10        460.16        457.35        11.09 o                         
  -3   9  10       1312.29       1298.14        21.14 o                         
  -2   9  10          1.39          4.38         8.97 o                         
  -1   9  10        618.13        595.22        12.66 o                         
   0   9  10         88.86        101.25        10.37 o                         
   1   9  10       1081.57       1078.53        20.40 o                         
   2   9  10        155.78        160.96        10.88 o                         
   3   9  10       1315.76       1306.32        21.47 o                         
   4   9  10         79.59        105.28        10.07 o                         
   5   9  10        263.87        290.27        12.95 o                         
   6   9  10          6.88         20.92         9.91 o                         
   7   9  10        120.73        149.83        12.90 o                         
   8   9  10         25.74         36.57         9.70 o                         
   9   9  10        357.27        389.97        11.31 o                         
  10   9  10         41.05         58.81         9.97 o                         
  11   9  10        917.73        924.16        15.40 o                         
 -10  10  10        121.50        145.64        11.62 o                         
  -9  10  10         18.13         29.48        11.19 o                         
  -8  10  10        444.85        438.45        14.65 o                         
  -7  10  10         22.41         28.64        12.74 o                         
  -6  10  10        495.92        482.39        13.34 o                         
  -5  10  10         15.54         24.68        10.30 o                         
  -4  10  10        312.72        306.58        12.07 o                         
  -3  10  10         41.16         46.43         9.85 o                         
  -2  10  10         13.22         23.98         9.73 o                         
  -1  10  10        116.58        122.14        10.01 o                         
   0  10  10        116.35        121.81        10.00 o                         
   1  10  10          3.94          8.92        11.15 o                         
   2  10  10        609.72        542.62        16.78 o                         
   3  10  10         35.95         35.05        12.36 o                         
   4  10  10        186.55        194.88        14.74 o                         
   5  10  10         10.46         24.14        10.94 o                         
   6  10  10        552.27        529.67        14.12 o                         
   7  10  10        111.98        123.97        12.10 o                         
 -22   1  11          7.67         25.72         9.12 o                         
 -21   1  11        116.79        133.62         8.51 o                         
 -20   1  11        367.35        375.24         9.27 o                         
 -19   1  11         80.33        104.09         7.61 o                         
 -18   1  11         78.94         97.89         6.66 o                         
 -17   1  11        140.70        159.78         6.79 o                         
 -16   1  11        259.55        250.99         6.82 o                         
 -15   1  11         26.69         32.75         5.65 o                         
 -14   1  11        665.98        639.70         8.81 o                         
 -13   1  11        661.81        634.13        14.78 o                         
 -12   1  11          2.06          4.69         4.15 o                         
 -11   1  11        511.15        505.56         7.26 o                         
 -10   1  11          6.19          8.64         3.48 o                         
  -9   1  11       1847.01       1797.04        19.21 o                         
  -8   1  11        581.23        547.76         7.52 o                         
  -7   1  11        244.76        303.13         4.84 o                         
  -6   1  11        177.21        148.86         3.77 o                         
  -5   1  11        447.21        406.31         5.44 o                         
  -4   1  11        676.42        718.45         7.51 o                         
  -3   1  11          9.20          8.74         1.56 o                         
  -2   1  11        184.08        171.33         2.23 o                         
  -1   1  11         50.38         51.50         2.26 o                         
   0   1  11       2109.45       2131.04        21.69 o                         
   1   1  11        987.87       1061.26         8.82 o                         
   2   1  11        622.82        607.39         4.85 o                         
   3   1  11        287.52        320.50         3.08 o                         
   4   1  11        292.32        276.38         3.23 o                         
   5   1  11        179.39        184.75         3.13 o                         
   6   1  11        806.91        755.09         7.26 o                         
   7   1  11       1428.42       1448.71        13.04 o                         
   8   1  11        573.49        604.63         6.82 o                         
   9   1  11        846.64        853.44         8.66 o                         
  10   1  11        645.83        650.53        13.04 o                         
  11   1  11         13.36         15.28         4.16 o                         
  12   1  11          9.80        110.15        21.56 o                         
  13   1  11        140.68        136.97         9.01 o                         
  14   1  11          7.25         16.08         5.08 o                         
  15   1  11         84.81         86.14         6.22 o                         
  16   1  11         41.71         53.20         6.78 o                         
  17   1  11          2.74         17.27         7.34 o                         
  18   1  11        273.87        297.86         8.83 o                         
  19   1  11        134.61        146.17         9.03 o                         
  20   1  11         10.30         38.11         9.95 o                         
 -22   2  11        285.49        315.97        11.72 o                         
 -21   2  11          2.72         25.95         9.79 o                         
 -20   2  11        104.38         99.62         9.80 o                         
 -19   2  11         18.36         18.31         8.65 o                         
 -18   2  11        416.98        401.49         9.95 o                         
 -17   2  11        229.14        238.21         8.08 o                         
 -16   2  11        381.92        368.19         7.63 o                         
 -15   2  11        148.62        131.48         5.86 o                         
 -14   2  11        359.85        378.81         6.82 o                         
 -13   2  11         51.85         57.10         4.39 o                         
 -12   2  11       1271.54       1220.36        12.11 o                         
 -11   2  11        940.10        852.46        19.44 o                         
 -10   2  11        785.23        882.10        21.17 o                         
  -9   2  11         45.94        183.24        34.38 o                         
  -8   2  11       3846.63       3788.36        55.01 o                         
  -7   2  11       2272.71       2238.17        29.88 o                         
  -6   2  11       1211.77       1272.93        12.38 o                         
  -5   2  11        660.65        660.91         6.88 o                         
  -4   2  11       2193.33       2384.75        20.76 o                         
  -3   2  11        171.66        135.49         2.65 o                         
  -2   2  11       1488.24       1611.10        13.18 o                         
  -1   2  11       1074.62       1061.09        11.31 o                         
   0   2  11       4677.36       4829.31        36.97 o                         
   1   2  11        851.12        868.15         7.38 o                         
   2   2  11       2678.50       2856.70        21.98 o                         
   3   2  11         44.41         27.66         1.99 o                         
   4   2  11        184.15        159.98         2.87 o                         
   5   2  11        104.45         90.94         2.86 o                         
   6   2  11        817.76        851.12         7.39 o                         
   7   2  11       2378.91       2422.34        18.06 o                         
   8   2  11        343.96        358.42         5.33 o                         
   9   2  11        363.97        356.97        15.06 o                         
  10   2  11       1235.16       1238.04        20.00 o                         
  11   2  11        364.99        354.49         5.86 o                         
  12   2  11          8.19          8.04         5.03 o                         
  13   2  11         83.37         99.32         5.54 o                         
  14   2  11        113.70        118.78         5.68 o                         
  15   2  11        442.89        443.51        10.22 o                         
  16   2  11        350.20        349.15        11.62 o                         
  17   2  11        372.28        385.51        10.91 o                         
  18   2  11        162.12        178.09         9.86 o                         
  19   2  11         58.58         79.85         9.50 o                         
 -21   3  11        619.66        629.42        13.30 o                         
 -20   3  11         12.43         19.77        10.35 o                         
 -19   3  11         70.92         88.07        10.14 o                         
 -18   3  11        408.12        385.50        11.20 o                         
 -17   3  11       1763.74       1684.29        19.53 o                         
 -16   3  11        283.87        281.35         8.41 o                         
 -15   3  11       1954.84       1951.68        20.83 o                         
 -14   3  11        120.69        124.97         6.34 o                         
 -13   3  11       1129.36       1139.65        15.59 o                         
 -12   3  11        975.46        914.76        16.93 o                         
 -11   3  11        834.34        833.13         8.63 o                         
 -10   3  11        849.04        826.61        10.19 o                         
  -9   3  11        378.43        423.50         6.40 o                         
  -8   3  11       1569.98       1547.49        28.34 o                         
  -7   3  11       2775.36       2747.30        24.82 o                         
  -6   3  11        773.66        794.78        13.14 o                         
  -5   3  11       1427.86       1507.66        37.90 o                         
  -4   3  11        556.54        588.14        19.43 o                         
  -3   3  11       3630.02       3592.18        59.70 o                         
  -2   3  11       5889.96       5916.32        56.57 o                         
  -1   3  11       2881.02       2914.65        31.86 o                         
   0   3  11       1895.27       1862.91        25.49 o                         
   1   3  11       3507.36       3548.60        36.39 o                         
   2   3  11       2971.97       2901.65        27.01 o                         
   3   3  11       1224.66       1205.15        13.13 o                         
   4   3  11        993.62        963.97        19.15 o                         
   5   3  11        667.72        632.54        13.14 o                         
   6   3  11       1817.07       1804.01        14.60 o                         
   7   3  11        853.70        854.82         8.82 o                         
   8   3  11        852.56        801.04        10.22 o                         
   9   3  11       1490.49       1424.11        22.11 o                         
  10   3  11        279.19        271.28         5.37 o                         
  11   3  11        712.12        698.24         8.30 o                         
  12   3  11       1295.30       1280.89        28.41 o                         
  13   3  11        433.72        424.79        17.78 o                         
  14   3  11        392.96        423.77         8.14 o                         
  15   3  11        371.98        369.18        10.50 o                         
  16   3  11        424.41        411.71        11.72 o                         
  17   3  11         39.80         65.81        10.54 o                         
  18   3  11         95.72        114.80        10.52 o                         
  19   3  11         13.15         38.70         9.20 o                         
 -21   4  11        103.37        116.02        10.78 o                         
 -20   4  11        260.70        289.07        11.17 o                         
 -19   4  11        441.14        437.10        11.56 o                         
 -18   4  11        350.85        328.87        10.17 o                         
 -17   4  11        111.95        114.52         8.77 o                         
 -16   4  11        379.12        368.52         9.63 o                         
 -15   4  11        136.57        141.60         7.58 o                         
 -14   4  11        624.40        604.44        11.76 o                         
 -13   4  11        330.97        310.23         7.80 o                         
 -12   4  11       1370.15       1325.44        15.60 o                         
 -11   4  11        873.07        823.89        10.32 o                         
 -10   4  11       3497.31       3255.63        45.10 o                         
  -9   4  11        333.99        345.08         9.17 o                         
  -8   4  11        711.98        759.29         8.49 o                         
  -7   4  11        941.21        946.47         9.78 o                         
  -6   4  11       3024.52       2948.67        23.82 o                         
  -5   4  11       2389.02       2227.47        21.29 o                         
  -4   4  11       6707.84       6277.96       140.56 o                         
  -3   4  11         41.38         51.37         2.42 o                         
  -2   4  11        366.64        349.94         4.33 o                         
  -1   4  11        586.14        573.54         8.43 o                         
   0   4  11       1479.77       1458.94        28.33 o                         
   1   4  11        814.51        757.72        16.50 o                         
   2   4  11       3676.87       3392.20        29.42 o                         
   3   4  11        797.34        804.78         9.64 o                         
   4   4  11       3158.21       3060.77        92.76 o                         
   5   4  11        949.93        892.10        22.45 o                         
   6   4  11       1557.77       1505.66        14.32 o                         
   7   4  11        158.66        150.29         4.21 o                         
   8   4  11        364.36        360.11         6.23 o                         
   9   4  11       1332.74       1340.43        17.32 o                         
  10   4  11        535.82        524.07        11.29 o                         
  11   4  11         24.50         27.45         5.21 o                         
  12   4  11       1328.18       1251.87        12.68 o                         
  13   4  11        346.03        371.19         7.61 o                         
  14   4  11        255.61        263.49         7.38 o                         
  15   4  11        230.48        257.26         8.61 o                         
  16   4  11        292.51        302.99         9.43 o                         
  17   4  11         15.90         24.98         8.42 o                         
  18   4  11        196.95        195.86         9.25 o                         
 -20   5  11        297.25        297.98        10.95 o                         
 -19   5  11        219.69        225.08        10.20 o                         
 -18   5  11        318.25        303.17        10.17 o                         
 -17   5  11        386.59        382.47        10.25 o                         
 -16   5  11        282.17        290.74         9.21 o                         
 -15   5  11        262.87        265.16         7.69 o                         
 -14   5  11        476.89        455.97         8.71 o                         
 -13   5  11       1313.75       1304.66        16.21 o                         
 -12   5  11        595.17        636.97         8.86 o                         
 -11   5  11        705.66        702.51        11.20 o                         
 -10   5  11        536.30        543.43         7.94 o                         
  -9   5  11        656.07        648.35         7.92 o                         
  -8   5  11        664.72        643.82         9.93 o                         
  -7   5  11       1967.51       1920.70        30.49 o                         
  -6   5  11        616.61        556.53        15.33 o                         
  -5   5  11       1570.66       1638.99        41.91 o                         
  -4   5  11        509.92        518.08         7.51 o                         
  -3   5  11       1762.25       1663.45        17.29 o                         
  -2   5  11       1327.61       1311.51        15.07 o                         
  -1   5  11        386.06        383.48         6.70 o                         
   0   5  11       1763.14       1730.81        20.03 o                         
   1   5  11        955.08        958.51        11.07 o                         
   2   5  11        587.95        554.59         8.10 o                         
   3   5  11       2013.38       1872.65        20.96 o                         
   4   5  11        699.43        700.35        12.14 o                         
   5   5  11        967.86        879.33        36.10 o                         
   6   5  11       1115.38       1098.60        36.17 o                         
   7   5  11       2603.11       2502.32        63.31 o                         
   8   5  11         82.68         83.79         4.47 o                         
   9   5  11        594.48        552.87         7.82 o                         
  10   5  11         21.86         36.10         5.10 o                         
  11   5  11        400.98        369.34         6.84 o                         
  12   5  11       1736.69       1684.52        22.14 o                         
  13   5  11        367.11        370.61         7.41 o                         
  14   5  11         15.24         20.06         6.64 o                         
  15   5  11        322.34        302.63         8.64 o                         
  16   5  11          5.52         21.55         7.98 o                         
  17   5  11         13.03         17.59         8.42 o                         
 -19   6  11        172.95        177.40        12.52 o                         
 -18   6  11        275.40        257.71        11.99 o                         
 -17   6  11        254.43        252.79        10.62 o                         
 -16   6  11        173.08        165.15         9.32 o                         
 -15   6  11         18.98         29.42         7.38 o                         
 -14   6  11         49.47         52.01         6.85 o                         
 -13   6  11         71.67         90.29         6.29 o                         
 -12   6  11        575.55        575.27         9.19 o                         
 -11   6  11        248.13        266.06         8.61 o                         
 -10   6  11        511.92        514.44        11.90 o                         
  -9   6  11         87.06         92.52         6.58 o                         
  -8   6  11       1085.37       1069.95        16.50 o                         
  -7   6  11        468.91        477.77        12.58 o                         
  -6   6  11        574.66        559.77        11.23 o                         
  -5   6  11        759.99        728.30         9.20 o                         
  -4   6  11        246.30        253.98         9.31 o                         
  -3   6  11        225.85        244.80        11.56 o                         
  -2   6  11       1478.26       1392.06        26.17 o                         
  -1   6  11         58.77         64.78         3.89 o                         
   0   6  11        827.37        777.83        18.45 o                         
   1   6  11         11.97         14.41         4.77 o                         
   2   6  11       1681.44       1549.78        17.16 o                         
   3   6  11        266.45        266.61         6.36 o                         
   4   6  11        370.68        379.12        11.17 o                         
   5   6  11         12.75         26.74         4.55 o                         
   6   6  11       1579.93       1566.00        19.08 o                         
   7   6  11        654.22        658.83        18.11 o                         
   8   6  11        525.23        477.71         8.60 o                         
   9   6  11         87.16         86.94         5.75 o                         
  10   6  11        129.24        133.05         7.95 o                         
  11   6  11        110.13        130.47         7.86 o                         
  12   6  11        274.17        282.01         8.57 o                         
  13   6  11         83.54        104.37         8.13 o                         
  14   6  11        819.85        811.67        14.04 o                         
  15   6  11         66.50         76.31         9.53 o                         
  16   6  11        286.33        288.24        11.28 o                         
 -17   7  11        432.20        405.82        12.97 o                         
 -16   7  11          3.91          8.25        10.73 o                         
 -15   7  11        139.67        125.70        10.19 o                         
 -14   7  11        398.36        384.13        11.10 o                         
 -13   7  11         96.02        109.09         8.96 o                         
 -12   7  11        911.01        905.78        14.09 o                         
 -11   7  11        416.39        454.13        11.42 o                         
 -10   7  11         36.15         53.06         6.94 o                         
  -9   7  11        234.29        261.66         8.19 o                         
  -8   7  11          3.98         15.56         6.83 o                         
  -7   7  11        175.13        200.90         7.88 o                         
  -6   7  11        326.42        333.87         9.47 o                         
  -5   7  11        674.48        677.99        12.17 o                         
  -4   7  11         28.95         38.50         5.10 o                         
  -3   7  11       1905.99       1938.38        34.09 o                         
  -2   7  11         40.62         49.87         5.71 o                         
  -1   7  11        864.26        870.11        15.86 o                         
   0   7  11         91.09         80.56         6.51 o                         
   1   7  11        408.52        412.31         7.89 o                         
   2   7  11        106.28        111.53         6.09 o                         
   3   7  11         55.67         62.94         6.12 o                         
   4   7  11         33.29         43.65         6.58 o                         
   5   7  11         50.82         52.10         6.13 o                         
   6   7  11        340.00        346.86        11.88 o                         
   7   7  11        139.30        132.12         6.52 o                         
   8   7  11          1.10          6.76         7.94 o                         
   9   7  11        423.50        414.92        10.56 o                         
  10   7  11        140.18        170.53        10.02 o                         
  11   7  11        279.84        282.50        10.34 o                         
  12   7  11         26.31         37.42         8.73 o                         
  13   7  11        142.74        137.73         9.31 o                         
  14   7  11         57.30         68.35         9.48 o                         
  15   7  11        163.03        153.32        10.68 o                         
 -15   8  11         28.04         39.14        11.30 o                         
 -14   8  11          1.17          3.30        10.76 o                         
 -13   8  11          1.52         15.24         9.61 o                         
 -12   8  11        347.81        347.63        10.64 o                         
 -11   8  11         18.71         31.78         8.88 o                         
 -10   8  11         64.57         64.22         8.89 o                         
  -9   8  11         87.80        107.03         8.87 o                         
  -8   8  11        265.77        291.82         8.88 o                         
  -7   8  11        186.76        208.78         7.96 o                         
  -6   8  11         12.61         11.07         7.45 o                         
  -5   8  11         19.33         42.94         6.90 o                         
  -4   8  11         17.72         30.27         6.92 o                         
  -3   8  11          0.07         11.39         6.40 o                         
  -2   8  11         57.72         72.40         7.78 o                         
  -1   8  11          0.52          9.88         7.57 o                         
   0   8  11        495.62        504.40        14.40 o                         
   1   8  11          7.68          3.57         7.75 o                         
   2   8  11        134.80        141.21         7.39 o                         
   3   8  11         41.81         54.04         6.48 o                         
   4   8  11         46.60         34.79         6.45 o                         
   5   8  11        145.19        162.17         8.30 o                         
   6   8  11        538.36        521.80        10.62 o                         
   7   8  11        109.37        121.18         8.43 o                         
   8   8  11        263.08        288.97         9.54 o                         
   9   8  11         71.93         89.91         8.69 o                         
  10   8  11         37.21         42.20         8.92 o                         
  11   8  11         72.38         93.83        11.02 o                         
  12   8  11         59.09         66.93         9.63 o                         
  13   8  11         65.99         62.36         9.71 o                         
 -13   9  11         11.93         41.47        12.75 o                         
 -12   9  11         30.48         42.13        11.32 o                         
 -11   9  11          6.97         28.60        11.15 o                         
 -10   9  11          1.96         24.96        10.39 o                         
  -9   9  11          0.12          3.61        10.17 o                         
  -8   9  11         11.41         30.21        10.07 o                         
  -7   9  11         21.30         32.14        10.28 o                         
  -6   9  11         18.60         27.30        10.98 o                         
  -5   9  11         50.20         59.12         8.89 o                         
  -4   9  11        250.43        252.25        10.03 o                         
  -3   9  11        167.94        189.18        10.16 o                         
  -2   9  11         28.95         50.38         9.44 o                         
  -1   9  11         80.59         99.44         9.44 o                         
   0   9  11         13.75         27.41         9.36 o                         
   1   9  11         82.58         91.94         9.50 o                         
   2   9  11        125.66        126.58         9.95 o                         
   3   9  11          0.28          3.63        11.07 o                         
   4   9  11        272.81        259.42        13.61 o                         
   5   9  11          0.45         26.51        10.13 o                         
   6   9  11          2.62         21.47        10.35 o                         
   7   9  11         41.31         60.30        11.13 o                         
   8   9  11        169.66        200.63        12.78 o                         
   9   9  11        102.17        124.66         9.79 o                         
  10   9  11         77.59        103.96         9.85 o                         
  -9  10  11         38.16         55.47        11.72 o                         
  -8  10  11         20.82         32.04        12.36 o                         
  -7  10  11          2.87          7.61        11.44 o                         
  -6  10  11         13.49         18.80        11.03 o                         
  -5  10  11          1.63         18.59        10.94 o                         
  -4  10  11         54.95         56.54        11.00 o                         
  -3  10  11          6.99          8.24         9.94 o                         
  -2  10  11         72.79         75.82         9.98 o                         
  -1  10  11        174.46        192.20        11.78 o                         
   0  10  11         33.85         62.76         9.79 o                         
   1  10  11         51.68         88.71        11.77 o                         
   2  10  11         80.98         83.80        12.48 o                         
   3  10  11         49.49         43.88        12.07 o                         
   4  10  11         27.69         22.25        11.78 o                         
   5  10  11         63.15         57.10        11.91 o                         
   6  10  11         24.90         27.77        12.16 o                         
   7  10  11          8.55         12.43        12.27 o                         
 -22   0  12        114.23        139.81        15.80 o                         
 -21   0  12         32.67         47.45        13.19 o                         
 -20   0  12        389.38        410.88        12.16 o                         
 -19   0  12        708.20        731.58        14.90 o                         
 -18   0  12        988.76        989.14        15.32 o                         
 -17   0  12        465.07        453.55        11.62 o                         
 -16   0  12         71.05         86.61         8.53 o                         
 -15   0  12       5947.00       5851.91        64.10 o                         
 -14   0  12         32.19         44.63         7.01 o                         
 -13   0  12       4709.29       4703.02        47.86 o                         
 -12   0  12       2336.08       2257.02        26.15 o                         
 -11   0  12         50.24         47.23         4.95 o                         
 -10   0  12         32.53         35.50         5.25 o                         
  -9   0  12         93.78        117.49         6.88 o                         
  -8   0  12       2144.16       2296.27        36.93 o                         
  -7   0  12       4019.39       4063.84        74.84 o                         
  -6   0  12      13100.40      13336.95       191.94 o                         
  -5   0  12       6121.96       6039.60        89.37 o                         
  -4   0  12       4475.33       4738.28        69.18 o                         
  -3   0  12       3873.71       3690.67        47.51 o                         
  -2   0  12        388.58        478.48         9.73 o                         
  -1   0  12       8957.60       8911.74       133.09 o                         
   0   0  12        378.37        438.81        13.05 o                         
   1   0  12        495.99        443.94        13.24 o                         
   2   0  12       2578.78       2717.44        38.28 o                         
   3   0  12       1863.31       1861.90        19.15 o                         
   4   0  12       1033.25       1029.52        11.61 o                         
   5   0  12       2588.03       2516.46        27.96 o                         
   6   0  12       2827.52       2777.48        30.65 o                         
   7   0  12       1173.67       1094.84        14.47 o                         
   8   0  12       3522.86       3571.38        47.35 o                         
   9   0  12       3275.03       3241.56        34.98 o                         
  10   0  12        415.06        399.58         7.53 o                         
  11   0  12       2981.48       2797.15        29.52 o                         
  12   0  12         95.54         95.42         6.78 o                         
  13   0  12        641.72        603.44        11.23 o                         
  14   0  12          8.78        169.00        42.91 o                         
  15   0  12        419.49        427.98        11.62 o                         
  16   0  12        301.67        275.87        11.16 o                         
  17   0  12        351.98        359.18        12.87 o                         
  18   0  12        322.75        326.69        13.21 o                         
  19   0  12         81.21         91.35        12.81 o                         
 -22   1  12        412.92        399.11        11.02 o                         
 -21   1  12        124.56        128.93         8.94 o                         
 -20   1  12        499.17        509.41        10.38 o                         
 -19   1  12         16.56         25.91         7.36 o                         
 -18   1  12        118.40        123.73         6.87 o                         
 -17   1  12         53.12         61.03         6.46 o                         
 -16   1  12         45.64         43.05         6.00 o                         
 -15   1  12        947.39        918.66        11.00 o                         
 -14   1  12         94.91         99.93         4.83 o                         
 -13   1  12       2763.91       2706.47        21.88 o                         
 -12   1  12       1805.22       1767.27        23.89 o                         
 -11   1  12       1825.77       1874.19        16.80 o                         
 -10   1  12       2006.33       2034.43        18.29 o                         
  -9   1  12        351.75        329.48         5.45 o                         
  -8   1  12       2605.48       2450.84        25.98 o                         
  -7   1  12         75.20         95.39         3.40 o                         
  -6   1  12       2779.35       2782.27        26.73 o                         
  -5   1  12        495.24        520.13         7.66 o                         
  -4   1  12        326.00        322.59         4.70 o                         
  -3   1  12       1005.73        997.17         9.09 o                         
  -2   1  12        901.52        863.68         7.43 o                         
  -1   1  12       7694.41       7976.19        80.51 o                         
   0   1  12       1586.74       1488.56        15.70 o                         
   1   1  12       4119.14       4128.86        40.24 o                         
   2   1  12       4146.93       3877.16        30.73 o                         
   3   1  12        645.30        621.98         5.10 o                         
   4   1  12       7432.82       7154.37        49.33 o                         
   5   1  12       1557.38       1541.86        13.75 o                         
   6   1  12        865.84        822.86         7.71 o                         
   7   1  12        782.86        758.11         7.26 o                         
   8   1  12         85.15         91.50         3.96 o                         
   9   1  12         97.75        101.62         4.32 o                         
  10   1  12         28.25         30.06         4.28 o                         
  11   1  12       2300.29       2236.99        18.90 o                         
  12   1  12       1131.88       1158.55        25.78 o                         
  13   1  12        998.64        936.52        13.57 o                         
  14   1  12        349.68        360.31         6.87 o                         
  15   1  12        216.01        190.99         6.82 o                         
  16   1  12        153.60        170.45         7.38 o                         
  17   1  12         24.38         32.11         7.21 o                         
  18   1  12        505.58        491.17        10.19 o                         
  19   1  12         58.01         58.64         9.48 o                         
 -22   2  12         57.61         72.08        10.03 o                         
 -21   2  12        279.29        304.89        10.31 o                         
 -20   2  12        104.57         96.85         9.34 o                         
 -19   2  12        193.48        188.43         9.35 o                         
 -18   2  12       1015.07       1005.37        14.04 o                         
 -17   2  12        846.68        823.10        12.36 o                         
 -16   2  12        496.36        477.92         8.34 o                         
 -15   2  12       1152.15       1100.18        12.37 o                         
 -14   2  12        111.55        113.63         5.64 o                         
 -13   2  12        746.12        741.96        10.04 o                         
 -12   2  12         11.62          6.28         4.21 o                         
 -11   2  12        660.79        638.09         7.71 o                         
 -10   2  12       1101.51       1191.55        38.82 o                         
  -9   2  12        840.70        798.90        17.35 o                         
  -8   2  12       1228.58       1278.56        13.46 o                         
  -7   2  12       1541.36       1515.97        16.34 o                         
  -6   2  12       1557.23       1549.53        17.01 o                         
  -5   2  12       3547.76       3623.40        29.33 o                         
  -4   2  12       3119.66       3162.36        33.85 o                         
  -3   2  12       6695.63       6553.20        56.02 o                         
  -2   2  12        420.84        472.15         4.55 o                         
  -1   2  12       1088.74       1077.37         9.46 o                         
   0   2  12         79.44         72.96         1.82 o                         
   1   2  12        642.24        641.95         5.90 o                         
   2   2  12        968.14       1053.63         8.81 o                         
   3   2  12        353.46        367.97         4.57 o                         
   4   2  12       1148.96       1058.23        10.06 o                         
   5   2  12         88.99         89.81         2.93 o                         
   6   2  12       1693.08       1710.28        13.72 o                         
   7   2  12       2639.09       2656.72        20.06 o                         
   8   2  12        497.17        495.95         5.77 o                         
   9   2  12       2413.13       2400.83        34.11 o                         
  10   2  12         41.81         95.57        10.63 o                         
  11   2  12       1319.89       1242.31        13.19 o                         
  12   2  12        125.26        114.11         5.54 o                         
  13   2  12        120.87        128.81         5.36 o                         
  14   2  12        202.60        182.18        10.40 o                         
  15   2  12          8.86         22.29         7.76 o                         
  16   2  12        193.50        169.46         9.99 o                         
  17   2  12        390.14        389.56        10.73 o                         
  18   2  12        280.01        288.16        10.71 o                         
  19   2  12          7.13         10.10         9.04 o                         
 -21   3  12          0.85         14.97        10.86 o                         
 -20   3  12        530.68        507.65        12.87 o                         
 -19   3  12          6.66         20.50         9.91 o                         
 -18   3  12         55.11         54.68         9.59 o                         
 -17   3  12          1.63          8.48         8.12 o                         
 -16   3  12          4.19         14.66         7.21 o                         
 -15   3  12         32.99         26.24         6.56 o                         
 -14   3  12         47.50         49.28         6.17 o                         
 -13   3  12       1162.91       1122.09        13.55 o                         
 -12   3  12        401.54        391.32        11.15 o                         
 -11   3  12        575.29        570.04         8.05 o                         
 -10   3  12       2634.16       2462.22        21.93 o                         
  -9   3  12         22.07         24.30         4.10 o                         
  -8   3  12       1259.33       1237.61        11.13 o                         
  -7   3  12        496.43        499.84        12.66 o                         
  -6   3  12       1148.72       1129.84        19.39 o                         
  -5   3  12        750.15        782.60        21.37 o                         
  -4   3  12       2128.91       2163.76        21.40 o                         
  -3   3  12        715.47        651.27        10.99 o                         
  -2   3  12        384.81        422.13         5.20 o                         
  -1   3  12       1153.15       1145.19        22.40 o                         
   0   3  12       2898.83       2942.41        26.96 o                         
   1   3  12       2690.31       2584.46        29.55 o                         
   2   3  12        525.97        494.59         5.79 o                         
   3   3  12        156.18        132.48         3.15 o                         
   4   3  12        296.55        332.99         9.52 o                         
   5   3  12          5.32         22.86         6.18 o                         
   6   3  12       1030.65       1005.66        20.82 o                         
   7   3  12          7.87         13.71         3.57 o                         
   8   3  12          3.41          6.36         3.71 o                         
   9   3  12        134.29        121.77         3.26 o                         
  10   3  12          2.14          6.17         3.46 o                         
  11   3  12        635.49        621.67         7.53 o                         
  12   3  12          3.70          8.33         4.91 o                         
  13   3  12        375.88        390.06        19.11 o                         
  14   3  12         99.83        103.02         7.75 o                         
  15   3  12         70.88         66.65         8.51 o                         
  16   3  12        275.11        276.17        10.68 o                         
  17   3  12          9.46         13.01         9.51 o                         
  18   3  12         16.78         46.99         9.83 o                         
  19   3  12         16.35         52.63         8.84 o                         
 -20   4  12         18.22         42.48        10.14 o                         
 -19   4  12         76.96         97.93         9.94 o                         
 -18   4  12        257.75        250.58         9.82 o                         
 -17   4  12        278.03        280.58         9.53 o                         
 -16   4  12        178.70        181.86         8.62 o                         
 -15   4  12       1082.64       1078.13        14.32 o                         
 -14   4  12        473.53        497.51         9.23 o                         
 -13   4  12         12.89         22.19         5.77 o                         
 -12   4  12         75.01         75.62         5.66 o                         
 -11   4  12         56.38         55.25         4.66 o                         
 -10   4  12        122.73        131.44         6.11 o                         
  -9   4  12        107.30        117.58         4.73 o                         
  -8   4  12        821.48        746.82         8.20 o                         
  -7   4  12          7.70          6.19         3.52 o                         
  -6   4  12       1219.71       1157.66        28.02 o                         
  -5   4  12        220.51        226.59        12.20 o                         
  -4   4  12          2.36          6.36         3.21 o                         
  -3   4  12       2508.28       2376.09        26.71 o                         
  -2   4  12        794.84        774.74         8.32 o                         
  -1   4  12       2003.32       1931.20        26.50 o                         
   0   4  12          2.11          2.75         2.63 o                         
   1   4  12        417.38        349.33         4.40 o                         
   2   4  12         52.43         43.19         3.15 o                         
   3   4  12        127.12        132.38         3.97 o                         
   4   4  12         11.60         16.87         3.51 o                         
   5   4  12         25.82         40.49         3.62 o                         
   6   4  12       2049.55       1883.45        36.52 o                         
   7   4  12         22.68         25.76         4.28 o                         
   8   4  12        544.25        508.08         7.50 o                         
   9   4  12         75.80         76.10         4.89 o                         
  10   4  12         45.31         44.00         5.07 o                         
  11   4  12         38.71         32.39         5.25 o                         
  12   4  12         96.30         98.39         6.97 o                         
  13   4  12        124.15        149.61         7.04 o                         
  14   4  12          2.62         17.83         6.75 o                         
  15   4  12         46.54         60.92         8.46 o                         
  16   4  12         20.84         32.10         8.44 o                         
  17   4  12        115.77        135.40         9.22 o                         
  18   4  12          2.97         17.73         8.86 o                         
 -20   5  12         39.41         51.42         9.83 o                         
 -19   5  12        334.37        356.11        11.22 o                         
 -18   5  12          2.58         10.23         9.05 o                         
 -17   5  12         34.11         45.93         8.50 o                         
 -16   5  12        368.09        367.79         9.31 o                         
 -15   5  12         16.02         12.54         7.06 o                         
 -14   5  12        152.43        157.75         7.22 o                         
 -13   5  12        111.78        129.99         6.30 o                         
 -12   5  12        439.71        430.29         7.67 o                         
 -11   5  12         13.42         22.82         5.33 o                         
 -10   5  12         25.55         19.27         4.73 o                         
  -9   5  12         62.27         52.64         6.43 o                         
  -8   5  12        325.11        331.35         6.31 o                         
  -7   5  12        429.32        426.51        11.74 o                         
  -6   5  12        160.68        139.34         6.12 o                         
  -5   5  12        100.75        114.15         4.06 o                         
  -4   5  12        108.27        131.78         4.90 o                         
  -3   5  12         12.13         19.46         4.06 o                         
  -2   5  12        980.32        956.11        11.99 o                         
  -1   5  12        951.74        912.15        12.35 o                         
   0   5  12        541.88        557.63        13.35 o                         
   1   5  12        128.28        113.76         4.73 o                         
   2   5  12        101.02        103.37         5.77 o                         
   3   5  12         12.55         17.41         4.69 o                         
   4   5  12          2.44          9.68         3.65 o                         
   5   5  12        360.54        360.74         6.50 o                         
   6   5  12         73.12         75.04         3.82 o                         
   7   5  12        408.90        403.99        12.98 o                         
   8   5  12        188.37        196.37         7.40 o                         
   9   5  12         16.71         27.19         5.04 o                         
  10   5  12        772.91        713.06        10.60 o                         
  11   5  12        179.62        189.33         6.08 o                         
  12   5  12         30.83         37.51         5.89 o                         
  13   5  12         15.23         16.22         6.29 o                         
  14   5  12          9.21         22.85         6.87 o                         
  15   5  12          1.81         16.76         7.75 o                         
  16   5  12          3.99          9.90         8.31 o                         
  17   5  12         43.74         39.33         9.24 o                         
 -18   6  12         70.70         72.75        11.40 o                         
 -17   6  12          9.65         18.50        10.62 o                         
 -16   6  12         18.22         36.72         9.85 o                         
 -15   6  12         19.13         18.82         9.14 o                         
 -14   6  12          8.21         15.81         9.08 o                         
 -13   6  12        560.36        585.27        10.92 o                         
 -12   6  12        920.06        921.61        15.53 o                         
 -11   6  12        654.72        682.78        20.55 o                         
 -10   6  12        231.67        256.18         9.64 o                         
  -9   6  12       1170.97       1187.87        25.05 o                         
  -8   6  12         68.43         79.85         6.15 o                         
  -7   6  12        747.80        760.91        10.51 o                         
  -6   6  12          3.46         10.07         5.57 o                         
  -5   6  12         63.86         71.94         5.54 o                         
  -4   6  12         19.60         28.27         5.02 o                         
  -3   6  12        184.14        180.49         5.48 o                         
  -2   6  12        285.41        282.65         7.21 o                         
  -1   6  12        289.66        302.39         7.60 o                         
   0   6  12        598.11        531.95        10.83 o                         
   1   6  12       2227.21       2069.28        22.55 o                         
   2   6  12          1.48          8.18         5.24 o                         
   3   6  12       1091.90       1080.29        13.65 o                         
   4   6  12         47.27         61.05         5.46 o                         
   5   6  12        179.41        188.51         6.58 o                         
   6   6  12          5.80         14.59         6.48 o                         
   7   6  12        772.30        739.09        12.93 o                         
   8   6  12        112.61        119.71         8.23 o                         
   9   6  12         31.96         44.36         7.71 o                         
  10   6  12         36.93         51.07         7.49 o                         
  11   6  12        265.80        292.76         8.92 o                         
  12   6  12        173.80        178.31         8.07 o                         
  13   6  12        380.43        389.55         9.48 o                         
  14   6  12         25.87         31.43         8.58 o                         
  15   6  12        344.36        348.66        11.44 o                         
  16   6  12         95.81         98.80        10.54 o                         
 -17   7  12        537.49        511.63        13.57 o                         
 -16   7  12        463.64        456.15        12.20 o                         
 -15   7  12        108.42        116.51        10.21 o                         
 -14   7  12         40.27         41.09         9.75 o                         
 -13   7  12        109.11        124.05         9.16 o                         
 -12   7  12        310.34        316.21        10.83 o                         
 -11   7  12          6.45         27.88         8.39 o                         
 -10   7  12         56.07         58.10         7.48 o                         
  -9   7  12        350.50        357.33         9.10 o                         
  -8   7  12        140.50        149.63        10.05 o                         
  -7   7  12        384.11        366.29         7.99 o                         
  -6   7  12        480.15        506.03        14.35 o                         
  -5   7  12        546.56        560.98        11.39 o                         
  -4   7  12       1392.70       1404.61        26.08 o                         
  -3   7  12         17.14         23.55         6.62 o                         
  -2   7  12       2679.04       2720.25        46.06 o                         
  -1   7  12         52.58         52.77         7.24 o                         
   0   7  12        231.72        241.76         7.66 o                         
   1   7  12          7.67          5.15         5.56 o                         
   2   7  12         85.42         80.56         5.92 o                         
   3   7  12         52.48         51.38         6.03 o                         
   4   7  12        263.07        269.51        11.35 o                         
   5   7  12        504.57        480.28         9.17 o                         
   6   7  12        117.84        122.26         6.43 o                         
   7   7  12        118.91        129.77         6.49 o                         
   8   7  12        913.60        939.75        22.92 o                         
   9   7  12         51.38         46.99         8.39 o                         
  10   7  12        521.26        532.07        11.54 o                         
  11   7  12          8.60         16.65         8.66 o                         
  12   7  12        186.70        210.57        10.15 o                         
  13   7  12         14.86         40.59         9.02 o                         
  14   7  12         32.14         37.58         9.28 o                         
 -15   8  12         74.46         74.06        11.44 o                         
 -14   8  12        543.47        558.15        16.36 o                         
 -13   8  12        178.41        198.80        10.75 o                         
 -12   8  12        627.29        632.80        12.54 o                         
 -11   8  12       1391.87       1408.99        20.02 o                         
 -10   8  12         23.69         48.57         8.90 o                         
  -9   8  12       1037.98       1080.11        17.42 o                         
  -8   8  12        167.05        172.68         9.24 o                         
  -7   8  12       1159.01       1214.79        23.24 o                         
  -6   8  12         12.20         31.85         8.18 o                         
  -5   8  12        884.81        919.83        18.66 o                         
  -4   8  12         27.93         37.05         7.69 o
[truncated: 299,701 more chars]
